# Supplementary material for: Comparative transcriptomics across 14 Drosophila species reveals signatures of longevity
Source: Aging Cell. 2018 Apr 19;17(4):e12740. doi: 10.1111/acel.12740 (PMC6052463; doi:10.1111/acel.12740)
Supplement: Supplementary file 1 [file ACEL-17-na-s001.xlsx]

## Sheet: Species
Scientific Name	Abbreviation	Genus	Subgenus	Species Group	Species	Stock number	Reference Genome
Drosophila simulans	dsim	Drosophila	Sophophora	melanogaster	simulans	14021‑0251.194	Ensembl WUGSC1.21
Drosophila sechellia	dsec	Drosophila	Sophophora	melanogaster	sechellia	14021‑0248.25	Ensembl dsec_caf1.21
Drosophila melanogaster	dmel	Drosophila	Sophophora	melanogaster	melanogaster	14021‑0231.36	Ensembl BDGP5.75
Drosophila yakuba	dyak	Drosophila	Sophophora	melanogaster	yakuba	14021‑0261.01	Ensembl dyak_r1.3_FB2008_07.21
Drosophila erecta	dere	Drosophila	Sophophora	melanogaster	erecta	14021‑0224.01	Ensembl dere_caf1.21
Drosophila biarmipes	dbia	Drosophila	Sophophora	melanogaster	biarmipes	14023‑0361.09	NCBI AFFD00000000.2
Drosophila kikkawai	dkik	Drosophila	Sophophora	melanogaster	kikkawai	14028‑0561.14	NCBI AFFH00000000.2
Drosophila ananassae	dana	Drosophila	Sophophora	melanogaster	ananassae	14024‑0371.13	Ensembl dana_caf1.21
Drosophila bipectinata	dbip	Drosophila	Sophophora	melanogaster	bipectinata	14024‑0381.19	NCBI AFFE00000000.2
Drosophila austrosaltans	daus	Drosophila	Sophophora	saltans	austrosaltans	14045‑0881.00	unpublished
Drosophila saltans	dsal	Drosophila	Sophophora	saltans	saltans	14045‑0911.00	unpublished
Drosophila willistoni	dwil	Drosophila	Sophophora	willistoni	willistoni	14030‑0811.24	Ensembl dwil_caf1.21
Drosophila virilis	dvir	Drosophila	Drosophila	virilis	virilis	15010‑1051.87	Ensembl dvir_caf1.21
Drosophila mojavensis	dmoj	Drosophila	Drosophila	repleta	mojavensis	15081‑1352.22	Ensembl dmoj_caf1.21

## Sheet: RNAseq reads
Species	Sequencing platform	Extraction	Reads length	Left reads	Right reads	Trinity Transcriptome			Tophat Alignment
						No. of Transcripts	No. of Components	Contig N50	Left reads mapped		Right reads mapped		Aligned pairs (mapped reads)
dsim	Illumina GA	whole-body	51 bp, paired-end	25434787	25434787	24841	21166	1226	14446191	0.56797	14262796	0.560759	12934645	0.901087
dsec	Illumina GA	whole-body	51 bp, paired-end	21546665	21546665	27693	26761	1131	19574314	0.908461	19345754	0.897854	18231234	0.936855
dmel	Illumina GA	whole-body	51 bp, paired-end	26508281	26508281	27822	23717	1357	25458485	0.960397	25149423	0.948738	24590966	0.971823
dyak	Illumina GA	whole-body	51 bp, paired-end	26641408	26641408	26395	22355	1180	18079325	0.678617	17903807	0.672029	16760456	0.931573
dere	Illumina GA	whole-body	51 bp, paired-end	25981836	25981836	24633	20982	1309	24829541	0.95565	24539011	0.944468	23894931	0.968022
dbia	Illumina GA	whole-body	51 bp, paired-end	20583920	20583920	20951	18449	929	19536963	0.949137	19362057	0.94064	18737705	0.963402
dkik	Illumina GA	whole-body	51 bp, paired-end	28701491	28701491	35758	28736	1662	24535271	0.854843	24197910	0.843089	23076866	0.94707
dana	Illumina GA	whole-body	51 bp, paired-end	24337565	24337565	27256	23720	1218	23196386	0.95311	22936370	0.942427	22332347	0.968177
dbip	Illumina GA	whole-body	51 bp, paired-end	24039421	24039421	35189	28823	1499	15647968	0.650929	15337199	0.638002	14815550	0.9563
daus	Illumina GA	whole-body	51 bp, paired-end	22239432	22239432	25974	22270	981	14163720	0.636874	14023559	0.630572	11907146	0.84486
dsal	Illumina GA	whole-body	51 bp, paired-end	24311862	24311862	29044	24330	1166	16460992	0.677077	16299122	0.670418	15410450	0.940806
dwil	Illumina GA	whole-body	51 bp, paired-end	27550939	27550939	33845	28086	1156	26534692	0.963114	26223443	0.951817	25765796	0.976752
dvir	Illumina GA	whole-body	51 bp, paired-end	24319140	24319140	33141	27956	1232	23272513	0.956963	23017791	0.946489	22430538	0.969125
dmoj	Illumina GA	whole-body	51 bp, paired-end	21432627	21432627	28841	27826	1040	19597064	0.914357	19412848	0.905761	18242088	0.935254

## Sheet: Life history
Species	Gender	Number of flies	Lifespan (day) at 25°C		Adult weight (g)	Develoment time (day)		Mean lifespan (days) at 25°C (Felix and Ramirez, 1969)				Mean lifespan (days) at 20°C (Schnebel and Grossfield, 1982)
			mean ± SE	median
dsim	male	102	37.44 ± 0.63	39	0.69	10		dsim	sexes combined	34.83		dsim	male	75.6
	female	102	28.79 ± 0.53	30	0.843								female	67.2
dsec	male	104	16.76 ± 1.05	12	0.6	12
	female	105	8.51 ± 0.34	9	0.8
dmel	male	81	36.22 ± 1.10	36	0.723	10		dmel	sexes combined	36.47		dmel	male	90.4
	female	100	26.22 ± 0.75	27	1.063								female	91.6
dyak	male	106	9.37 ± 0.42	6	0.417	11
	female	107	16.79 ± 0.59	18	0.767
dere	male	89	21.03 ± 0.86	21	0.567	12
	female	101	31.78 ± 0.96	33	0.873
dbia	male	99	36.12 ± 0.91	39	0.543	11
	female	89	31.42 ± 1.00	33	0.707
dkik	male	58	25.40 ± 1.13	27	0.61	12
	female	78	25.19 ± 0.71	27	0.897
dana	male	100	29.88 ± 0.75	33	0.707	10						dana	male	45.6
	female	100	25.98 ± 0.85	27	1.13								female	51.8
dbip	male	103	12.29 ± 0.49	12	0.453	11
	female	106	12.71 ± 0.34	12	0.76
daus	male	94	29.46 ± 1.09	28.5	0.917	11
	female	99	23.61 ± 0.72	24	1.443
dsal	male	104	27.00 ± 0.61	27	0.733	11
	female	102	30.12 ± 0.88	30	1.183
dwil	male	98	27.67 ± 0.86	30	0.533	13
	female	99	21.91 ± 0.65	21	0.833
dvir	male	82	52.79 ± 2.29	61.5	1.957	18		dvir	sexes combined	54.03		dvir	male	62.2
	female	79	62.28 ± 2.95	75	2.187								female	79.2
dmoj	male	84	42.46 ± 1.99	42	0.86	12						dmoj	male	32.8
	female	88	36.31 ± 1.57	36	1.09								female	50.6

## Sheet: Life table
Numer of flies remaining alive
day	dsim.m.1	dsim.m.2	dsim.m.3	dsim.f.1	dsim.f.2	dsim.f.3	dsec.m.1	dsec.m.2	dsec.m.3	dsec.f.1	dsec.f.2	dsec.f.3	dmel.m.1	dmel.m.2	dmel.m.3	dmel.f.1	dmel.f.2	dmel.f.3	dyak.m.1	dyak.m.2	dyak.m.3	dyak.f.1	dyak.f.2	dyak.f.3	dere.m.1	dere.m.2	dere.m.3	dere.f.1	dere.f.2	dere.f.3	dbia.m.1	dbia.m.2	dbia.m.3	dbia.f.1	dbia.f.2	dbia.f.3	dkik.m.1	dkik.m.2	dkik.m.3	dkik.f.1	dkik.f.2	dkik.f.3	dana.m.1	dana.m.2	dana.m.3	dana.f.1	dana.f.2	dana.f.3	dbip.m.1
0	34	33	35	35	33	34	34	36	34	35	35	35	25	26	30	34	33	33	35	35	36	36	35	36	34	30	25	34	33	34	33	32	34	26	31	32	20	20	18	23	26	29	35	30	35	33	33	34	33
3	34	33	35	35	33	34	34	36	34	35	35	35	25	26	30	34	33	33	35	35	36	36	35	36	34	30	25	34	33	34	33	32	34	26	31	32	20	20	18	23	26	29	35	30	35	33	33	34	33
6	34	33	35	35	33	34	16	33	29	10	28	17	25	26	30	34	33	33	12	15	21	35	33	33	34	30	25	34	33	34	33	32	34	26	31	32	20	20	15	23	26	29	35	30	35	33	33	34	26
9	34	33	35	35	33	34	13	33	20	3	12	4	25	26	30	32	33	32	7	11	19	33	33	30	33	24	19	33	33	33	33	32	34	25	31	32	18	20	13	23	25	27	35	30	31	31	31	33	17
12	34	33	35	35	33	34	8	22	16	3	3	1	25	26	30	32	33	32	4	9	12	28	18	21	31	23	18	32	32	30	33	32	34	25	31	32	18	20	12	23	25	26	33	29	31	30	26	32	12
15	34	33	35	35	33	34	7	19	14	2	0	0	25	25	30	30	33	31	4	1	3	20	15	19	22	19	17	32	32	30	33	31	34	24	31	32	18	19	11	21	25	24	33	29	31	29	24	32	3
18	34	32	35	34	32	32	7	17	11	2	0	0	25	24	27	24	31	29	0	0	1	13	11	6	22	15	8	28	31	28	32	30	33	22	25	29	18	17	10	18	24	22	32	28	30	28	21	29	3
21	33	32	35	28	29	29	6	17	11	2	0	0	25	24	26	19	20	29	0	0	0	10	9	4	21	11	7	27	30	27	29	28	32	20	20	26	17	16	9	15	23	18	32	26	28	26	20	25	0
24	33	32	35	23	24	22	5	14	6	1	0	0	24	21	26	10	13	28	0	0	0	5	4	0	17	9	7	27	26	26	28	24	29	20	18	26	15	14	8	12	17	11	31	25	26	20	12	23	0
27	33	27	33	17	21	19	2	13	5	0	0	0	18	19	23	6	8	16	0	0	0	1	3	0	16	6	1	26	21	26	28	23	23	19	14	22	11	10	6	9	16	6	23	23	24	13	9	16	0
30	29	25	30	13	17	13	2	8	5	0	0	0	17	17	23	5	7	13	0	0	0	0	1	0	5	4	0	22	19	22	27	22	22	14	12	21	6	8	3	4	5	0	18	16	20	8	8	12	0
33	25	20	25	0	6	6	0	2	3	0	0	0	16	13	16	2	2	8	0	0	0	0	0	0	0	2	0	8	16	12	26	18	22	7	9	21	0	1	2	2	0	0	5	9	2	3	3	9	0
36	19	12	21	0	1	1	0	1	3	0	0	0	15	9	16	2	2	5	0	0	0	0	0	0	0	0	0	6	15	4	19	13	19	3	7	20	0	0	0	0	0	0	3	6	0	1	1	6	0
39	14	7	15	0	0	0	0	1	2	0	0	0	8	5	10	1	1	4	0	0	0	0	0	0	0	0	0	1	9	3	17	7	14	1	4	10	0	0	0	0	0	0	1	5	0	0	0	4	0
42	6	4	8	0	0	0	0	1	1	0	0	0	5	2	9	1	0	0	0	0	0	0	0	0	0	0	0	1	4	3	9	1	7	1	2	3	0	0	0	0	0	0	1	0	0	0	0	1	0
45	3	2	1	0	0	0	0	0	0	0	0	0	3	1	7	0	0	0	0	0	0	0	0	0	0	0	0	0	2	2	7	0	4	1	1	1	0	0	0	0	0	0	0	0	0	0	0	0	0
48	0	1	0	0	0	0	0	0	0	0	0	0	2	1	6	0	0	0	0	0	0	0	0	0	0	0	0	0	2	2	2	0	1	0	1	1	0	0	0	0	0	0	0	0	0	0	0	0	0
51	0	0	0	0	0	0	0	0	0	0	0	0	1	1	5	0	0	0	0	0	0	0	0	0	0	0	0	0	1	1	2	0	1	0	0	1	0	0	0	0	0	0	0	0	0	0	0	0	0
54	0	0	0	0	0	0	0	0	0	0	0	0	0	0	3	0	0	0	0	0	0	0	0	0	0	0	0	0	1	1	0	0	0	0	0	0	0	0	0	0	0	0	0	0	0	0	0	0	0
57	0	0	0	0	0	0	0	0	0	0	0	0	0	0	0	0	0	0	0	0	0	0	0	0	0	0	0	0	0	0	0	0	0	0	0	0	0	0	0	0	0	0	0	0	0	0	0	0	0
60	0	0	0	0	0	0	0	0	0	0	0	0	0	0	0	0	0	0	0	0	0	0	0	0	0	0	0	0	0	0	0	0	0	0	0	0	0	0	0	0	0	0	0	0	0	0	0	0	0
63	0	0	0	0	0	0	0	0	0	0	0	0	0	0	0	0	0	0	0	0	0	0	0	0	0	0	0	0	0	0	0	0	0	0	0	0	0	0	0	0	0	0	0	0	0	0	0	0	0
66	0	0	0	0	0	0	0	0	0	0	0	0	0	0	0	0	0	0	0	0	0	0	0	0	0	0	0	0	0	0	0	0	0	0	0	0	0	0	0	0	0	0	0	0	0	0	0	0	0
69	0	0	0	0	0	0	0	0	0	0	0	0	0	0	0	0	0	0	0	0	0	0	0	0	0	0	0	0	0	0	0	0	0	0	0	0	0	0	0	0	0	0	0	0	0	0	0	0	0
72	0	0	0	0	0	0	0	0	0	0	0	0	0	0	0	0	0	0	0	0	0	0	0	0	0	0	0	0	0	0	0	0	0	0	0	0	0	0	0	0	0	0	0	0	0	0	0	0	0
75	0	0	0	0	0	0	0	0	0	0	0	0	0	0	0	0	0	0	0	0	0	0	0	0	0	0	0	0	0	0	0	0	0	0	0	0	0	0	0	0	0	0	0	0	0	0	0	0	0
78	0	0	0	0	0	0	0	0	0	0	0	0	0	0	0	0	0	0	0	0	0	0	0	0	0	0	0	0	0	0	0	0	0	0	0	0	0	0	0	0	0	0	0	0	0	0	0	0	0
81	0	0	0	0	0	0	0	0	0	0	0	0	0	0	0	0	0	0	0	0	0	0	0	0	0	0	0	0	0	0	0	0	0	0	0	0	0	0	0	0	0	0	0	0	0	0	0	0	0
84	0	0	0	0	0	0	0	0	0	0	0	0	0	0	0	0	0	0	0	0	0	0	0	0	0	0	0	0	0	0	0	0	0	0	0	0	0	0	0	0	0	0	0	0	0	0	0	0	0
87	0	0	0	0	0	0	0	0	0	0	0	0	0	0	0	0	0	0	0	0	0	0	0	0	0	0	0	0	0	0	0	0	0	0	0	0	0	0	0	0	0	0	0	0	0	0	0	0	0
90	0	0	0	0	0	0	0	0	0	0	0	0	0	0	0	0	0	0	0	0	0	0	0	0	0	0	0	0	0	0	0	0	0	0	0	0	0	0	0	0	0	0	0	0	0	0	0	0	0
93	0	0	0	0	0	0	0	0	0	0	0	0	0	0	0	0	0	0	0	0	0	0	0	0	0	0	0	0	0	0	0	0	0	0	0	0	0	0	0	0	0	0	0	0	0	0	0	0	0
[truncated: 35 more columns]
