# Supplementary material for: Comparative transcriptomics across 14 Drosophila species reveals signatures of longevity
Source: Aging Cell. 2018 Apr 19;17(4):e12740. doi: 10.1111/acel.12740 (PMC6052463; doi:10.1111/acel.12740)
Supplement: Supplementary file 2 [file ACEL-17-na-s002.xlsx]

## Sheet: PC1_enrichment
Category	Term	Count	Percentage	PValue	Benjamini
GOTERM_BP_DIRECT	mitotic spindle elongation	12	4.1	1.5e-06	0.001
GOTERM_BP_DIRECT	mitochondrial electron transport, NADH to ubiquinone	8	2.7	8.1e-06	0.0028
GOTERM_CC_DIRECT	cytoplasm	48	16.5	1.1e-05	0.0019
GOTERM_CC_DIRECT	ribosome	10	3.4	4.3e-05	0.0039
GOTERM_MF_DIRECT	structural constituent of ribosome	19	6.5	7.6e-05	0.018
GOTERM_MF_DIRECT	NADH dehydrogenase activity	7	2.4	9e-05	0.01
KEGG_PATHWAY	Oxidative phosphorylation	14	4.8	0.00029	0.015
GOTERM_CC_DIRECT	mitochondrial respiratory chain complex I	7	2.4	0.0011	0.063
GOTERM_CC_DIRECT	cytosolic small ribosomal subunit	6	2.1	0.0022	0.092
GOTERM_BP_DIRECT	centrosome duplication	7	2.4	0.004	0.61
GOTERM_BP_DIRECT	mitotic spindle organization	12	4.1	0.0041	0.52
GOTERM_MF_DIRECT	protein binding	27	9.3	0.006	0.38
GOTERM_BP_DIRECT	negative regulation of translation	5	1.7	0.0074	0.65
GOTERM_CC_DIRECT	cytosolic large ribosomal subunit	6	2.1	0.008	0.25
GOTERM_BP_DIRECT	regulation of synaptic growth at neuromuscular junction	5	1.7	0.0081	0.62
GOTERM_MF_DIRECT	Rab guanyl-nucleotide exchange factor activity	4	1.4	0.0096	0.43
GOTERM_MF_DIRECT	NADH dehydrogenase (ubiquinone) activity	5	1.7	0.011	0.4
GOTERM_CC_DIRECT	ribonucleoprotein complex	4	1.4	0.015	0.37
GOTERM_MF_DIRECT	rRNA binding	3	1	0.018	0.51
GOTERM_BP_DIRECT	regulation of pole plasm oskar mRNA localization	4	1.4	0.02	0.86
GOTERM_MF_DIRECT	ATP binding	24	8.2	0.022	0.52
GOTERM_BP_DIRECT	cellular response to hypoxia	4	1.4	0.022	0.85
GOTERM_MF_DIRECT	motor activity	5	1.7	0.025	0.52
GOTERM_MF_DIRECT	receptor signaling protein serine/threonine kinase activity	4	1.4	0.025	0.49
GOTERM_CC_DIRECT	mitochondrial large ribosomal subunit	5	1.7	0.026	0.49
GOTERM_BP_DIRECT	sperm individualization	5	1.7	0.03	0.91
GOTERM_BP_DIRECT	neuromuscular synaptic transmission	5	1.7	0.034	0.91
GOTERM_CC_DIRECT	centrosome	6	2.1	0.036	0.56
GOTERM_CC_DIRECT	P granule	4	1.4	0.037	0.53
GOTERM_BP_DIRECT	phagocytosis	10	3.4	0.038	0.92
GOTERM_BP_DIRECT	iron-sulfur cluster assembly	3	1	0.043	0.92
GOTERM_MF_DIRECT	heparin binding	3	1	0.048	0.68
GOTERM_BP_DIRECT	plasma membrane organization	3	1	0.048	0.93
GOTERM_MF_DIRECT	calmodulin binding	4	1.4	0.049	0.66

## Sheet: PC2_enrichment
Category	Term	Count	Percentage	PValue	Benjamini
GOTERM_MF_DIRECT	protein binding	33	11.2	6.6e-05	0.017
GOTERM_CC_DIRECT	nucleus	62	21.1	0.00024	0.04
GOTERM_MF_DIRECT	transcription factor binding	10	3.4	0.00076	0.095
GOTERM_MF_DIRECT	transcriptional activator activity, RNA polymerase II core promoter proximal region sequence-specific binding	7	2.4	0.00081	0.069
GOTERM_BP_DIRECT	sensory perception of pain	24	8.2	0.0019	0.74
GOTERM_BP_DIRECT	intra-Golgi vesicle-mediated transport	4	1.4	0.0024	0.58
GOTERM_BP_DIRECT	regulation of GTPase activity	6	2	0.0029	0.51
GOTERM_BP_DIRECT	TORC1 signaling	4	1.4	0.003	0.42
GOTERM_MF_DIRECT	RNA polymerase II transcription factor activity, sequence-specific DNA binding	5	1.7	0.0036	0.21
GOTERM_MF_DIRECT	repressing transcription factor binding	4	1.4	0.004	0.19
GOTERM_BP_DIRECT	dorsal/ventral axis specification	5	1.7	0.0052	0.53
GOTERM_BP_DIRECT	chromatin organization	5	1.7	0.0052	0.53
GOTERM_BP_DIRECT	positive regulation of cell proliferation	5	1.7	0.0058	0.5
GOTERM_BP_DIRECT	imaginal disc-derived wing morphogenesis	12	4.1	0.0067	0.5
GOTERM_BP_DIRECT	regulation of transcription, DNA-templated	16	5.4	0.0097	0.59
GOTERM_MF_DIRECT	GTPase activator activity	7	2.4	0.011	0.39
GOTERM_MF_DIRECT	transcription factor activity, RNA polymerase II core promoter sequence-specific binding involved in preinitiation complex assembly	4	1.4	0.011	0.35
GOTERM_BP_DIRECT	sevenless signaling pathway	3	1	0.012	0.62
GOTERM_BP_DIRECT	phagocytosis	11	3.7	0.012	0.59
GOTERM_MF_DIRECT	transcription factor activity, sequence-specific DNA binding	18	6.1	0.012	0.34
GOTERM_BP_DIRECT	positive regulation of transcription from RNA polymerase II promoter	11	3.7	0.013	0.59
GOTERM_BP_DIRECT	mesoderm development	6	2	0.015	0.6
GOTERM_BP_DIRECT	positive regulation of transcription, DNA-templated	7	2.4	0.016	0.6
KEGG_PATHWAY	MAPK signaling pathway - fly	4	1.4	0.017	0.7
GOTERM_BP_DIRECT	border follicle cell migration	8	2.7	0.021	0.67
GOTERM_BP_DIRECT	negative regulation of transcription from RNA polymerase II promoter	9	3.1	0.021	0.65
GOTERM_BP_DIRECT	eclosion rhythm	3	1	0.022	0.64
GOTERM_MF_DIRECT	SH3 domain binding	3	1	0.022	0.49
GOTERM_CC_DIRECT	transcription factor TFIID complex	4	1.4	0.025	0.89
GOTERM_MF_DIRECT	GTPase activity	9	3.1	0.027	0.51
GOTERM_BP_DIRECT	negative regulation of transcription, DNA-templated	7	2.4	0.029	0.71
GOTERM_BP_DIRECT	ER to Golgi vesicle-mediated transport	4	1.4	0.033	0.74
GOTERM_BP_DIRECT	transcription from RNA polymerase II promoter	5	1.7	0.034	0.73
GOTERM_BP_DIRECT	R7 cell fate commitment	3	1	0.035	0.73
GOTERM_BP_DIRECT	heart development	5	1.7	0.036	0.71
GOTERM_BP_DIRECT	torso signaling pathway	4	1.4	0.036	0.7
GOTERM_MF_DIRECT	GTP binding	9	3.1	0.037	0.6
GOTERM_BP_DIRECT	deactivation of rhodopsin mediated signaling	3	1	0.04	0.72
GOTERM_BP_DIRECT	ovarian follicle cell development	6	2	0.042	0.73
GOTERM_BP_DIRECT	regulation of execution phase of apoptosis	2	0.7	0.042	0.72
GOTERM_BP_DIRECT	negative regulation of apoptotic process	5	1.7	0.044	0.71
GOTERM_BP_DIRECT	protein ubiquitination involved in ubiquitin-dependent protein catabolic process	4	1.4	0.044	0.7
GOTERM_BP_DIRECT	trachea morphogenesis	4	1.4	0.044	0.7
GOTERM_BP_DIRECT	lumen formation, open tracheal system	3	1	0.045	0.7
GOTERM_CC_DIRECT	transcription factor complex	5	1.7	0.046	0.93
GOTERM_BP_DIRECT	transcription initiation from RNA polymerase II promoter	5	1.7	0.046	0.69
GOTERM_BP_DIRECT	peripheral nervous system development	6	2	0.048	0.69
GOTERM_BP_DIRECT	regulation of cell cycle	6	2	0.048	0.69
GOTERM_BP_DIRECT	locomotor rhythm	5	1.7	0.048	0.69

## Sheet: PC3_enrichment
Category	Term	Count	Percentage	PValue	Benjamini
KEGG_PATHWAY	Metabolic pathways	56	19.2	1e-06	8.1e-05
GOTERM_BP_DIRECT	oxidation-reduction process	25	8.6	6e-06	0.0037
KEGG_PATHWAY	Glycine, serine and threonine metabolism	8	2.7	4.3e-05	0.0017
KEGG_PATHWAY	Biosynthesis of antibiotics	19	6.5	5.9e-05	0.0016
GOTERM_CC_DIRECT	intracellular	9	3.1	0.00016	0.018
GOTERM_BP_DIRECT	determination of adult lifespan	11	3.8	0.0038	0.7
GOTERM_CC_DIRECT	peroxisome	7	2.4	0.0048	0.23
KEGG_PATHWAY	Carbon metabolism	11	3.8	0.0058	0.11
GOTERM_MF_DIRECT	peptidyl-dipeptidase activity	3	1	0.008	0.9
KEGG_PATHWAY	One carbon pool by folate	4	1.4	0.0081	0.12
KEGG_PATHWAY	Peroxisome	8	2.7	0.012	0.14
KEGG_PATHWAY	Folate biosynthesis	5	1.7	0.012	0.12
GOTERM_CC_DIRECT	lipid particle	11	3.8	0.015	0.42
GOTERM_BP_DIRECT	sphingolipid metabolic process	3	1	0.016	0.97
KEGG_PATHWAY	Fatty acid metabolism	6	2.1	0.017	0.16
KEGG_PATHWAY	Glyoxylate and dicarboxylate metabolism	5	1.7	0.017	0.14
KEGG_PATHWAY	Alanine, aspartate and glutamate metabolism	5	1.7	0.017	0.14
KEGG_PATHWAY	Glycerophospholipid metabolism	7	2.4	0.019	0.14
GOTERM_BP_DIRECT	heart morphogenesis	3	1	0.02	0.96
GOTERM_CC_DIRECT	endoplasmic reticulum	10	3.4	0.022	0.45
KEGG_PATHWAY	Histidine metabolism	3	1	0.024	0.16
KEGG_PATHWAY	Biosynthesis of unsaturated fatty acids	4	1.4	0.026	0.16
KEGG_PATHWAY	Glycerolipid metabolism	6	2.1	0.026	0.15
KEGG_PATHWAY	Biosynthesis of amino acids	7	2.4	0.027	0.14
GOTERM_MF_DIRECT	vitamin E binding	3	1	0.027	0.98
GOTERM_BP_DIRECT	regulation of adult chitin-containing cuticle pigmentation	3	1	0.033	0.98
GOTERM_BP_DIRECT	phospholipid biosynthetic process	3	1	0.033	0.98
GOTERM_BP_DIRECT	transport	6	2.1	0.035	0.98
GOTERM_CC_DIRECT	Dsl1p complex	2	0.7	0.042	0.61
GOTERM_BP_DIRECT	glycyl-tRNA aminoacylation	2	0.7	0.044	0.98
GOTERM_BP_DIRECT	glycogen catabolic process	2	0.7	0.044	0.98
GOTERM_MF_DIRECT	glycine-tRNA ligase activity	2	0.7	0.047	0.99
GOTERM_BP_DIRECT	imaginal disc development	4	1.4	0.049	0.98
