# Supplementary material for: Comparative transcriptomics across 14 Drosophila species reveals signatures of longevity
Source: Aging Cell. 2018 Apr 19;17(4):e12740. doi: 10.1111/acel.12740 (PMC6052463; doi:10.1111/acel.12740)
Supplement: Supplementary file 3 [file ACEL-17-na-s003.xlsx]

## Sheet: ML
Gene	Best.Model	Slope	p.value	Benjamini	p.val (excl D.virilis)	Fly symbol	Fly gene name
FBgn0004908	Null	0.879958	3.31941e-05	0.148666	0.000145926	Arf84F	ADP ribosylation factor 84F
FBgn0038865	OU	0.83767	9.16862e-05	0.177218	0.000188576	CG10824
FBgn0039564	OU	0.880959	0.000117964	0.177218	0.000281281	CG5527
FBgn0038658	OU	0.859755	0.000433694	0.325771	0.000602476	CG14292
FBgn0003514	OU	0.777478	0.00048143	0.335797	0.0010158	sqh	spaghetti squash
FBgn0063491	OU	0.710766	0.000505285	0.339381	0.000381952	GstE9	Glutathione S transferase E9
FBgn0051673	OU	0.727786	0.00162386	0.492321	0.00450526	CG31673
FBgn0037230	lambda	0.749319	0.00171618	0.492321	0.00122325	CG9780
FBgn0015282	OU	0.757652	0.00174329	0.492321	0.00814504	Pros26.4	Proteasome 26S subunit subunit 4 ATPase
FBgn0031213	Null	0.746259	0.00217379	0.495743	0.010041	galectin	galectin
FBgn0039611	Null	0.743472	0.0023057	0.495743	0.00528567	CG14528
FBgn0035849	OU	0.788437	0.00256901	0.495743	0.00244763	ERR	estrogen-related receptor
FBgn0001187	lambda	0.725688	0.00285657	0.495743	0.00312677	Hex-C	Hexokinase C
FBgn0038672	Null	0.731406	0.00295172	0.496471	0.0128352	CG6005
FBgn0030966	OU	0.729598	0.00328776	0.521952	0.00212063	CG7280
FBgn0040805	OU	0.587343	0.00403531	0.550722	0.00943707	CG12355
FBgn0032213	Null	0.711811	0.00429672	0.552071	0.00460268	CG5390
FBgn0086687	lambda	0.747165	0.0045037	0.553346	0.00886532	desat1	desat1
FBgn0032904	lambda	0.691526	0.00455655	0.553346	0.00266717	Mtp	Microsomal triacylglycerol transfer protein
FBgn0038407	Null	0.703218	0.00501972	0.569058	0.00211133	CG6126
FBgn0027106	OU	0.701135	0.00533128	0.579669	0.00454281	inx7	innexin 7
FBgn0030485	Null	0.697384	0.00556251	0.584399	0.0125587	CG1998
FBgn0000406	lambda	0.662037	0.00566652	0.584399	0.0173371	Cyt-b5-r	Cytochrome b5-related
FBgn0085486	Null	0.695431	0.00575408	0.584399	0.0168713	CG34457
FBgn0032693	OU	0.605128	0.00579058	0.584399	0.0179163	Cyp310a1	Cyp310a1
FBgn0036740	OU	0.583594	0.00579903	0.584399	0.00717445	CG6259
FBgn0031538	lambda	0.681642	0.00603448	0.586014	0.00405518	CG3246
FBgn0031860	Null	0.692441	0.00605729	0.586014	0.00389283	CG11236
FBgn0013763	OU	0.710983	0.00631646	0.587607	0.00431482	CG5210
FBgn0038129	lambda	0.694794	0.00643035	0.587607	0.0134547	CG8449
FBgn0050263	Null	0.688033	0.00652676	0.587607	0.0283695	CG30263
FBgn0025352	Null	0.682413	0.00716595	0.607512	0.00936918	Thiolase	Thiolase
FBgn0038763	Null	0.681222	0.00730745	0.607512	0.0228151	CG4433
FBgn0038974	Null	0.68094	0.00734116	0.607512	0.0208394	CG5377
FBgn0031050	OU	0.754071	0.00746408	0.609931	0.0242906	Arp11	Arp11
FBgn0037020	lambda	0.682678	0.00840521	0.637467	0.00786728	Pex14	Peroxin 14
FBgn0031428	Null	0.672231	0.0084466	0.637467	0.00568722	CG9886
FBgn0041182	Null	0.669687	0.00879267	0.637467	0.0058238	TepII	Thiolester containing protein II
FBgn0028693	lambda	0.672175	0.00908413	0.637467	0.0267576	Rpn12	Regulatory particle non-ATPase 12
FBgn0015019	Null	0.665047	0.00945187	0.637467	0.0393461	Cctgamma	Cctgamma
FBgn0014010	Null	0.664383	0.00954928	0.637467	0.0277629	Rab5	Rab-protein 5
FBgn0037315	lambda	0.664854	0.0096539	0.637467	0.0251137	Cerk	Ceramide kinase
FBgn0031285	Null	0.663455	0.0096867	0.637467	0.0408788	CG3662
FBgn0039415	OU	0.664082	0.00983288	0.637467	0.0158124	CG6142
FBgn0031873	Null	0.657843	0.0105502	0.658291	0.0106327	Gas41	Gas41
FBgn0036217	lambda	0.658275	0.011025	0.672871	0.0384631	CG5906
FBgn0038465	Null	0.651519	0.011593	0.686133	0.0245518	Irc	Immune-regulated catalase
FBgn0038235	Null	0.649036	0.0120236	0.689657	0.0459001	CG8461
FBgn0031974	lambda	0.636898	0.0120684	0.689657	0.0229329	CG12560
FBgn0052750	Null	0.647268	0.0123374	0.689657	0.0224695	CG32750
FBgn0039407	Null	0.646599	0.0124578	0.689657	0.0237922	CG14544
FBgn0053511	Null	0.646563	0.0124643	0.689657	0.00494173	CG33511
FBgn0036336	Null	0.646387	0.0124961	0.689657	0.0197309	ste14	isoprenylcysteine carboxylmethyltransferase
FBgn0034718	Null	0.644182	0.0129001	0.690015	0.0541291	wdp	windpipe
FBgn0030777	OU	0.623285	0.0129263	0.690015	0.00800895	CG9672
FBgn0038105	lambda	0.632778	0.0131878	0.694267	0.00842583	yellow-f2	yellow-f2
FBgn0000579	Null	0.636597	0.0143672	0.712796	0.0424026	Eno	Enolase
FBgn0038194	OU	0.656205	0.0145636	0.71825	0.0354231	Cyp6d5	Cyp6d5
FBgn0039269	Null	0.634699	0.0147534	0.721357	0.062081	veli	veli
FBgn0052076	lambda	0.79303	0.0156875	0.743723	0.0153063	Alg10	Alpha 3 glucosyltransferase
FBgn0004197	Null	0.625103	0.0168288	0.761955	0.0632423	Ser	Serrate
FBgn0039130	OU	0.721516	0.0178451	0.772514	0.0641525	CG5854
FBgn0039136	OU	0.581706	0.0179169	0.772514	0.00317902	CG5902
FBgn0033483	Null	0.618067	0.0184862	0.772514	0.0337085	egr	eiger
FBgn0037057	Null	0.615408	0.0191435	0.773479	0.0459283	CG10512
FBgn0029804	OU	0.642391	0.0193336	0.773479	0.072816	CG3097
FBgn0051133	Null	0.614307	0.0194211	0.773479	0.0167347	Slimp	Seryl-tRNA synthetase-like insect mitochondrial protein
FBgn0039636	lambda	0.607286	0.0198672	0.77427	0.115321	CG11877
FBgn0027280	Null	0.612375	0.019915	0.77427	0.0385289	l(1)G0193	lethal (1) G0193
FBgn0023477	lambda	0.604205	0.0201641	0.77427	0.0319714	Tal	Tal
FBgn0027610	Null	0.610789	0.0203276	0.775593	0.0426699	Dic1	Dicarboxylate carrier 1
FBgn0037709	Null	0.610466	0.0204124	0.775593	0.031584	CG8199
FBgn0004087	Null	0.608693	0.0208828	0.782805	0.0330615	Dhfr	Dihydrofolate reductase
FBgn0029994	lambda	0.592615	0.0210449	0.784601	0.0123879	CG2254
FBgn0036147	Null	0.607063	0.0213224	0.784601	0.0869211	Plod	procollagen lysyl hydroxylase
FBgn0051111	Null	0.606798	0.0213947	0.784601	0.0675564	CG31111
FBgn0034915	lambda	0.598581	0.0218125	0.784601	0.0502989	eIF6	eIF6
FBgn0026619	Null	0.605029	0.0218807	0.784601	0.0217134	Taz	Tafazzin
FBgn0031515	OU	0.586296	0.0219226	0.784601	0.043841	CG9664
FBgn0031773	Null	0.603228	0.0223842	0.784601	0.0845852	Fbw5
FBgn0034266	OU	0.602241	0.0226377	0.784601	0.066252	CG4975
FBgn0039068	Null	0.601391	0.0229067	0.784601	0.0788215	CG13827
FBgn0035977	Null	0.600676	0.0231125	0.784601	0.0277449	PGRP-LF	Peptidoglycan recognition protein LF
FBgn0051549	lambda	0.573948	0.0235664	0.784601	0.00361276	CG31549
FBgn0003116	lambda	0.680899	0.0238157	0.784601	0.00589424	pn	prune
FBgn0030512	Null	0.597973	0.0239032	0.784601	0.0997971	CG9940
FBgn0051974	OU	0.617742	0.0240273	0.784601	0.0571271	CG31974
FBgn0263607	Null	0.597536	0.024033	0.784601	0.0945069	l(3)72Dp	lethal (3) 72Dp
FBgn0020385	Null	0.597263	0.0241143	0.784601	0.0310829	pug	pugilist
FBgn0036461	Null	0.596282	0.0244079	0.787925	0.0306047	CG10006
FBgn0261479	Null	0.595307	0.0247028	0.789599	0.0979869	nero	nero
FBgn0036877	OU	0.488989	0.0250292	0.790832	0.0413125	CG9452
FBgn0024293	lambda	0.562983	0.0250593	0.790832	0.0454322	Spn43Ab	Serine protease inhibitor 43Ab
FBgn0036515	lambda	0.593495	0.0251961	0.790832	0.028884	CG12304
FBgn0023521	lambda	0.64103	0.0253355	0.790832	0.0483535	CG3587
FBgn0039019	Null	0.591663	0.0258281	0.796876	0.00854263	HP1c	HP1c
FBgn0030797	lambda	0.559183	0.0259821	0.797697	0.0179093	CG13004
FBgn0033879	Null	0.590002	0.0263534	0.797697	0.046781	CG6543
FBgn0034406	lambda	0.612312	0.0263906	0.797697	0.106344	Jheh3	Juvenile hormone epoxide hydrolase 3
FBgn0035206	Null	0.589721	0.0264429	0.797697	0.075223	CG9186
FBgn0039098	lambda	0.571608	0.0274927	0.80453	0.0208398	CG13822
FBgn0033981	OU	0.55981	0.0278907	0.806701	0.103512	Cyp6a21	Cyp6a21
FBgn0031660	Null	0.583732	0.0284089	0.811439	0.0858778	mRpL28	mitochondrial ribosomal protein L28
FBgn0033100	lambda	0.608658	0.0284606	0.811439	0.150725	CG3420
FBgn0051278	Null	0.582321	0.0288876	0.816466	0.0968091	CG31278
FBgn0025630	Null	0.580796	0.0294116	0.816466	0.0579188	CG4061
FBgn0042092	OU	0.596472	0.0295444	0.816466	0.145427	CG13773
FBgn0003867	lambda	0.607305	0.029621	0.816466	0.0619071	tsl	torso-like
FBgn0038859	Null	0.580127	0.0296438	0.816466	0.120911	Obp93a	Odorant-binding protein 93a
FBgn0035370	OU	0.512309	0.0297265	0.816466	0.065808	CG1240
FBgn0039674	Null	0.579849	0.0297405	0.816466	0.0327557	CG1907
FBgn0051522	OU	0.535292	0.0300943	0.816466	0.0755159	CG31522
FBgn0029928	Null	0.578823	0.0301001	0.816466	0.109093	CG3032
FBgn0086909	Null	0.577231	0.0306643	0.817378	0.0326141	CG31751
FBgn0039313	lambda	0.551839	0.0308114	0.817378	0.0872815	CG11892
FBgn0004620	lambda	0.567961	0.0308691	0.817378	0.0824217	GluRIIA	Glutamate receptor IIA
FBgn0031376	OU	0.509202	0.0317823	0.819655	0.021442	Der-1	Derlin-1
FBgn0033490	lambda	0.574933	0.0321698	0.820447	0.0196533	CG12917
FBgn0030311	Null	0.572296	0.0324634	0.820447	0.0117621	CG11699
FBgn0263200	Null	0.572186	0.0325043	0.820447	0.0253711	Galt	Galactose-1-phosphate uridylyltransferase
FBgn0260397	Null	0.571973	0.0325837	0.820447	0.0934458	Su(var)3-3	Suppressor of variegation 3-3
FBgn0039637	Null	0.570351	0.0331934	0.820447	0.136638	CG11880
FBgn0042126	Null	0.570191	0.033254	0.820447	0.0817323	CG18788
FBgn0036813	lambda	0.545999	0.0333232	0.820447	0.0770533	Aut1	Aut1
FBgn0041706	Null	0.569267	0.0336055	0.820447	0.115676	CG3253
FBgn0261674	Null	0.569028	0.0336968	0.820447	0.10573	CG42709
FBgn0010750	Null	0.568618	0.0338541	0.820447	0.138451	atms	antimeros
FBgn0039151	Null	0.568484	0.0339057	0.820447	0.0302432	CG13607
FBgn0005655	Null	0.567897	0.0341317	0.820447	0.0710343	mus209	mutagen-sensitive 209
FBgn0033259	Null	0.567648	0.0342283	0.820447	0.086714	CG11210
FBgn0026150	OU	0.588294	0.0342528	0.820447	0.0270271	ApepP	Aminopeptidase P
FBgn0061356	Null	0.56744	0.0343089	0.820447	0.0256903	CG18003
FBgn0031913	Null	0.566434	0.0347005	0.820447	0.0166162	CG5958
FBgn0000442	Null	0.565932	0.0348973	0.820447	0.00872444	Pkg21D	cGMP-dependent protein kinase 21D
FBgn0031077	Null	0.564931	0.0352921	0.820447	0.0977136	CG15618
FBgn0015570	Null	0.564744	0.0353664	0.820447	0.0607367	alpha-Est2	alpha-Esterase-2
FBgn0033304	Null	0.564436	0.0354885	0.820447	0.0464229	Cyp6a13	Cyp6a13
FBgn0034629	Null	0.563192	0.0359861	0.820447	0.0850961	Acox57D-d	acyl-Coenzyme A oxidase at 57D distal
FBgn0030593	lambda	0.536574	0.0360669	0.820447	0.122517	CG9512
FBgn0001977	Null	0.56296	0.0360791	0.820447	0.0177696	l(2)35Bg	lethal (2) 35Bg
FBgn0039274	Null	0.56282	0.0361356	0.820447	0.0898491	CG11920
FBgn0032036	Null	0.562356	0.0363228	0.820447	0.0708846	CG13384
FBgn0034577	Null	0.561847	0.0365294	0.820447	0.0586322	cpa	capping protein alpha
FBgn0032701	Null	0.561621	0.0366212	0.820447	0.130264	CG10341
FBgn0033451	lambda	0.535022	0.036678	0.820447	0.0177187	CG1665
FBgn0260439	OU	0.573368	0.0367533	0.820447	0.0730585	Pp2A-29B	Protein phosphatase 2A at 29B
FBgn0014417	Null	0.560571	0.0370505	0.820447	0.0566372	CG13397
FBgn0001142	Null	0.559559	0.0374678	0.820447	0.0637892	Gs1	Glutamine synthetase 1
FBgn0033808	Null	0.558945	0.0377226	0.820447	0.0233082	CG4627
FBgn0027560	lambda	0.543935	0.0379628	0.820447	0.00446041	Tps1	Trehalose-6-phosphate synthase 1
FBgn0030615	Null	0.558094	0.0380775	0.820447	0.0205466	Cyp4s3	Cyp4s3
FBgn0030679	OU	0.515069	0.038732	0.820447	0.016001	CG8206
FBgn0033543	lambda	0.553414	0.0390571	0.820447	0.00785701	CG12338
FBgn0039756	Null	0.555336	0.039246	0.820447	0.0876152	CG9743
FBgn0034361	OU	0.533032	0.0393153	0.820447	0.0667809	mRpS28	mitochondrial ribosomal protein S28
FBgn0037146	Null	0.555137	0.0393314	0.820447	0.0185671	CG7470
FBgn0033428	Null	0.554477	0.039615	0.820447	0.0816888	Updo	Updo
FBgn0037956	Null	0.554204	0.0397333	0.820504	0.0642456	CG6959
FBgn0031818	Null	0.554084	0.039785	0.820504	0.164864	CG9536
FBgn0034618	lambda	0.550161	0.0400456	0.820504	0.0335993	CG9485
FBgn0030056	Null	0.553401	0.0400813	0.820504	0.0448924	CG11284
FBgn0051076	Null	0.553331	0.0401116	0.820504	0.01749	CG31076
FBgn0027453	Null	0.552708	0.0403834	0.820504	0.169369	Dnz1	DNZDHHC/NEW1 zinc finger protein 11
FBgn0013762	lambda	0.558299	0.0403949	0.820504	0.155109	Cdk5	Cyclin-dependent kinase 5
FBgn0040475	Null	0.552335	0.040547	0.821456	0.115214	SH3PX1	SH3PX1
FBgn0035091	lambda	0.54524	0.0411856	0.825916	0.0550209	CG3829
FBgn0034045	Null	0.550625	0.0413025	0.825916	0.0938236	CG8249
FBgn0038165	Null	0.550103	0.0415348	0.825916	0.146386	Task6	Task6
FBgn0035532	lambda	0.534753	0.0416957	0.825916	0.0967238	CG15014
FBgn0034093	Null	0.549731	0.0417011	0.825916	0.0124884	CG15706
FBgn0024947	Null	0.547288	0.0428059	0.833592	0.0889536	NTPase	NTPase
FBgn0025335	Null	0.546325	0.0432474	0.835432	0.065146	CG4585
FBgn0035300	lambda	0.5365	0.0435222	0.836133	0.164797	CG1139
FBgn0001258	Null	0.543839	0.0444016	0.836133	0.0296819	ImpL3	Ecdysone-inducible gene L3
FBgn0038533	OU	0.518164	0.0445847	0.836133	0.0534642	CG7523
FBgn0039339	Null	0.543309	0.0446511	0.836133	0.174774	CG5116
FBgn0034986	lambda	0.57537	0.0449276	0.836133	0.0547764	mRpS17	mitochondrial ribosomal protein S17
FBgn0046114	Null	0.541261	0.0456228	0.836133	0.0645602	Gclm	Glutamate-cysteine ligase modifier subunit
FBgn0065035	Null	0.541179	0.0456619	0.836133	0.134009	AlkB	AlkB
FBgn0031012	lambda	0.518183	0.0457476	0.836133	0.0115028	CG8051
FBgn0036857	Null	0.539399	0.0465198	0.836948	0.0119192	CG9629
FBgn0030612	Null	0.539214	0.0466095	0.836948	0.116625	CG5599
FBgn0032120	Null	0.537922	0.0472404	0.838523	0.150769	CG33298
FBgn0039118	lambda	0.547045	0.0472562	0.838523	0.176562	CG10208
FBgn0263278	Null	0.537847	0.0472769	0.838523	0.171667	l(2)k11101	lethal (2) k11101
FBgn0031002	lambda	0.527721	0.0474553	0.838825	0.12046	CG14196
FBgn0260862	Null	0.537394	0.0474999	0.838825	0.123898	Vti1
FBgn0051414	lambda	0.543166	0.0476951	0.838976	0.0676149	CG31414
FBgn0042641	OU	0.512042	0.0481701	0.842977	0.00575814	frc	fringe connection
FBgn0038110	Null	0.534052	0.0491672	0.844055	0.157609	CG8031
FBgn0037517	Null	0.533806	0.0492912	0.844055	0.0114419	CG10086
FBgn0031412	Null	0.533514	0.0494392	0.844055	0.193453	CG16995
FBgn0004868	Null	0.533096	0.0496517	0.844055	0.113732	Gdi	GDP dissociation inhibitor
FBgn0011205	Null	0.532811	0.0497966	0.844055	0.191303	fbl	fumble
FBgn0261341	Null	0.532564	0.0499227	0.844055	0.0717122	verm	vermiform
FBgn0085403	OU	-0.774285	4.11352e-05	0.148666	0.000163617	Rapgap1	Rapgap1
FBgn0050443	OU	-1.15039	0.000262107	0.279595	0.000383296	Opbp	Optix-binding protein
FBgn0034572	OU	-0.97231	0.000272008	0.279595	0.000214543	CG9346
FBgn0015295	lambda	-0.920242	0.000342792	0.303694	0.00312125	shark	SH2 ankyrin repeat kinase
FBgn0003380	OU	-0.652241	0.000384444	0.303694	0.00110256	Sh	Shaker
FBgn0031548	OU	-0.822213	0.000614206	0.348297	0.00253408	CG8852
FBgn0004108	OU	-0.665119	0.000713054	0.359356	0.00197738	Nrt	Neurotactin
FBgn0051040	lambda	-0.713983	0.000907224	0.376981	0.00469497	Cog7	Cog7
FBgn0032681	OU	-0.73739	0.00115773	0.434818	0.00215459	CG10283
FBgn0261065	Null	-0.76998	0.00127592	0.470166	0.0044484	Cpsf73	Cleavage and polyadenylation specificity factor 73
FBgn0035085	OU	-0.59471	0.00179261	0.492321	0.0115485	CG3770
FBgn0051530	OU	-0.815693	0.0018929	0.492321	0.0061452	CG31530
FBgn0031602	lambda	-0.729806	0.00212186	0.495237	0.008367	CG15431
FBgn0011260	lambda	-0.677084	0.00230251	0.495743	0.00992451	Sema-2a	Sema-2a
FBgn0015396	OU	-0.744354	0.00247728	0.495743	0.003246	jumu	jumeau
FBgn0000635	OU	-0.738559	0.00254099	0.495743	0.00329104	Fas2	Fasciclin 2
FBgn0011725	OU	-0.718505	0.00279794	0.495743	0.0117986	twin	twin
FBgn0037261	Null	-0.732525	0.00288645	0.495743	0.00941179	CG9775
FBgn0030747	lambda	-0.84985	0.00312627	0.500459	0.00823768	CG4301
FBgn0024432	Null	-0.721928	0.00355291	0.540618	0.00555384	Dlc90F	Dynein light chain 90F
FBgn0035903	OU	-0.832346	0.0035709	0.540618	0.0078733	CG6765
FBgn0259233	OU	-0.717355	0.00362022	0.541287	0.0182036	CG42331
FBgn0017418	OU	-1.00498	0.00371273	0.541287	0.0081956	ari-1	ariadne
FBgn0032013	lambda	-0.824293	0.00371562	0.541287	0.00733987	Scgalpha	Sarcoglycan alpha
FBgn0031518	lambda	-0.774491	0.00388477	0.550722	0.00849552	CG3277
FBgn0037657	Null	-0.717005	0.00390095	0.550722	0.00315499	hyx	hyrax
FBgn0263391	Null	-0.714799	0.0040654	0.550722	0.0102932	hts	hu li tai shao
FBgn0035918	OU	-0.736551	0.00413038	0.550722	0.00674694	Cdc6	Cdc6
FBgn0052432	Null	-0.708854	0.0045356	0.553346	0.00254446	CG32432
FBgn0037770	OU	-0.790136	0.00456383	0.553346	0.0210438	Art4	Arginine methyltransferase 4
FBgn0039728	OU	-0.653317	0.00500433	0.569058	0.0111924	CG7896
FBgn0036828	Null	-0.697961	0.00550687	0.584399	0.0228229	CG6841
FBgn0260450	Null	-0.695897	0.00570789	0.584399	0.0249862	CalpC	Calpain C
FBgn0039776	Null	-0.691938	0.00610942	0.586014	0.0254405	PH4alphaEFB	prolyl-4-hydroxylase-alpha EFB
FBgn0033566	OU	-0.691492	0.00634228	0.587607	0.0193214	CG18004
FBgn0003011	OU	-0.731355	0.00688631	0.603093	0.019859	ort	ora transientless
FBgn0034397	Null	-0.682953	0.00710248	0.607512	0.00592458	CG15082
FBgn0029768	Null	-0.677533	0.00775945	0.626207	0.00673368	SPR	Sex peptide receptor
FBgn0036734	Null	-0.675927	0.00796279	0.635804	0.00076236	CG7564
FBgn0035423	Null	-0.673387	0.00829292	0.637467	0.0255402	CG17737
FBgn0004449	OU	-0.72929	0.00838741	0.637467	0.045846	Ten-m	Tenascin major
FBgn0027865	lambda	-0.673854	0.00870993	0.637467	0.0195942	Tsp96F	Tetraspanin 96F
FBgn0034452	Null	-0.669619	0.00880205	0.637467	0.036408	Oseg6	Oseg6
FBgn0027581	Null	-0.668628	0.00893987	0.637467	0.0303	CG6191
FBgn0011300	lambda	-0.660855	0.00923753	0.637467	0.0128691	babo	baboon
FBgn0259164	Null	-0.663654	0.00965702	0.637467	0.0400899	CG42269
FBgn0020379	lambda	-0.680578	0.00973546	0.637467	0.00283064	Rfx	Rfx
FBgn0032388	Null	-0.661736	0.00994506	0.637467	0.0211186	CG6686
FBgn0031573	OU	-0.682113	0.00997732	0.637467	0.0324164	CG3407
FBgn0032450	OU	-0.751931	0.0106718	0.661651	0.020882	CG5776
FBgn0028509	Null	-0.654275	0.0111293	0.675019	0.01943	cenG1A	centaurin gamma 1A
FBgn0053202	OU	-0.660764	0.0111985	0.675271	0.0344472	dpr11	dpr11
FBgn0039186	lambda	-0.604932	0.0114145	0.684795	0.0706826	CG5746
FBgn0051547	Null	-0.652266	0.0114658	0.684795	0.0202326	CG31547
FBgn0032690	OU	-0.670243	0.011649	0.686133	0.0429413	CG10333
FBgn0052758	lambda	-0.741102	0.0117232	0.686133	0.0372855	CG32758
FBgn0034261	Null	-0.650594	0.0117519	0.686133	0.00523083	HPS4	Hermansky-Pudlak Syndrome 4 ortholog
FBgn0032600	Null	-0.650503	0.0117678	0.686133	0.037313	CG17912
FBgn0025781	lambda	-0.644533	0.0117693	0.686133	0.0347877	cdc16	cdc16
FBgn0039505	Null	-0.647767	0.0122481	0.689657	0.0293353	CG5934
FBgn0028979	Null	-0.647644	0.01227	0.689657	0.0165723	tio	tiptop
FBgn0028523	Null	-0.64634	0.0125046	0.689657	0.0268225	CG5888
FBgn0004862	OU	-0.646148	0.0128356	0.690015	0.0142495	bap	bagpipe
FBgn0037720	OU	-0.657613	0.0131047	0.69359	0.0465653	CG8312
FBgn0034645	OU	-0.639535	0.0131993	0.694267	0.0411303	CG10320
FBgn0050172	Null	-0.642452	0.0132241	0.694267	0.0499318	CG30172
FBgn0034047	lambda	-0.797936	0.0134289	0.697518	0.0238971	CG12970
FBgn0029936	Null	-0.636533	0.01438	0.712796	0.0371588	CG4617
FBgn0034606	Null	-0.635116	0.0146679	0.721357	0.0385988	ASPP	Ankyrin-repeat, SH3-domain, and Proline-rich-region containing Protein
FBgn0260991	Null	-0.630075	0.0157275	0.743723	0.00543375	Incenp	Inner centromere protein
FBgn0032187	lambda	-0.601171	0.0168818	0.761955	0.0638859	CG4839
FBgn0031902	OU	-0.600016	0.0172053	0.768925	0.1145	Wnt6	Wnt6
FBgn0261238	lambda	-0.60231	0.0173662	0.770947	0.0439014	Alh	Alhambra
FBgn0030148	OU	-0.606382	0.0179864	0.772514	0.0173752	CG3106
FBgn0000625	Null	-0.619336	0.0181784	0.772514	0.03232	eyg	eyegone
FBgn0051363	OU	-0.595306	0.0183845	0.772514	0.0391245	Jupiter	Jupiter
FBgn0031996	Null	-0.617557	0.018611	0.772514	0.0687979	CG8460
FBgn0033886	Null	-0.616214	0.0189425	0.772514	0.0299651	CG13349
FBgn0040346	OU	-0.645461	0.0191617	0.773479	0.0907003	CG3704
FBgn0003464	lambda	-0.58713	0.019499	0.773479	0.00239475	sol	small optic lobes
FBgn0003274	Null	-0.613128	0.0197214	0.773479	0.071066	RpLP2	Ribosomal protein LP2
FBgn0031855	lambda	-0.577673	0.0206488	0.78002	0.00977258	CG11221
FBgn0030505	OU	-0.556565	0.0211588	0.784601	0.0474372	NFAT	NFAT homolog
FBgn0038578	Null	-0.606418	0.0214984	0.784601	0.0411427	MED17	Mediator complex subunit 17
FBgn0052204	OU	-0.622722	0.0218795	0.784601	0.117488	CG32204
FBgn0030796	Null	-0.604889	0.0219196	0.784601	0.0485498	CG4829
FBgn0264302	Null	-0.604204	0.0221104	0.784601	0.0823624	CG43780
FBgn0036710	Null	-0.603975	0.0221745	0.784601	0.0409447	CG6479
FBgn0039640	OU	-0.617755	0.0223599	0.784601	0.0265301	CG14516
FBgn0036423	Null	-0.602029	0.0227242	0.784601	0.0299119	CG3919
FBgn0030323	Null	-0.601792	0.0227919	0.784601	0.0951147	CG2371
FBgn0030065	Null	-0.60138	0.0229098	0.784601	0.0489359	CG12075
FBgn0014868	Null	-0.600912	0.0230444	0.784601	0.0955565	Ost48	Oligosaccharyltransferase 48kD subunit
FBgn0051291	lambda	-0.597077	0.0234916	0.784601	0.0602181	CG31291
FBgn0038734	Null	-0.598823	0.0236525	0.784601	0.0669965	CG11453
FBgn0035592	Null	-0.598505	0.0237459	0.784601	0.0937906	CG10674
FBgn0002945	Null	-0.598122	0.023859	0.784601	0.019847	nkd	naked cuticle
FBgn0260860	OU	-0.583396	0.0241447	0.784601	0.0493898	Bet5
FBgn0085422	Null	-0.593658	0.0252073	0.790832	0.0330498	CG34393
FBgn0032793	Null	-0.593592	0.0252276	0.790832	0.0158751	CG10189
FBgn0010399	lambda	-0.597448	0.0253349	0.790832	0.0449027	Nmdar1	NMDA receptor 1
FBgn0037633	Null	-0.592251	0.0256437	0.793765	0.0338025	CG9839
FBgn0015380	OU	-0.587012	0.0259288	0.797697	0.0139097	drl	derailed
FBgn0031941	lambda	-0.576263	0.0263665	0.797697	0.0389085	CG7211
FBgn0051550	Null	-0.589518	0.0265079	0.797697	0.0635936	CG31550
FBgn0029930	lambda	-0.551385	0.0265866	0.797697	0.0260855	CG12541
FBgn0025807	OU	-0.487808	0.0265899	0.797697	0.01965	Rad9	Rad9
FBgn0038306	lambda	-0.584741	0.0268208	0.799954	0.0535661	Art3	Arginine methyltransferase 3
FBgn0034958	Null	-0.587871	0.0270391	0.800111	0.111077	CG3907
FBgn0024698	Null	-0.586378	0.0275273	0.80453	0.0267694	Cpsf160	Cleavage and polyadenylation specificity factor 160
FBgn0038042	Null	-0.586229	0.0275765	0.80453	0.0700387	Scgbeta	Sarcoglycan beta
FBgn0038330	Null	-0.586218	0.0275802	0.80453	0.034146	CG14868
FBgn0029082	OU	-0.590905	0.0276415	0.80453	0.0269412	hbs	hibris
FBgn0047114	Null	-0.583684	0.0284251	0.811439	0.0821732	CG31142
FBgn0003502	OU	-0.576921	0.0296339	0.816466	0.0283348	Btk29A	Btk family kinase at 29A
FBgn0037759	Null	-0.580001	0.0296876	0.816466	0.0860358	CG8526
FBgn0026176	Null	-0.579572	0.0298373	0.816466	0.121604	skpB	skpB
FBgn0051195	OU	-0.620361	0.0299576	0.816466	0.0314913	CG31195
FBgn0022986	lambda	-0.568977	0.029959	0.816466	0.0980971	qkr58E-1	quaking related 58E-1
FBgn0050044	Null	-0.578959	0.0300521	0.816466	0.0562806	s-cup	stanley-cup
FBgn0032961	Null	-0.578165	0.0303323	0.817378	0.0336107	CG1416
FBgn0033122	lambda	-0.568787	0.0304492	0.817378	0.0261445	CG17002
FBgn0264255	lambda	-0.590576	0.0304601	0.817378	0.0704501	para	paralytic
FBgn0038818	Null	-0.576849	0.030801	0.817378	0.0381217	Nep4	Neprilysin 4
FBgn0034736	Null	-0.576677	0.0308626	0.817378	0.118773	CG6018
FBgn0036856	Null	-0.575734	0.0312021	0.817551	0.0213351	CG9666
FBgn0033917	lambda	-0.548305	0.0313453	0.818755	0.0173224	CG8503
FBgn0040660	Null	-0.575039	0.0314538	0.818755	0.0520994	CG13551
FBgn0001986	lambda	-0.555812	0.0322776	0.820447	0.124586	l(2)35Df	lethal (2) 35Df
FBgn0031975	Null	-0.572508	0.0323845	0.820447	0.121628	Tg	Transglutaminase
FBgn0036775	Null	-0.572171	0.03251	0.820447	0.135064	CG5147
FBgn0038860	lambda	-0.573022	0.032803	0.820447	0.0686753	Ice2	Interacts with the C terminus of ELL 1
FBgn0023076	Null	-0.571186	0.0328787	0.820447	0.0728063	Clk	Clock
FBgn0086475	Null	-0.570588	0.0331037	0.820447	0.135975	sec3	sec3
FBgn0027567	Null	-0.569244	0.0336143	0.820447	0.0688937	CG8108
FBgn0053969	Null	-0.568987	0.0337125	0.820447	0.0245696	CG33969
FBgn0032979	Null	-0.56844	0.0339227	0.820447	0.11769	CG1832
FBgn0261573	Null	-0.566861	0.034534	0.820447	0.0719492	CoRest	CoRest
FBgn0028426	OU	-0.568955	0.0345514	0.820447	0.0560786	JhI-1	Juvenile hormone-inducible protein 1
FBgn0037548	Null	-0.566106	0.0348291	0.820447	0.042591	CG7900
FBgn0036263	Null	-0.565131	0.035213	0.820447	0.0882904	thoc6	thoc6
FBgn0004646	Null	-0.564816	0.0353378	0.820447	0.0600775	ogre	optic ganglion reduced
FBgn0000447	Null	-0.56475	0.0353639	0.820447	0.127562	Dhod	Dihydroorotate dehydrogenase
FBgn0029822	lambda	-0.558003	0.0353725	0.820447	0.146321	CG12236
FBgn0032271	Null	-0.563278	0.0359513	0.820447	0.140433	CG7329
FBgn0010894	Null	-0.56323	0.0359706	0.820447	0.119168	sinu	sinuous
FBgn0039203	Null	-0.560853	0.0369348	0.820447	0.0690509	CG13618
FBgn0261552	Null	-0.558545	0.037889	0.820447	0.103523	ps	pasilla
FBgn0039461	Null	-0.558105	0.0380733	0.820447	0.120181	CG5500
FBgn0020633	Null	-0.557522	0.0383177	0.820447	0.135476	Mcm7	Minichromosome maintenance 7
FBgn0019650	lambda	-0.554941	0.0384923	0.820447	0.0162212	toy	twin of eyeless
FBgn0037546	OU	-0.44432	0.0388729	0.820447	0.0528127	CG7918
FBgn0030089	OU	-0.551533	0.0389197	0.820447	0.0930107	AP-1gamma	AP-1gamma
FBgn0033196	Null	-0.555977	0.0389721	0.820447	0.122578	CG1358
FBgn0003607	Null	-0.554551	0.0395835	0.820447	0.113141	Su(var)205	Suppressor of variegation 205
FBgn0031972	Null	-0.554029	0.0398088	0.820504	0.159236	Wwox	WW domain containing oxidoreductase
FBgn0038536	lambda	-0.533912	0.0400542	0.820504	0.177638	CG7655
FBgn0037297	Null	-0.552913	0.0402941	0.820504	0.0717769	CG1116
FBgn0039065	Null	-0.551918	0.04073	0.823455	0.0883429	CG4449
FBgn0013718	OU	-0.476254	0.0412116	0.825916	0.0522542	nuf	nuclear fallout
FBgn0033062	Null	-0.550621	0.0413042	0.825916	0.122519	Ars2
FBgn0037519	Null	-0.549701	0.0417146	0.825916	0.0979168	CG3014
FBgn0031801	Null	-0.548869	0.0420885	0.828007	0.123474	CG9498
FBgn0039131	Null	-0.548844	0.0420999	0.828007	0.149268	CG12268
FBgn0039478	Null	-0.548615	0.0422035	0.828375	0.112649	Nep5	Neprilysin 5
FBgn0039013	lambda	-0.5298	0.043093	0.835432	0.00690794	CG4813
FBgn0004396	Null	-0.545154	0.0437883	0.836133	0.0736337	CrebA	Cyclic-AMP response element binding protein A
FBgn0025777	Null	-0.544994	0.0438626	0.836133	0.0518776	homer	homer
FBgn0037625	lambda	-0.528591	0.0444261	0.836133	0.0917774	CG11768
FBgn0040297	Null	-0.542627	0.0449728	0.836133	0.127205	Nhe2	Na[+]/H[+] hydrogen exchanger 2
FBgn0032612	Null	-0.542518	0.0450246	0.836133	0.179792	CG13282
FBgn0031378	Null	-0.542266	0.0451437	0.836133	0.0464119	CG15362
FBgn0038325	Null	-0.539968	0.0462443	0.836521	0.143528	CG6194
FBgn0038808	Null	-0.53911	0.0466603	0.836948	0.184765	Srp14	Signal recognition particle protein 14
FBgn0039150	Null	-0.538694	0.0468626	0.83741	0.183032	CG13605
FBgn0017549	OU	-0.528163	0.0468745	0.83741	0.27362	Ric	Ras which interacts with Calmodulin
FBgn0016696	Null	-0.537907	0.0472475	0.838523	0.170214	Pitslre	Pitslre
FBgn0010877	Null	-0.53783	0.0472853	0.838523	0.167637	l(3)05822	lethal (3) 05822
FBgn0003882	Null	-0.537584	0.0474066	0.838825	0.119992	tub	tube
FBgn0032702	OU	-0.537357	0.0475146	0.838825	0.0915138	CG10376
FBgn0051814	lambda	-0.569875	0.0475463	0.838825	0.0877833	CG31814
FBgn0034165	Null	-0.536934	0.0477267	0.838976	0.158544	CG6435
FBgn0033494	Null	-0.535664	0.0483577	0.843131	0.170828	KCNQ	KCNQ potassium channel
FBgn0034498	Null	-0.535585	0.0483969	0.843131	0.0621219	CG16868
FBgn0003716	Null	-0.534969	0.0487054	0.843732	0.0533687	tkv	thickveins
FBgn0005696	Null	-0.53423	0.0490769	0.844055	0.196156	DNApol-alpha73	DNA polymerase alpha 73kD
FBgn0013981	Null	-0.533541	0.0494255	0.844055	0.143035	His4r	Histone H4 replacement
FBgn0052075	Null	-0.533365	0.0495146	0.844055	0.159757	CG32075
FBgn0032259	Null	-0.532596	0.0499066	0.844055	0.110366	CG6144

## Sheet: Positive_ML_enrichment
Category	Term	Count	Percentage	PValue	Benjamini
GOTERM_BP_DIRECT	oxidation-reduction process	27	14	2.4e-11	8.7e-09
GOTERM_CC_DIRECT	lipid particle	15	7.8	3.8e-06	0.00039
KEGG_PATHWAY	Biosynthesis of antibiotics	14	7.3	0.00026	0.02
GOTERM_MF_DIRECT	oxidoreductase activity	8	4.1	0.00075	0.15
GOTERM_CC_DIRECT	peroxisome	7	3.6	0.00088	0.044
KEGG_PATHWAY	Peroxisome	8	4.1	0.0011	0.042
GOTERM_CC_DIRECT	intracellular membrane-bounded organelle	7	3.6	0.0024	0.08
GOTERM_MF_DIRECT	heme binding	8	4.1	0.0038	0.33
KEGG_PATHWAY	Valine, leucine and isoleucine degradation	5	2.6	0.0058	0.14
GOTERM_MF_DIRECT	iron ion binding	8	4.1	0.008	0.43
GOTERM_BP_DIRECT	carbohydrate metabolic process	6	3.1	0.01	0.85
KEGG_PATHWAY	Metabolic pathways	31	16.1	0.014	0.24
GOTERM_BP_DIRECT	fatty acid biosynthetic process	3	1.6	0.016	0.86
KEGG_PATHWAY	Fatty acid metabolism	5	2.6	0.017	0.23
GOTERM_BP_DIRECT	D-amino acid metabolic process	2	1	0.028	0.93
GOTERM_BP_DIRECT	mitotic spindle assembly	4	2.1	0.03	0.89
GOTERM_MF_DIRECT	D-aspartate oxidase activity	2	1	0.031	0.81
KEGG_PATHWAY	Fatty acid degradation	4	2.1	0.034	0.36
GOTERM_BP_DIRECT	fatty acid beta-oxidation	3	1.6	0.035	0.89
GOTERM_BP_DIRECT	regulation of glucose metabolic process	7	3.6	0.035	0.85
GOTERM_MF_DIRECT	electron carrier activity	6	3.1	0.041	0.83
GOTERM_MF_DIRECT	oxidoreductase activity, acting on paired donors, with incorporation or reduction of molecular oxygen	5	2.6	0.046	0.81
GOTERM_MF_DIRECT	molybdenum ion binding	2	1	0.046	0.76
GOTERM_BP_DIRECT	glycolytic process	3	1.6	0.048	0.9

## Sheet: Negative_ML_enrichment
Category	Term	Count	Percentage	PValue	Benjamini
GOTERM_CC_DIRECT	plasma membrane	18	9.8	0.00097	0.13
GOTERM_BP_DIRECT	adult behavior	3	1.6	0.0022	0.62
GOTERM_BP_DIRECT	protein phosphorylation	9	4.9	0.011	0.92
GOTERM_MF_DIRECT	protein tyrosine kinase activity	4	2.2	0.012	0.84
GOTERM_BP_DIRECT	DNA replication initiation	3	1.6	0.016	0.91
GOTERM_BP_DIRECT	visual behavior	3	1.6	0.018	0.87
GOTERM_BP_DIRECT	neurogenesis	14	7.6	0.02	0.83
GOTERM_BP_DIRECT	regulation of imaginal disc-derived wing size	3	1.6	0.022	0.82
GOTERM_BP_DIRECT	mRNA splicing, via spliceosome	8	4.3	0.023	0.78
GOTERM_MF_DIRECT	protein-glutamine gamma-glutamyltransferase activity	2	1.1	0.028	0.89
GOTERM_BP_DIRECT	positive regulation of transcription, DNA-templated	5	2.7	0.029	0.81
GOTERM_BP_DIRECT	salivary gland morphogenesis	4	2.2	0.03	0.78
GOTERM_BP_DIRECT	compound eye morphogenesis	6	3.3	0.033	0.78
GOTERM_BP_DIRECT	Malpighian tubule stellate cell differentiation	2	1.1	0.036	0.78
GOTERM_CC_DIRECT	sarcoglycan complex	2	1.1	0.04	0.95
GOTERM_BP_DIRECT	dorsal closure	5	2.7	0.04	0.79
GOTERM_MF_DIRECT	transforming growth factor beta receptor activity, type I	2	1.1	0.042	0.89
GOTERM_BP_DIRECT	negative regulation of transcription from RNA polymerase II promoter	6	3.3	0.046	0.8
GOTERM_MF_DIRECT	mRNA binding	7	3.8	0.046	0.84
GOTERM_BP_DIRECT	imaginal disc-derived wing morphogenesis	7	3.8	0.049	0.8
