# Supplementary material for: Comparative transcriptomics across 14 Drosophila species reveals signatures of longevity
Source: Aging Cell. 2018 Apr 19;17(4):e12740. doi: 10.1111/acel.12740 (PMC6052463; doi:10.1111/acel.12740)
Supplement: Supplementary file 4 [file ACEL-17-na-s004.xlsx]

## Sheet: Lifespan statistics
Correlation with ML	TRiP stock #	Target Gene	Gene ID	Female DMSO			Female RU489			Coef	hazard	p value	Direction	Male DMSO			Male RU489			Coef	hazard	p value	Direction
				Mean	SE	N	Mean	SE	N					Mean	SE	N	Mean	SE	N
Positive	27309	Gdi	FBgn0004868	72	2.32147	69	62.5696	0.976028	79	1.30611	3.69179	6.28255e-10	Decrease	81.52	1.11385	75	55.0556	1.27048	36	4.88662	132.504	0	Decrease
Positive	36603	Gdi	FBgn0004868	57.125	1.64149	80	64.1842	1.3422	76	-0.284231	1.32874	0.0143107		54.3265	2.0775	49	63.9429	2.41253	35	-0.614519	1.84877	0.00413361	Increase
Positive	30518	rab5	FBgn0014010	38.44	1.46233	75	11.5921	0.167656	76	3.65215	38.5574	0	Decrease	32.9508	1.54628	61	9.82759	0.184773	87	5.06489	158.363	0	Decrease
Positive	34832	rab5	FBgn0014010	60.221	1.28016	95	63.7524	1.25127	105	-0.289794	1.33615	0.0207139		71.9155	1.38211	71	57.1667	1.09907	72	1.88685	6.59858	0	Decrease
Positive	34359	Aut1	FBgn0036813	64.8642	1.21738	81	64.4714	1.79475	70	-0.193865	1.21393	0.321495		72.2742	1.15639	62	79.3194	0.777735	72	-0.698194	2.01012	1.09898e-05	Increase
Positive	35287	cdk5	FBgn0013762	61.4235	1.44733	85	63.3163	1.07803	98	0.0196573	1.01985	0.767568		71.75	1.67505	76	60.6842	1.7279	57	1.01157	2.74991	9.62556e-08	Decrease
Positive	35259	fbl	FBgn0011205	63.8413	1.81997	63	66.7229	1.76614	83	-0.162401	1.17633	0.252843		70.4524	1.21305	84	70.3871	1.6509	62	-0.147658	1.15912	0.489143
Negative	31040	tkv	FBgn0003716	44.9231	1.5669	13	58.1176	2.28496	34	-2.2478	9.4669	1.94941e-06	Increase	55.8809	1.62506	42	55.55	1.87181	40	-0.0183149	1.01848	0.981562
Negative	31041	tkv	FBgn0003716	65.6173	2.95078	81	76.9747	1.53556	79	-0.236835	1.26723	0.0916165		69.5873	1.44708	63	66.2203	1.92208	59	0.0645108	1.06664	0.703634
Negative	40937	tkv	FBgn0003716	61.0448	2.10976	67	54.9878	1.24933	82	0.732589	2.08046	1.59651e-05	Decrease	71.8367	1.44692	49	72.1343	1.63362	67	-0.230333	1.25902	0.223272
Negative	33695	PH4alphaEFB	FBgn0039776	66.5114	1.3803	88	72.8	1.05157	100	-0.340677	1.4059	0.00634605		70.9149	1.50082	47	69.4835	1.35038	91	-0.147209	1.1586	0.742564
Negative	33896	PH4alphaEFB	FBgn0039776	57.7385	1.83694	65	62.6753	1.83696	77	-0.509297	1.66412	0.00576552	Increase	68.3488	2.0311	43	63.4848	1.63499	66	0.375847	1.45622	0.0388699
Negative	25788	shark	FBgn0015295	65.5167	2.60293	60	66.05	1.1444	80	0.432273	1.54076	0.0210008		69.8261	3.07293	23	73.6164	0.954123	73	-0.347982	1.41621	0.172259
Negative	42555	shark	FBgn0015295	46.5345	1.27054	58	47.2424	1.69481	66	-0.195791	1.21627	0.319185		63.8788	2.44827	33	62.5128	2.3105	39	0.145374	1.15647	0.620188
Negative	27573	nuf	FBgn0013718	65.5412	1.83118	85	65.9888	1.30138	89	0.221614	1.24809	0.247933		74.6282	1.5977	78	62.7188	1.26214	64	1.42708	4.16653	1.11244e-13	Decrease
Negative	44035	nuf	FBgn0013718	55.3438	3.02031	32	58.7547	1.63072	53	-0.035594	1.03624	0.773616		71.6	2.87734	30	66.8824	4.20321	17	0.453652	1.57405	0.17256
Negative	28990	Fas2	FBgn0000635	56.0123	2.3535	81	59.7308	1.51548	52	0.164948	1.17933	0.459792		73.697	1.07692	66	72.697	1.01954	66	0.254698	1.29007	0.205277
Negative	34084	Fas2	FBgn0000635	68.7714	1.90715	70	65.8356	0.993507	73	0.53243	1.70307	0.00140452	Decrease	69.7234	1.06823	94	68.2154	1.61714	65	-0.0490326	1.05025	0.86271
Negative	31661	Clk	FBgn0023076	63.6522	2.95608	46	68.6279	2.17066	43	-0.0570507	1.05871	0.772614		68.76	1.60961	50	63.8281	1.15552	64	0.585882	1.79657	0.00107305	Decrease
Negative	53347	Sh	FBgn0003380	68.0318	1.37097	63	62.0357	1.16136	84	0.471096	1.60175	0.00197391	Decrease	76.8814	0.627386	59	72.9333	1.47175	60	0.0935634	1.09808	0.327865
		white (A)		55	1.80298	61	52.1584	1.00022	101	0.415027	1.51441	0.0103748		58.0476	1.39075	42	59.338	1.85274	71	-0.352929	1.42323	0.144941
		white (B)		52.0875	1.5856	80	50.2396	1.22782	96	0.249023	1.28277	0.122306		64.0976	2.57125	41	54.5517	1.4851	87	0.975892	2.65353	2.70013e-06	Decrease

## Sheet: Life table (male)
day	27309.M.cont	27309.M.treat	36603.M.cont	36603.M.treat	30518.M.cont	30518.M.treat	34832.M.cont	34832.M.treat	34359.M.cont	34359.M.treat	35287.M.cont	35287.M.treat	35259.M.cont	35259.M.treat	31040.M.cont	31040.M.treat	31041.M.cont	31041.M.treat	40937.M.cont	40937.M.treat	33695.M.cont	33695.M.treat	33896.M.cont	33896.M.treat	25788.M.cont	25788.M.treat	42555.M.cont	42555.M.treat	27573.M.cont	27573.M.treat	44035.M.cont	44035.M.treat	28990.M.cont	28990.M.treat	34084.M.cont	34084.M.treat	31661.M.cont	31661.M.treat	53347.M.cont	53347.M.treat	UASwhiteRNAi.M.conta	UASwhiteRNAi.M.treata	UASwhiteRNAi.M.contb	UASwhiteRNAi.M.treatb
0	75	36	49	35	61	87	71	72	62	72	76	57	84	62	42	40	63	59	49	67	47	91	43	66	23	73	33	39	78	64	30	17	66	66	94	65	50	64	59	60	42	71	41	87
5	75	36	49	35	61	86	71	72	62	72	76	56	84	62	42	40	63	59	49	67	47	91	43	66	23	73	33	39	78	64	30	17	66	66	94	65	50	64	59	60	42	71	41	87
8	75	36	49	35	61	51	71	72	62	72	76	56	84	62	42	40	63	59	49	67	47	91	43	65	22	73	33	39	78	64	29	17	66	66	94	65	50	64	59	60	42	71	41	85
11	75	36	49	35	60	3	71	72	62	72	75	56	84	61	42	40	63	59	49	66	47	91	43	65	22	73	33	39	77	64	29	16	66	66	94	65	49	64	59	59	42	70	41	85
14	74	36	49	35	59	0	71	72	62	72	75	56	83	61	42	40	63	58	49	66	47	90	43	65	22	73	33	39	77	64	29	16	66	66	94	65	49	64	59	59	42	70	39	85
17	74	36	49	35	58	0	71	72	62	72	75	56	83	61	42	40	63	58	49	66	47	90	43	65	22	73	33	39	77	64	29	16	66	66	94	65	49	64	59	59	42	70	39	84
20	74	36	49	35	46	0	71	72	62	72	75	56	83	61	42	40	63	58	49	66	47	90	43	65	22	73	33	39	76	64	29	16	66	66	94	65	49	64	59	59	42	70	39	84
23	74	36	48	35	42	0	71	72	62	72	75	56	83	61	42	40	63	58	49	66	47	90	43	65	22	73	33	38	76	64	29	16	66	66	94	65	49	64	59	59	42	70	39	82
26	74	36	48	35	36	0	71	72	62	72	75	56	83	61	42	40	62	58	49	66	47	90	43	65	22	73	33	38	76	64	29	16	66	66	94	64	49	64	59	59	42	70	39	82
29	74	35	48	35	34	0	71	72	62	72	74	56	83	61	42	40	62	58	49	66	47	90	42	65	22	73	33	38	76	63	29	16	66	66	94	64	49	64	59	59	42	70	39	82
32	74	35	45	32	30	0	70	72	61	72	74	55	83	60	41	36	62	57	49	66	47	90	42	65	22	73	32	37	75	63	29	16	66	66	94	64	49	64	59	59	42	69	39	82
35	74	33	44	32	23	0	69	72	61	72	74	55	82	60	41	35	61	56	49	66	47	90	42	65	22	73	32	37	75	63	29	16	66	66	94	63	49	64	59	59	42	66	38	80
38	74	33	40	31	15	0	69	71	61	72	74	55	82	59	39	34	61	56	49	66	47	88	42	65	22	73	30	36	74	63	29	16	66	66	92	62	49	64	59	59	42	63	37	75
42	74	33	36	31	10	0	66	62	61	72	71	55	81	59	35	34	59	56	48	64	45	87	40	60	22	73	30	35	74	62	29	16	66	66	92	61	49	61	59	59	39	55	37	75
45	74	33	31	30	9	0	66	58	61	72	71	53	81	59	31	29	59	51	48	64	45	85	40	57	22	73	28	33	74	61	29	15	66	66	89	59	49	59	59	59	36	54	35	70
48	74	33	29	30	7	0	65	56	61	72	71	49	81	59	31	28	59	48	48	64	45	85	39	56	22	73	27	33	73	57	29	15	64	64	88	59	49	58	59	59	32	52	34	62
51	74	26	25	30	7	0	65	52	61	72	71	48	81	57	25	28	57	48	47	62	44	83	37	56	22	72	25	31	73	55	29	15	63	64	87	57	47	57	59	59	31	47	33	57
55	74	20	20	30	3	0	63	42	60	72	71	41	80	57	25	22	56	46	47	60	44	80	36	51	22	71	25	28	73	53	29	13	63	62	86	55	46	55	59	59	28	44	32	42
58	73	12	20	27	0	0	62	30	57	72	66	29	75	54	17	22	56	44	44	59	38	77	34	48	21	69	21	22	73	48	27	13	61	61	80	53	46	50	59	55	26	35	29	34
61	73	0	16	16	0	0	61	19	57	71	57	17	64	49	10	13	50	39	36	53	37	64	28	38	19	63	18	18	66	23	20	13	60	57	72	47	39	33	58	52	8	32	28	19
65	73	0	15	13	0	0	60	12	52	68	49	15	60	45	10	4	46	33	33	46	32	57	24	24	18	57	16	15	65	19	19	13	53	51	65	38	30	21	58	45	2	24	22	13
69	73	0	5	13	0	0	48	4	41	61	43	10	48	38	1	2	38	29	31	42	29	47	22	16	14	48	12	15	60	13	17	7	48	47	53	30	24	16	54	41	2	18	17	8
73	68	0	3	12	0	0	37	1	15	60	38	9	34	27	0	0	21	26	23	35	24	37	17	14	10	39	10	11	53	8	16	7	29	31	30	26	17	8	38	29	2	14	13	5
77	60	0	3	4	0	0	19	0	7	40	27	8	20	17	0	0	10	9	13	27	11	26	13	8	3	22	5	5	43	6	13	3	21	15	14	15	6	2	21	19	2	9	5	0
81	35	0	0	2	0	0	4	0	6	24	19	1	1	3	0	0	2	1	5	13	0	8	5	3	1	7	1	0	19	0	8	2	8	3	5	5	0	0	5	8	1	2	0	0
84	20	0	0	0	0	0	1	0	6	9	10	0	0	0	0	0	0	0	1	6	0	5	0	1	0	2	0	0	2	0	2	0	4	0	2	1	0	0	2	2	0	1	0	0
87	6	0	0	0	0	0	0	0	4	5	7	0	0	0	0	0	0	0	1	0	0	0	0	0	0	0	0	0	2	0	1	0	0	0	1	0	0	0	0	1	0	0	0	0
91	3	0	0	0	0	0	0	0	1	0	0	0	0	0	0	0	0	0	1	0	0	0	0	0	0	0	0	0	0	0	1	0	0	0	0	0	0	0	0	0	0	0	0	0
94	1	0	0	0	0	0	0	0	0	0	0	0	0	0	0	0	0	0	0	0	0	0	0	0	0	0	0	0	0	0	0	0	0	0	0	0	0	0	0	0	0	0	0	0
97	0	0	0	0	0	0	0	0	0	0	0	0	0	0	0	0	0	0	0	0	0	0	0	0	0	0	0	0	0	0	0	0	0	0	0	0	0	0	0	0	0	0	0	0
102	0	0	0	0	0	0	0	0	0	0	0	0	0	0	0	0	0	0	0	0	0	0	0	0	0	0	0	0	0	0	0	0	0	0	0	0	0	0	0	0	0	0	0	0
107	0	0	0	0	0	0	0	0	0	0	0	0	0	0	0	0	0	0	0	0	0	0	0	0	0	0	0	0	0	0	0	0	0	0	0	0	0	0	0	0	0	0	0	0
110	0	0	0	0	0	0	0	0	0	0	0	0	0	0	0	0	0	0	0	0	0	0	0	0	0	0	0	0	0	0	0	0	0	0	0	0	0	0	0	0	0	0	0	0

## Sheet: Life table (female)
day	27309.F.cont	27309.F.treat	36603.F.cont	36603.F.treat	30518.F.cont	30518.F.treat	34832.F.cont	34832.F.treat	34359.F.cont	34359.F.treat	35287.F.cont	35287.F.treat	35259.F.cont	35259.F.treat	31040.F.cont	31040.F.treat	31041.F.cont	31041.F.treat	40937.F.cont	40937.F.treat	33695.F.cont	33695.F.treat	33896.F.cont	33896.F.treat	25788.F.cont	25788.F.treat	42555.F.cont	42555.F.treat	27573.F.cont	27573.F.treat	44035.F.cont	44035.F.treat	28990.F.cont	28990.F.treat	34084.F.cont	34084.F.treat	31661.F.cont	31661.F.treat	53347.F.cont	53347.F.treat	UASwhiteRNAi.F.conta	UASwhiteRNAi.F.treata	UASwhiteRNAi.F.contb	UASwhiteRNAi.F.treatb
0	69	79	80	76	75	76	95	105	81	70	85	98	63	83	13	34	81	79	67	82	88	100	65	77	60	80	58	66	85	89	32	53	81	52	70	73	46	43	63	84	61	101	80	96
5	69	79	80	76	74	76	95	105	81	70	85	97	63	83	13	34	81	79	67	82	88	99	65	76	60	80	58	66	85	89	32	53	81	52	70	73	46	43	63	84	61	101	80	96
8	68	79	80	76	72	73	95	105	81	70	84	97	63	82	13	34	81	79	66	82	88	99	65	76	59	80	58	66	85	89	32	53	78	52	70	73	46	43	63	84	61	101	80	96
11	68	79	80	75	70	18	95	105	81	69	84	97	63	82	13	34	80	79	66	82	88	99	63	75	59	80	58	65	85	89	30	53	73	52	70	73	44	43	63	84	58	101	79	96
14	67	79	80	75	68	0	94	105	81	69	84	97	63	82	13	34	77	79	66	82	88	99	63	75	57	80	58	65	85	89	30	53	73	52	67	73	44	43	63	84	58	101	79	96
17	67	79	80	75	68	0	94	105	81	69	84	97	63	82	13	33	73	79	66	82	88	99	63	74	57	80	58	65	85	89	30	53	73	52	67	73	44	43	63	84	58	100	79	94
20	66	79	80	75	65	0	94	105	81	68	84	97	63	82	13	33	67	79	63	82	87	99	63	74	54	80	58	63	84	89	30	53	73	52	67	73	44	43	62	84	58	100	79	92
23	66	79	79	75	64	0	93	104	81	67	84	97	63	82	13	33	67	79	62	81	87	99	62	74	54	80	57	63	84	89	30	53	71	52	67	73	43	42	62	84	58	99	76	91
26	66	79	79	74	64	0	93	104	81	67	84	97	63	81	12	33	67	79	62	81	87	99	61	74	54	80	57	59	84	89	30	52	71	52	67	73	43	42	62	84	58	98	76	89
29	66	79	78	74	62	0	93	104	81	67	84	96	63	81	12	33	67	79	62	80	87	99	60	74	54	79	57	59	84	88	30	52	71	52	67	73	43	41	62	83	58	98	75	89
32	66	79	77	74	54	0	92	103	81	66	83	96	62	81	12	33	66	79	61	77	87	99	60	74	54	78	51	56	82	88	30	51	70	51	67	73	41	41	62	83	57	97	72	88
35	66	79	76	74	53	0	92	102	79	66	83	96	62	81	12	32	64	79	61	77	86	99	60	73	54	77	49	53	80	88	30	50	70	50	67	73	40	41	62	83	57	97	70	86
38	66	78	73	74	40	0	92	102	79	66	79	95	62	81	12	31	64	79	60	70	86	99	59	73	54	77	47	50	80	88	30	50	67	49	67	73	40	41	62	82	57	93	69	82
42	62	78	68	74	21	0	86	92	78	66	75	94	57	73	12	31	62	79	55	70	82	98	55	70	54	77	39	42	74	86	30	47	62	47	66	73	38	40	62	79	53	87	58	82
45	62	75	57	71	15	0	81	92	74	65	71	91	55	70	6	29	62	78	54	66	82	98	54	68	54	77	26	33	72	84	24	44	61	46	66	73	38	39	62	77	48	75	47	63
48	61	72	49	70	13	0	78	89	72	64	69	90	52	68	0	27	58	75	51	65	79	98	52	65	52	77	17	30	71	81	18	43	56	44	66	72	36	39	62	76	44	63	45	50
51	59	71	47	67	11	0	74	88	69	58	69	89	48	67	0	26	58	73	50	54	78	98	49	59	51	76	12	24	65	78	17	39	51	40	64	72	33	39	61	76	43	48	43	41
55	57	63	40	67	4	0	68	86	67	54	64	83	41	65	0	19	57	70	48	40	76	98	39	56	44	75	10	14	60	73	14	35	44	36	56	68	33	37	55	66	31	28	29	26
58	55	51	32	61	1	0	59	75	59	52	56	75	38	61	0	13	56	69	45	24	69	98	35	51	42	72	4	10	57	67	13	32	37	29	54	53	29	36	54	48	22	23	25	19
61	50	36	26	40	0	0	33	50	48	39	42	53	31	51	0	10	52	61	38	15	51	92	22	41	35	44	3	5	47	44	8	15	31	19	49	40	27	32	40	31	12	11	16	10
65	46	20	18	27	0	0	26	40	39	29	29	39	24	48	0	7	52	57	31	9	40	80	17	31	33	34	2	3	42	36	6	10	29	13	47	27	24	27	35	21	8	7	13	7
69	45	20	16	19	0	0	15	36	30	27	17	25	20	35	0	7	51	57	25	7	31	59	14	20	31	27	2	3	32	33	5	7	24	6	44	20	22	20	28	15	6	3	7	5
73	37	5	12	19	0	0	11	27	10	17	9	4	15	29	0	4	45	54	11	4	26	39	5	18	26	13	0	1	25	25	4	5	16	2	23	11	20	16	16	10	3	1	4	1
77	28	1	7	4	0	0	5	11	5	11	4	1	15	26	0	2	43	46	5	1	17	27	1	14	18	7	0	1	22	19	4	2	10	2	14	6	14	9	9	8	2	1	3	0
81	21	0	3	0	0	0	2	1	3	5	3	0	6	14	0	1	30	36	1	0	11	11	0	7	8	3	0	1	16	5	3	1	5	2	10	4	5	4	6	5	2	0	0	0
84	17	0	3	0	0	0	2	1	1	3	2	0	4	7	0	0	15	22	1	0	3	6	0	3	7	1	0	1	9	3	1	1	2	1	7	1	1	4	1	1	0	0	0	0
87	12	0	2	0	0	0	1	1	0	1	2	0	3	1	0	0	9	12	1	0	2	4	0	0	2	1	0	1	6	2	1	0	1	0	4	1	1	2	0	0	0	0	0	0
91	8	0	1	0	0	0	0	0	0	0	1	0	1	0	0	0	7	11	0	0	0	0	0	0	0	0	0	1	4	1	0	0	1	0	1	0	0	0	0	0	0	0	0	0
94	4	0	0	0	0	0	0	0	0	0	0	0	0	0	0	0	1	1	0	0	0	0	0	0	0	0	0	0	4	0	0	0	0	0	0	0	0	0	0	0	0	0	0	0
97	1	0	0	0	0	0	0	0	0	0	0	0	0	0	0	0	0	0	0	0	0	0	0	0	0	0	0	0	0	0	0	0	0	0	0	0	0	0	0	0	0	0	0	0
102	0	0	0	0	0	0	0	0	0	0	0	0	0	0	0	0	0	0	0	0	0	0	0	0	0	0	0	0	0	0	0	0	0	0	0	0	0	0	0	0	0	0	0	0
107	0	0	0	0	0	0	0	0	0	0	0	0	0	0	0	0	0	0	0	0	0	0	0	0	0	0	0	0	0	0	0	0	0	0	0	0	0	0	0	0	0	0	0	0
110	0	0	0	0	0	0	0	0	0	0	0	0	0	0	0	0	0	0	0	0	0	0	0	0	0	0	0	0	0	0	0	0	0	0	0	0	0	0	0	0	0	0	0	0
