# Supplementary material for: Comparative transcriptomics across 14 Drosophila species reveals signatures of longevity
Source: Aging Cell. 2018 Apr 19;17(4):e12740. doi: 10.1111/acel.12740 (PMC6052463; doi:10.1111/acel.12740)
Supplement: Supplementary file 5 [file ACEL-17-na-s005.xlsx]

## Sheet: raw_counts
	dsim	dsec	dmel	dyak	dere	dbia	dkik	dana	dbip	daus	dsal	dwil	dvir	dmoj
FBgn0002887	175	156	252	188	100	74	194	95	234	202	139	202	250	140
FBgn0000056	29	7	36	13	46	4	74	10	9	13	7	12	0	0
FBgn0031089	0	416	494	364	569	227	359	311	36	265	302	414	183	158
FBgn0031092	174	309	252	123	146	202	383	431	113	246	252	227	201	291
FBgn0031093	240	163	580	564	322	446	667	485	488	392	574	728	511	787
FBgn0031080	1	134	97	65	326	66	218	153	79	500	137	291	478	363
FBgn0010215	259	1152	1086	744	1087	1021	1135	824	1172	806	882	720	1205	495
FBgn0027588	93	1844	2843	1845	1544	1101	3239	1226	1080	1119	1715	1528	1672	1079
FBgn0000316	121	323	296	114	237	43	139	125	215	122	164	59	206	182
FBgn0024989	9	15	21	93	0	6	69	3	4	11	8	50	6	10
FBgn0040371	1330	744	1034	2434	1552	1488	3103	899	1023	7840	6008	5742	3322	2465
FBgn0029521	11	0	3	44	38	1	0	18	0	0	1	0	0	2
FBgn0004170	2	0	1	0	0	0	0	13	0	0	0	2	6	0
FBgn0002561	2	0	0	0	0	0	0	0	0	0	0	0	0	1
FBgn0023536	309	151	223	200	258	161	1047	310	812	285	423	924	377	221
FBgn0004648	479	963	763	444	417	258	1272	1049	825	147	684	851	302	688
FBgn0023535	280	230	277	83	119	214	189	313	14	10	124	111	160	1206
FBgn0023537	815	1061	2727	820	1229	454	895	941	399	492	705	901	706	1061
FBgn0029525	27	213	285	276	173	194	290	96	198	186	128	241	102	96
FBgn0001337	110	142	138	131	136	27	803	96	122	75	148	448	272	217
FBgn0010019	86077	51593	47304	15691	85694	11075	25795	113765	19752	7994	36734	3082	48925	30552
FBgn0052816	2	5	89	14	18	0	29	3	6	7	6	0	1	9
FBgn0040370	0	6	3	1	4	0	34	2	5	26	34	3690	8	65
FBgn0040373	45	14	10	33	15	38	53	2	13	8	24	10	28	6
FBgn0261930	4	3	7	3	9	86	105	17	18	0	0	74	5	19
FBgn0025640	418	434	391	260	471	1442	411	738	147	596	951	382	264	353
FBgn0025635	26	22	36	26	13	14	56	13	12	200	289	42	41	46
FBgn0001341	57	124	181	196	157	192	264	248	1257	43	118	257	161	263
FBgn0003575	0	321	359	415	421	187	623	182	349	9	107	404	89	111
FBgn0025634	116	110	131	183	87	49	137	103	95	212	188	101	25	39
FBgn0025637	210	189	268	210	227	229	694	232	363	943	826	399	239	155
FBgn0040383	250	357	776	202	314	336	311	216	230	191	548	746	465	403
FBgn0040382	0	689	612	750	803	451	875	451	203	333	468	443	772	405
FBgn0025621	34	144	609	270	491	339	424	224	88	104	127	162	193	453
FBgn0015799	238	171	258	265	276	68	226	221	214	30	85	200	207	162
FBgn0025620	313	320	347	154	691	748	271	435	391	53	10	17	84	148
FBgn0015288	49	6454	8296	7850	6810	3201	8998	3465	2264	3073	7679	3485	2916	7864
FBgn0029532	0	3	0	15	20	0	2	2	0	0	0	0	0	0
FBgn0029531	9	0	2	1	1	2	16	0	3	2	4	0	0	0
FBgn0025639	100	175	169	227	83	124	621	103	503	18	49	276	123	125
FBgn0002579	1784	2226	2685	1817	1729	2873	4610	1052	1425	1839	2701	1705	272	1492
FBgn0029529	31	9	40	62	72	91	26	32	11	21	86	27	3	8
FBgn0040339	0	61	129	70	263	101	55	24	24	78	32	34	18	11
FBgn0040340	442	413	990	185	694	634	632	238	390	413	486	170	513	506
FBgn0040347	35	21	13	13	8	22	7	4	4	39	21	31	27	9
FBgn0040337	83	97	412	181	268	129	151	80	20	68	107	85	52	100
FBgn0053082	3	2	1	6	5	3	1	0	3	12	16	27	5	12
FBgn0014903	46	18	379	132	137	59	373	171	66	86	111	304	71	492
FBgn0003638	145	430	5738	244	664	1477	841	421	682	307	385	870	372	646
FBgn0040398	1472	2024	2106	667	2578	3014	2541	3182	1597	1160	863	1004	1370	1363
FBgn0026143	89	97	84	82	59	35	101	41	23	9	26	179	33	42
FBgn0040351	2	25	20	34	17	60	62	29	27	93	95	250	62	0
FBgn0040350	33	65	519	45	46	58	49	159	127	71	163	160	76	24
FBgn0040349	1150	1390	1996	512	4972	1136	836	1851	915	1104	1474	1542	261	1967
FBgn0040348	26	43	79	78	152	143	225	35	29	132	156	179	181	56
FBgn0040346	156	318	158	219	124	105	158	133	136	63	64	107	44	87
FBgn0040360	0	1	0	0	6	0	1	0	0	6	0	0	0	0
FBgn0040359	0	5	1	0	2	9	0	1	1	1	0	2	22	0
FBgn0040358	0	0	5	0	1	14	0	0	0	92	70	13	182	0
FBgn0040367	0	0	0	8	2	0	23	0	1	0	6	30	16	1
FBgn0004650	11	0	109	9	25	3	610	0	11	3	10	4	61	7
FBgn0024362	1	151	232	49	131	49	281	119	126	230	202	42	116	155
FBgn0024361	66	78	70	81	145	72	356	93	46	119	231	295	100	120
FBgn0029573	25	2	0	4	0	0	0	1	0	3	4	1	0	0
FBgn0024987	16	155	109	206	124	72	98	226	241	30	58	143	77	289
FBgn0023169	362	554	571	417	535	352	802	446	372	469	679	883	216	359
FBgn0027794	136	308	347	31	237	134	109	236	191	259	332	304	200	242
FBgn0024986	44	0	142	91	57	198	191	132	32	198	142	76	30	2
FBgn0000826	111	133	1	6	78	4	8	23	1	14	22	3	7	4
FBgn0024365	75	259	314	126	96	91	1027	270	393	87	110	199	235	268
FBgn0024360	9	111	149	81	85	33	212	105	192	51	75	60	187	100
FBgn0024366	26	4	26	1	11	5	4	25	12	7	14	418	33	130
FBgn0026876	18	44	28	58	94	27	61	27	147	1	7	12	13	12
FBgn0040363	0	1	1	1	4	1	8	24	12	9	22	92	21	9
FBgn0026872	0	159	275	123	350	126	83	151	385	43	97	69	38	5
FBgn0029580	0	62	77	45	138	164	74	28	21	374	646	241	11	15
FBgn0013720	10	94	139	143	153	60	152	39	61	47	77	104	80	109
FBgn0025383	2	4	14	0	9	1	9	3	4	4	12	5	17	19
FBgn0000482	122	190	283	309	233	214	1004	384	308	261	236	239	228	358
FBgn0024897	0	3	22	19	51	7	21	5	1	40	39	1	1	76
FBgn0023130	24	42	57	56	34	30	79	67	67	17	17	34	70	30
FBgn0023530	32	29	48	92	62	96	144	123	19	75	61	63	27	47
FBgn0025390	3	85	257	22	168	88	105	0	0	0	15	0	0	3
FBgn0053513	9	22	7	8	1	1	89	7	18	17	9	41	7	9
FBgn0003517	34	11303	15248	18544	16386	12696	24377	10202	4016	8637	5912	5047	4366	7994
FBgn0027791	180	269	206	115	109	51	199	195	138	0	23	87	112	140
FBgn0028274	0	217	195	115	258	236	526	437	241	325	321	317	765	241
FBgn0023513	20	111	73	38	34	21	218	59	44	30	79	28	17	134
FBgn0014411	505	251	226	294	145	88	631	239	254	65	115	391	270	215
FBgn0029594	159	227	241	319	304	639	156	132	98	56	321	0	2	2
FBgn0023509	90	123	127	209	141	162	259	191	176	170	201	260	207	171
FBgn0023510	110	278	253	168	153	121	776	384	239	105	272	628	303	515
FBgn0023508	180	215	245	243	175	137	451	222	455	122	124	3022	11183	192
FBgn0023522	126	154	129	86	123	101	168	92	128	179	199	363	183	101
FBgn0023521	108	73	232	53	130	114	332	64	43	27	64	47	162	326
FBgn0025632	7	29	16	19	28	8	5	7	13	6	16	180	2	11
FBgn0025630	187	102	126	115	156	104	413	290	184	298	280	244	323	465
FBgn0025629	69	85	83	136	270	266	174	64	57	126	85	81	75	70
FBgn0025626	152	210	284	349	157	180	292	100	261	20	65	492	200	138
FBgn0025625	7	167	127	179	125	125	1108	246	158	68	14	260	134	641
FBgn0000667	873	506	1435	1417	1593	948	6307	3021	1254	945	1323	1325	1980	1558
FBgn0023545	190	231	445	347	498	379	253	132	141	155	203	172	263	456
FBgn0023520	41	52	45	54	52	45	169	58	105	153	165	102	84	105
FBgn0023512	28	457	282	242	537	239	560	313	140	177	197	529	126	142
FBgn0026089	3	4	7	74	31	46	39	2	3	2	17	18	3	6
FBgn0023517	118	115	219	51	125	47	85	60	44	92	106	48	57	105
FBgn0023516	147	572	719	417	314	357	984	506	337	427	761	1660	225	1812
FBgn0028969	785	726	1115	692	915	570	1035	315	459	655	976	552	443	467
FBgn0025624	64	64	63	256	132	179	256	91	37	159	218	54	114	212
FBgn0000382	45	556	359	224	153	99	1071	234	433	139	266	777	408	504
FBgn0023507	1010	615	4248	1436	2052	956	1388	2072	878	611	637	416	899	1459
FBgn0004654	1101	3338	1595	1198	5643	2843	2921	3008	1052	547	1436	1266	1247	3478
FBgn0025839	18	24	15	18	93	109	86	3	4	2	2	10	3	8
FBgn0015036	77	134	39	90	35	138	145	153	67	27	39	131	104	211
FBgn0003116	279	209	272	75	220	235	238	194	127	61	103	71	96	248
FBgn0023549	9	76	113	7	44	66	271	458	156	143	251	333	71	77
FBgn0000810	42	63	40	42	29	23	246	55	127	41	63	105	54	94
FBgn0023527	86	161	131	142	121	83	139	89	89	63	103	64	186	99
FBgn0023529	1915	2578	6692	3200	2702	2072	1943	1087	2574	952	1784	1193	1355	983
FBgn0023528	92	143	99	167	52	84	375	105	418	213	167	670	447	206
FBgn0027296	89	49	52	86	45	17	176	40	55	23	75	67	50	25
FBgn0023524	20	43	18	45	61	50	58	5	20	13	32	85	20	14
FBgn0029608	193	327	209	129	193	318	156	418	117	206	286	105	85	148
FBgn0023525	0	204	138	160	194	643	167	189	171	225	61	74	63	36
FBgn0000377	89	296	280	282	256	152	399	234	134	142	95	230	165	75
FBgn0001330	69	51	79	77	103	46	151	93	140	115	153	110	134	659
FBgn0004397	36	455	457	307	301	283	531	319	202	123	201	337	315	342
FBgn0053548	258	123	206	182	597	733	1126	367	46	314	469	952	251	166
FBgn0023542	52	271	317	236	534	339	365	320	883	347	410	278	403	271
FBgn0005670	0	34	56	76	64	132	71	121	194	50	22	61	100	555
FBgn0004655	147	262	206	274	212	81	364	148	266	1	100	358	286	124
FBgn0013432	3	1	2	1	5	3	3	0	0	0	2	1	1	1
FBgn0040394	146	162	457	174	368	224	316	113	323	156	174	512	385	209
FBgn0001404	0	242	219	174	98	81	283	137	250	39	68	80	132	253
FBgn0004643	217	332	220	205	172	109	509	166	184	191	294	838	141	69
FBgn0040336	14	262	96	8	67	36	166	77	47	84	327	83	94	169
FBgn0029629	485	576	601	628	1319	705	923	598	383	462	390	606	587	536
FBgn0011566	70	137	56	124	108	84	186	75	62	136	110	109	128	93
FBgn0011606	670	543	717	947	102	138	551	70	735	374	633	2581	152	796
FBgn0003068	24	506	333	90	203	159	658	177	152	49	362	328	485	400
FBgn0024996	186	199	357	314	339	259	192	63	66	330	326	225	141	104
FBgn0024997	129	133	133	72	185	110	396	196	112	133	121	100	91	169
FBgn0000927	45	21	50	60	31	0	19	1	32	3	3	222	6	10
FBgn0000520	32	4	129	160	97	94	251	58	450	206	411	94	272	222
FBgn0003996	52	106	287	48	88	99	603	227	229	313	274	144	75	211
FBgn0024980	93	109	207	138	174	152	122	246	298	102	117	106	74	160
FBgn0000376	64	131	87	53	82	27	102	73	47	33	56	408	42	69
FBgn0250874	156	162	311	192	152	184	904	376	119	1309	1009	1357	158	164
FBgn0024973	141	462	560	235	410	260	318	110	316	169	235	624	242	253
FBgn0024998	53	74	116	82	101	43	112	110	151	60	85	167	135	60
FBgn0024992	273	182	539	679	338	343	871	414	1481	618	858	735	1019	556
FBgn0000092	5	44	2	37	930	2	26	2354	200	1692	1418	705	299	248
FBgn0011276	31	14	1	72	5	229	2	3	0	1423	2320	1258	680	296
FBgn0004647	23	118	41	31	50	15	94	51	77	3	9	316	125	42
FBgn0029656	1	118	215	291	103	145	402	319	265	176	304	415	389	113
FBgn0000644	2	1	0	2	1	0	24	1	0	17	1	1	3	8
FBgn0028746	2	9	4	30	19	2	5	53	41	9	1	60	8	20
FBgn0052793	0	0	1	4	1	22	0	2	0	2	3	182	8	1
FBgn0029649	0	0	0	0	0	0	0	0	0	5	1	0	0	0
FBgn0003285	4	26	14	17	6	3	36	4	12	0	8	16	11	8
FBgn0029664	281	219	193	521	293	261	261	233	110	367	331	497	130	360
FBgn0028961	0	5	3	6	4	2	17	1	15	4	6	12	21	1
FBgn0044046	7	11	5	13	14	135	10	4	1	8	4	1	2	0
FBgn0015286	61	60	79	73	168	19	241	56	113	136	137	225	103	41
FBgn0029672	22	68	68	56	77	39	142	57	186	170	178	133	85	62
FBgn0029667	228	158	160	379	73	78	1157	129	579	781	969	971	1047	249
FBgn0029679	92	50	95	76	39	33	129	47	427	76	126	854	50	171
FBgn0028491	882	1693	958	429	803	507	1132	1989	661	582	879	893	1593	1384
FBgn0028665	154	607	545	423	698	577	893	595	331	1255	1462	949	711	942
FBgn0029681	0	0	30	4	2	6	297	34	7	11	15	0	9	35
FBgn0029687	135	106	184	140	73	31	610	224	130	230	352	325	101	149
FBgn0029689	216	260	161	136	395	92	444	527	55	146	322	210	222	2792
FBgn0029688	1136	1671	2710	1509	126	745	2509	1165	2294	211	283	1533	1332	1352
FBgn0015565	141	208	298	218	178	264	160	80	436	58	329	392	110	16
FBgn0000221	46	60	107	52	27	45	104	45	54	157	131	46	41	40
FBgn0026084	53	514	392	182	206	92	173	104	97	576	477	155	111	77
FBgn0026083	115	328	264	91	113	51	609	114	397	235	334	641	352	424
FBgn0066114	117	73	49	50	53	91	96	66	55	165	196	106	91	118
FBgn0029701	10	49	50	185	68	80	2	169	83	94	134	316	69	30
FBgn0029702	1052	215	631	441	553	156	3111	352	492	883	915	2987	1512	313
FBgn0029704	303	127	266	128	56	49	765	239	937	342	470	2092	113	1180
FBgn0262738	1	564	246	164	162	62	2260	567	493	277	310	279	701	341
FBgn0029706	170	313	247	110	165	160	832	416	320	211	354	246	162	235
FBgn0002707	27	18	36	21	52	11	77	89	92	87	73	130	42	28
FBgn0000635	100	332	193	327	250	111	352	233	299	118	124	131	142	101
FBgn0026080	108	98	115	241	74	88	147	83	76	243	303	141	105	91
FBgn0026079	212	216	236	180	245	141	143	115	165	285	262	226	114	167
FBgn0029693	83	117	165	131	206	78	273	188	392	223	256	312	111	239
FBgn0029709	605	518	902	715	903	854	521	180	240	293	409	658	275	257
FBgn0029710	88	214	469	93	102	162	95	153	57	249	236	162	42	80
FBgn0029712	96	138	53	86	76	33	89	126	37	48	134	93	18	49
FBgn0029714	45	39	80	109	165	111	109	100	92	123	175	145	36	57
FBgn0029716	0	0	0	0	0	0	0	0	0	0	0	0	0	3
FBgn0025739	22	1	9	19	8	21	2	2	3	10	33	229	0	10
FBgn0029718	45	45	133	96	152	149	81	64	51	142	165	84	83	111
FBgn0022942	57	333	193	152	267	136	312	161	145	143	170	163	145	162
FBgn0022768	427	582	752	724	328	270	746	492	1171	1620	570	2548	1461	463
FBgn0262699	790	296	267	345	110	79	494	353	311	257	606	1894	431	182
FBgn0025615	175	444	355	589	397	431	285	162	102	262	284	310	128	448
FBgn0025613	0	2	0	17	4	4	0	2	2	569	729	883	8	0
FBgn0029715	605	432	782	837	633	369	634	263	168	442	505	310	641	659
FBgn0029713	19	35	39	48	35	32	69	57	36	84	61	92	48	17
FBgn0011760	2529	15	14	3	10	1	10	440	4917	30	14	2406	9	5
FBgn0028325	538	906	1181	594	877	805	909	1561	453	506	846	791	572	1391
FBgn0029722	1141	601	905	972	387	193	1661	414	1003	1409	1532	1741	1176	453
FBgn0029723	76	211	149	47	109	120	83	65	96	48	131	90	26	53
FBgn0029733	1	2	11	28	4	0	2	29	4	0	14	38	1	81
FBgn0029737	74	599	521	563	838	422	352	112	189	439	636	242	334	135
FBgn0004368	148	199	123	221	84	55	171	99	153	73	136	358	256	136
FBgn0003449	60	80	198	163	141	175	266	49	85	144	80	226	168	144
FBgn0029753	521	464	1178	2184	1790	885	2697	1367	2202	1492	1752	3196	2676	809
FBgn0029755	46	1	103	174	161	155	173	72	45	153	93	119	136	56
FBgn0014024	115	197	245	169	213	104	237	184	237	58	64	123	150	220
FBgn0263237	57	57	82	59	83	19	122	40	61	73	113	114	39	74
FBgn0029751	0	215	346	409	237	155	1706	226	166	727	1065	548	347	167
FBgn0029747	373	199	348	609	117	223	1537	259	346	786	500	1132	832	285
FBgn0024332	38	71	25	45	19	24	75	39	52	62	50	37	101	42
FBgn0026751	154	229	268	297	102	67	336	83	197	82	111	410	200	36
FBgn0029763	242	286	626	320	156	132	536	236	729	89	215	624	854	415
FBgn0029765	47	482	744	194	1621	894	918	5419	647	660	1155	47	1289	552
FBgn0029768	13	15	8	126	13	3	21	53	171	10	3	14	13	6
FBgn0029771	6	27	53	57	28	13	39	20	17	13	32	29	17	22
FBgn0263511	1	3	4	29	16	1	23	39	20	0	9	130	2	5
FBgn0026702	0	66	88	51	47	45	47	57	47	53	59	44	59	34
FBgn0029778	95	94	73	102	69	80	123	51	84	77	211	189	75	42
FBgn0263987	235	174	160	126	13	13	212	242	329	57	77	237	124	216
FBgn0029762	629	948	279	366	569	275	482	571	567	788	875	439	261	425
FBgn0029756	85	79	69	62	42	42	166	58	60	43	64	93	50	214
FBgn0028474	166	257	214	167	110	89	430	309	286	18	213	307	321	203
FBgn0029785	2194	4017	3311	8380	3287	7696	9881	1179	905	2685	6888	2127	902	3533
FBgn0000394	46	68	54	77	111	151	186	118	109	190	213	191	175	125
FBgn0029795	8	4	4	7	8	12	12	68	7	19	34	62	10	13
FBgn0029799	4	10	23	23	22	9	42	4	8	5	20	46	9	17
FBgn0029801	97	152	135	74	93	77	224	463	49	159	122	191	147	198
FBgn0029812	200	112	304	328	95	209	1143	114	332	91	460	1032	356	369
FBgn0029814	125	128	74	99	76	51	703	64	146	8	140	625	242	109
FBgn0029820	1029	1102	664	991	406	372	1195	387	543	714	996	1934	889	815
FBgn0029822	19	34	20	35	34	17	67	30	59	17	42	58	30	42
FBgn0029823	579	505	2205	561	1194	697	1779	3481	444	424	566	446	1258	4721
FBgn0029819	321	92	807	344	212	238	1042	240	588	383	570	1304	104	124
FBgn0014340	41	79	65	108	66	120	163	138	112	135	113	161	106	60
FBgn0029818	337	527	609	442	336	168	725	319	268	150	547	474	164	202
FBgn0029807	0	0	0	0	0	0	2	13	2	0	1	11	1	41
FBgn0029804	344	113	445	277	388	244	859	116	101	119	105	312	705	532
FBgn0013987	149	184	377	300	323	145	603	272	141	151	204	151	176	176
FBgn0029800	50	98	24	37	81	143	63	35	41	48	43	41	16	27
FBgn0261383	68	195	180	237	70	62	313	93	149	33	50	232	97	146
FBgn0052758	41	106	52	147	124	42	230	92	185	30	31	81	86	96
FBgn0053080	426	734	719	218	1141	762	770	547	345	727	1106	766	211	1040
FBgn0027564	669	549	304	416	237	409	434	193	279	202	170	322	179	154
FBgn0029789	67	72	113	82	84	31	161	125	194	49	113	182	291	608
FBgn0046687	60	107	57	85	91	39	79	34	39	92	113	70	80	128
FBgn0015794	180	265	288	318	334	214	215	380	180	244	259	210	143	162
FBgn0029783	231	367	297	162	239	394	442	116	125	155	175	165	81	172
FBgn0029824	100	93	65	81	78	44	281	68	41	43	73	56	62	68
FBgn0029827	47	181	28	81	144	35	110	120	51	77	94	215	18	76
FBgn0029828	142	96	211	39	314	234	703	474	272	238	726	201	199	169
FBgn0029831	305	603	273	146	669	187	734	1763	563	210	125	677	135	305
FBgn0029833	64	82	79	81	89	151	129	76	57	73	87	68	53	80
FBgn0029843	46	188	91	76	40	63	204	84	113	713	2282	63	48	30
FBgn0029849	141	76	238	139	337	330	215	324	123	150	232	158	30	199
FBgn0003514	249	175	328	204	196	241	346	221	141	173	279	308	266	260
FBgn0029848	18	21	6	10	106	261	1088	704	377	0	0	73	127	1222
FBgn0052750	23	7	26	4	59	84	31	245	59	24	69	60	131	328
FBgn0029839	26	38	28	30	73	35	154	26	27	33	72	68	9	20
FBgn0029838	371	823	435	412	867	211	462	646	84	523	1088	169	385	793
FBgn0005390	1	5	10	2	28	0	7	138	3	1	7	12	447	499
FBgn0029851	4	6	27	30	12	6	11	1	7	24	10	4	8	4
FBgn0028982	463	510	976	803	437	250	988	526	857	3	160	606	368	341
FBgn0029857	89	88	164	232	281	83	373	100	74	175	155	56	125	124
FBgn0029861	29	164	114	19	63	60	183	73	156	85	71	87	74	75
FBgn0029863	26	73	42	154	46	5	57	26	22	43	37	0	34	29
FBgn0029867	58	189	107	145	80	126	207	220	159	63	107	132	58	21
FBgn0261955	691	1351	1596	722	1206	682	1724	2082	1002	204	1349	770	9112	2148
FBgn0029870	321	1412	1838	1121	933	1225	2312	1265	1386	1017	1163	1520	1033	1040
FBgn0014031	483	826	888	183	628	844	1427	1245	324	584	788	322	398	1975
FBgn0000524	42	41	56	53	28	30	163	24	68	17	17	23	35	31
FBgn0014026	5319	7221	10686	12510	13648	10604	16208	8197	3034	11288	13577	5779	7875	5752
FBgn0003139	103	31	152	115	95	39	115	68	110	86	129	161	56	125
FBgn0003655	2	31	17	8	148	6	74	21	4	1	12	1	10	19
FBgn0029868	438	684	879	563	1068	2670	909	1210	309	1365	964	340	414	538
FBgn0043796	0	69	89	223	107	83	178	68	81	16	61	99	63	35
FBgn0026015	244	327	324	497	418	282	451	157	146	191	227	283	327	242
FBgn0040918	0	241	227	396	224	190	346	259	527	356	430	778	258	310
FBgn0029877	543	496	470	974	328	361	552	354	499	1770	1624	2417	181	463
FBgn0029878	127	231	139	131	177	58	236	194	479	280	220	193	576	262
FBgn0029879	42	11	12	0	23	12	12	283	359	51	42	114	94	161
FBgn0029881	80	196	155	66	30	31	238	156	128	25	116	108	107	159
FBgn0028360	50	511	600	1670	359	436	590	589	800	296	600	968	786	1185
FBgn0025815	49	51	51	49	35	30	179	77	82	42	64	71	44	32
FBgn0029895	135	132	87	80	28	11	219	55	139	25	32	266	67	160
FBgn0029898	0	162	203	119	255	282	100	105	56	132	76	180	189	375
FBgn0029899	90	214	295	399	123	87	276	152	589	201	285	543	372	267
FBgn0086693	0	3	7	13	7	1818	8	7	7	1	3	17	25	63
FBgn0029906	15	81	144	82	106	135	336	127	64	124	149	145	144	68
FBgn0263968	189	527	343	239	144	100	719	405	845	148	35	3508	126	239
FBgn0029909	6	8	1	0	0	1	4	9	1	0	1	1	15	59
FBgn0029905	22	70	72	106	61	32	133	55	80	20	18	42	25	46
FBgn0003390	0	116	78	45	520	70	325	288	114	373	659	134	227	144
FBgn0029897	2160	7112	5213	6925	9425	6847	6370	3314	1387	16481	14274	3803	2216	3223
FBgn0029896	1240	1226	4717	389	826	695	3619	4686	3238	2517	3115	5646	1490	3991
FBgn0029888	272	433	351	578	648	705	541	321	109	572	577	567	186	308
FBgn0029887	37	125	141	49	47	18	293	129	168	37	69	143	46	62
FBgn0029885	50	78	85	119	224	161	208	95	52	98	117	65	55	40
FBgn0029882	197	229	358	338	244	324	169	204	203	210	309	264	195	362
FBgn0029912	0	153	435	323	219	196	725	297	212	118	250	336	458	484
FBgn0029924	3	11	37	33	33	26	377	774	20	4	10	498	128	1604
FBgn0261284	34	22	43	86	82	107	41	72	29	26	17	18	6	26
FBgn0027108	79	93	101	108	94	80	189	572	161	142	212	188	225	84
FBgn0052736	0	5	4	2	9	0	1	1	2	0	1	0	2	5
FBgn0029929	45	59	75	117	154	109	152	85	63	112	100	100	1	103
FBgn0029931	0	0	0	0	0	2	0	0	0	0	0	0	0	134
FBgn0029932	199	225	312	240	217	390	386	136	214	393	1182	304	190	233
FBgn0029937	30	76	39	110	83	30	50	25	25	298	245	33	11	13
FBgn0027342	27	35	67	36	21	15	201	65	54	29	35	108	58	38
FBgn0029935	30	64	45	241	129	175	225	48	44	46	76	46	61	160
FBgn0029928	5	10	20	12	20	38	22	38	7	7	20	23	78	43
FBgn0027106	60	27	76	31	80	28	128	129	66	56	98	112	52	100
FBgn0029925	116	105	154	96	81	52	122	59	40	239	251	363	298	277
FBgn0052732	57	98	168	380	101	71	35	71	98	104	147	73	84	315
FBgn0029915	4	45	93	59	38	65	87	88	119	154	138	82	11	3
FBgn0029911	46	98	46	67	88	35	143	47	101	96	144	256	197	174
FBgn0029945	0	568	680	558	221	271	1353	406	1008	104	216	348	1787	723
FBgn0029950	16	29	113	66	57	176	27	34	11	29	24	12	14	14
FBgn0029943	14	31	47	26	53	40	82	59	67	0	126	118	33	70
FBgn0029957	58	108	109	116	94	75	229	64	58	63	123	66	138	50
FBgn0029955	3	1	3	8	1	16	11	4	1	5	20	14	0	1
FBgn0040087	257	307	434	297	295	346	844	457	302	87	324	399	377	535
FBgn0010292	124	138	198	169	236	181	453	129	118	221	192	155	273	97
FBgn0029975	1475	3856	1696	838	3080	1285	1385	2273	648	995	1483	2236	997	974
FBgn0029976	156	336	219	207	146	122	1107	432	503	80	93	448	218	208
FBgn0260858	110	91	140	122	106	42	146	42	63	107	93	172	89	108
FBgn0004657	244	610	362	292	156	104	698	468	230	162	203	361	379	386
FBgn0029993	375	187	582	545	302	172	731	80	230	509	736	989	865	502
FBgn0040319	592	1206	421	366	307	173	1578	493	1084	287	447	1269	443	1186
FBgn0029997	416	442	99	124	40	91	879	116	482	191	256	444	302	207
FBgn0029996	58	83	55	41	58	38	128	70	44	30	32	35	63	56
FBgn0029994	584	938	1142	201	613	900	853	950	329	456	568	331	425	1094
FBgn0029992	86	98	138	147	97	77	261	98	123	298	445	3793	261	78
FBgn0003656	351	692	853	452	319	170	1682	396	1370	243	243	1124	536	382
FBgn0027280	419	494	433	376	726	552	890	858	416	532	550	631	736	484
FBgn0029979	734	523	320	876	343	174	2738	1092	3181	429	432	1583	1128	305
FBgn0261592	6255	5610	9542	6839	6035	8497	19413	10990	3080	3624	8728	5966	5606	6538
FBgn0029970	2	45	13	6	2	7	38	4	18	4	5	1	25	1
FBgn0029969	370	2000	1270	167	1100	386	344	923	550	316	480	464	494	1166
FBgn0029965	0	0	1	2	2	0	22	3	0	1	0	12	4	41
FBgn0029999	38	98	105	68	56	87	214	28	31	58	63	89	19	46
FBgn0030003	117	86	180	143	134	120	163	381	207	107	79	107	284	116
FBgn0030004	1027	577	657	657	195	178	2555	596	730	1016	1271	1342	1433	367
FBgn0030008	32	40	36	19	20	29	40	28	21	46	46	57	26	33
FBgn0030010	34	50	36	31	16	15	125	21	34	62	27	48	52	19
FBgn0030012	27	88	75	119	48	54	57	31	26	22	26	15	46	80
FBgn0030025	93	47	124	116	88	27	72	96	42	56	149	180	0	0
FBgn0020653	384	307	1763	1691	1866	2019	3560	1670	839	1244	1771	1711	1387	1073
FBgn0030027	28	8	35	58	72	52	149	28	9	44	36	20	109	21
FBgn0030030	194	408	159	189	171	109	555	633	438	131	121	86	225	239
FBgn0030034	8	59	79	83	31	16	143	78	260	11	53	161	50	143
FBgn0030035	222	318	439	470	400	372	780	217	338	357	398	429	332	304
FBgn0030029	14	56	26	50	1	7	31	31	16	27	25	25	28	39
FBgn0017566	725	3218	3370	2161	2733	2527	3875	5041	1465	2722	3429	3041	1693	2503
FBgn0030026	71	135	126	128	172	416	147	178	111	259	246	161	87	136
FBgn0030015	251	92	230	435	166	191	578	206	149	626	787	830	256	553
FBgn0026318	13	44	43	30	30	38	89	57	59	36	53	25	25	20
FBgn0030011	56	48	47	103	144	121	175	85	47	445	505	181	107	50
FBgn0030007	264	321	548	401	447	365	767	467	358	885	848	277	148	186
FBgn0025800	78	231	167	44	75	31	300	161	195	98	223	360	206	188
FBgn0030001	7	3	1	13	2	12	18	4	1	31	32	6	5	455
FBgn0030000	111	59	70	72	99	72	258	77	81	88	117	203	138	96
FBgn0023506	206	118	197	109	70	64	406	77	113	83	117	407	180	88
FBgn0014465	0	2	1	1	1	0	5	10	2	0	0	0	3	8
FBgn0030052	115	238	212	272	199	222	266	329	316	267	316	383	337	199
FBgn0025864	0	344	275	277	131	129	550	244	356	62	131	707	749	785
FBgn0030056	100	106	328	83	144	146	244	103	137	202	220	178	192	373
FBgn0030057	113	76	135	78	117	98	642	208	70	182	189	184	145	102
FBgn0030054	17	90	46	34	21	33	57	41	69	53	74	17	68	50
FBgn0040929	0	0	2	0	4	0	8	1	3	0	2	140	1	5
FBgn0030051	0	160	80	68	54	62	78	73	25	59	65	125	17	25
FBgn0026679	13	153	152	185	270	109	178	81	103	166	148	443	95	137
FBgn0024943	249	415	254	445	334	140	1240	263	52	98	462	778	293	62
FBgn0003023	41	16	8	53	5	5	30	0	17	0	1	6	3	274
FBgn0030041	2799	1789	935	304	1140	4179	277	426	268	186	1793	352	149	6400
FBgn0021767	3	13	11	30	16	11	12	21	17	32	55	8	14	12
FBgn0030039	204	149	242	59	73	68	156	48	57	138	113	33	62	48
FBgn0030037	172	139	149	40	94	72	710	128	254	86	105	48	99	62
FBgn0041629	328	1117	1865	1154	1635	1085	865	572	254	163	181	85	249	3564
FBgn0030061	103	67	224	158	231	113	291	160	378	189	150	173	142	135
FBgn0030063	33	39	75	63	63	83	81	25	26	99	64	85	24	42
FBgn0030067	58	82	182	137	125	130	173	149	95	115	103	146	73	133
FBgn0030073	22	5	68	37	60	261	57	54	3	163	147	104	27	2116
FBgn0030074	0	0	3	0	0	3	0	3	0	0	0	3	0	0
FBgn0011586	1	2	9	13	8	4	15	2	3	0	0	7	4	0
FBgn0011661	669	1455	1874	1521	988	691	2177	820	1286	1101	1122	1827	975	1473
FBgn0026411	5	35	19	31	15	7	83	25	17	25	47	29	65	179
FBgn0027330	62	76	88	63	63	104	162	187	157	156	138	115	74	67
FBgn0030082	98	94	92	57	73	111	69	37	64	170	129	109	120	170
FBgn0052707	112	108	124	326	78	56	104	193	177	118	93	107	192	260
FBgn0030086	471	596	609	430	466	356	864	365	595	591	717	903	880	821
FBgn0030088	23	40	70	31	27	74	79	33	52	46	92	135	30	27
FBgn0030089	168	457	289	309	199	245	1098	167	523	163	428	493	291	218
FBgn0030091	183	117	149	241	142	131	373	195	332	50	143	315	175	216
FBgn0030093	102	303	466	251	212	135	331	220	218	1	109	178	79	124
FBgn0030098	35	420	89	73	398	61	560	702	224	60	1000	339	993	390
FBgn0030100	14	7	9	26	25	44	89	165	17	135	143	27	87	91
FBgn0030104	57	34	60	526	133	111	127	57	152	2274	1925	32	206	19
FBgn0030107	1	0	2	0	0	18	2	2	2	0	2	3	7	22
FBgn0010269	122	104	116	133	183	148	371	133	112	117	145	160	300	66
FBgn0030114	350	414	166	84	120	81	536	66	181	261	610	140	173	214
FBgn0028292	70	81	109	51	77	81	81	38	30	51	80	159	110	52
FBgn0030122	68	70	168	184	80	61	120	108	137	5	1	63	78	107
FBgn0002576	0	7	11	24	11	3	30	10	4	16	1	5	6	9
FBgn0040234	85	367	332	243	509	202	582	530	385	58	236	169	569	887
FBgn0040235	52	84	73	130	85	134	265	85	64	100	132	155	166	168
FBgn0040236	90	433	382	298	312	270	552	452	482	90	210	246	353	343
FBgn0030121	272	211	153	121	121	125	261	36	98	74	193	163	111	42
FBgn0052703	956	1287	739	1517	374	318	5228	536	3588	57	431	8003	1968	205
FBgn0000077	74	102	106	69	79	72	82	97	45	83	70	55	34	106
FBgn0260789	3	70	41	64	26	8	265	69	148	16	2	134	99	13
FBgn0052704	3	1	2	24	3	27	5	4	11	118	6	11	6	60
FBgn0030109	428	414	1623	789	487	193	1430	132	555	424	770	641	533	218
FBgn0086367	279	136	204	571	444	186	773	262	371	841	951	330	385	359
FBgn0030102	315	384	373	299	564	289	1480	973	399	386	570	350	426	255
FBgn0086450	283	346	699	342	441	115	447	925	35	78	418	253	383	701
FBgn0030096	223	149	227	281	151	172	1018	198	169	175	253	350	513	139
FBgn0040931	1	2	3	3	20	8	1	5	4	3	2	5	2	5
FBgn0014868	835	1521	2094	1901	1859	1172	2435	1347	1796	1141	1256	929	455	662
FBgn0030081	38	41	60	42	51	108	44	90	167	17	71	74	133	115
FBgn0030079	43	95	22	76	214	77	211	27	279	40	112	44	19	90
FBgn0030078	1	12	5	26	50	7	2	0	0	5	2	11	0	1
FBgn0030077	8	32	20	28	21	62	80	28	16	25	14	10	10	19
FBgn0026149	0	5	1	15	9	1	18	6	7	0	4	3	12	3
FBgn0030136	14	38	25	23	134	21	14	2	8	3	15	18	21	36
FBgn0001186	0	590	596	495	686	269	934	923	483	520	839	766	859	928
FBgn0027084	391	387	338	521	589	336	548	1191	377	513	373	438	318	313
FBgn0264691	46	63	98	40	32	26	67	63	45	40	72	66	76	80
FBgn0028327	33	936	1749	472	347	570	1075	846	481	268	343	484	538	639
FBgn0052700	17	6	32	2	2	0	14	290	576	0	29	14	0	1
FBgn0019929	1	338	209	343	983	815	1533	885	101	396	92	175	183	84
FBgn0030158	238	152	251	544	858	280	358	147	106	442	468	317	204	130
FBgn0030159	0	72	123	85	158	46	27	14	7	254	199	171	29	15
FBgn0030160	11	1214	940	752	3646	2120	2214	1029	297	742	392	758	121	242
FBgn0026415	1498	4197	2961	1752	3658	2790	6034	6042	1427	3268	5359	5271	3321	8531
FBgn0030162	0	0	5	0	1	0	0	0	1	13	14	4	2	2
FBgn0030156	93	170	75	110	57	264	249	104	51	39	41	61	68	58
FBgn0030148	0	134	26	109	8	23	91	258	328	231	134	240	136	14
FBgn0028341	316	343	564	222	220	194	884	302	335	234	157	751	220	179
FBgn0030164	62	219	51	107	244	125	152	94	15	67	21	67	125	0
FBgn0030170	4	16	5	1	2	35	9	18	111	60	45	174	48	38
FBgn0005391	5	5	6	5	2	50	4	13	147	12	1	9	9	37
FBgn0030163	20	125	48	113	170	75	110	60	31	28	17	33	95	100
FBgn0030177	113	187	158	150	129	89	532	127	145	87	360	240	268	127
FBgn0030189	161	292	114	193	79	84	325	48	65	192	180	111	35	182
FBgn0028480	594	467	982	281	532	245	503	748	221	238	474	288	395	300
FBgn0000711	17	134	298	307	154	57	410	225	366	54	214	242	192	172
FBgn0030208	172	269	277	719	246	197	648	184	150	274	288	1530	306	425
FBgn0052687	379	415	402	363	1221	337	533	2361	522	686	997	1915	766	1434
FBgn0261710	48	534	499	617	206	74	917	258	767	135	251	965	442	511
FBgn0030204	0	0	0	10	2	2	1	1	2	0	0	2	0	0
FBgn0052683	4	1	5	21	7	0	74	17	2	6	9	55	14	9
FBgn0052681	138	171	165	148	55	40	585	352	208	13	22	511	33	33
FBgn0052679	1	2	52	8	20	4	13	9	0	0	2	1	2	0
FBgn0028331	134	451	392	148	267	123	548	454	515	218	256	752	684	793
FBgn0011770	386	1439	1230	309	1265	733	809	1232	412	163	252	450	741	649
FBgn0030187	70	9	12	3	2	0	13	0	0	0	6	3	0	2
FBgn0030186	1	0	0	2	1	3	0	2	3	0	0	8	10	2
FBgn0030217	58	32	21	29	34	25	47	32	30	62	77	47	27	59
FBgn0030228	101	118	395	575	235	209	701	308	240	189	184	178	4083	195
FBgn0052672	107	120	123	244	183	198	346	178	95	92	193	278	39	99
FBgn0052675	256	505	724	692	317	546	1082	612	224	722	1143	584	367	280
FBgn0030230	13	14	15	64	36	93	156	11	92	9	11	38	66	8
FBgn0030218	251	319	350	354	341	353	1036	451	303	969	1554	1063	318	332
FBgn0001206	2	19	80	96	44	50	193	96	102	39	49	224	111	37
FBgn0034560	361	299	562	548	406	407	238	45	105	33	22	314	242	1022
FBgn0020617	39	4	1	38	3	4	10	10	2	2	0	12	24	4
FBgn0034564	0	2	1	1	4	13	1	5	3	8	3	1	1	3
FBgn0034566	2101	1065	1890	2072	458	409	2602	895	2553	1049	1802	3877	3289	1039
FBgn0261394	973	957	1035	1294	1201	1103	1008	1094	804	1054	1130	1377	805	1033
FBgn0034572	135	250	185	305	215	128	426	274	419	275	296	311	236	173
FBgn0050296	315	756	563	399	606	415	728	1200	268	705	572	458	408	609
FBgn0034576	571	682	785	414	619	1239	1296	583	254	411	548	449	413	428
FBgn0034577	114	120	132	77	120	95	273	116	79	262	187	323	184	117
FBgn0034579	3	6	68	45	35	17	50	20	15	28	34	33	34	16
FBgn0003748	1258	1451	1347	454	639	279	2733	1356	4318	210	443	1931	686	636
FBgn0034583	61	1500	1716	1173	1264	1074	2327	1231	277	557	536	630	1033	883
FBgn0034582	91	61	126	348	4	156	357	267	220	0	64	155	126	329
FBgn0034578	16	60	35	66	26	51	37	19	23	139	116	795	644	323
FBgn0003391	74	303	145	110	98	90	806	136	218	265	169	206	176	259
FBgn0034573	259	294	257	324	230	220	301	226	210	287	435	215	240	174
FBgn0001133	142	213	171	145	183	98	351	197	341	84	149	666	171	109
FBgn0050291	366	448	744	417	374	387	617	366	649	362	383	371	652	544
FBgn0034567	13	26	15	26	84	38	82	19	17	51	70	116	111	3
FBgn0008636	2	1	2	100	9	18	45	32	39	3	11	23	3	2
FBgn0040653	14	0	0	0	47	1	769	49	0	10	121	0	1	0
FBgn0034553	151	190	94	221	359	419	140	572	62	28	74	102	88	67
FBgn0034552	138	210	41	255	212	170	42	175	39	78	181	144	105	99
FBgn0011674	0	65	17	24	48	6	75	19	22	36	85	132	93	49
FBgn0016984	305	311	371	397	355	164	648	640	654	94	248	516	434	368
FBgn0034588	184	332	352	420	535	352	861	450	268	64	94	364	925	3167
FBgn0002736	110	55	56	179	179	229	124	43	52	140	91	151	15	50
FBgn0034592	274	187	260	440	283	273	659	467	365	858	906	1022	6266	429
FBgn0026582	38	52	62	160	59	52	74	34	22	1152	132	750	435	119
FBgn0034599	200	190	207	185	95	72	81	163	44	86	91	69	67	65
FBgn0261850	155	150	168	96	107	20	218	88	155	69	107	180	216	37
FBgn0003162	65	106	84	32	64	182	135	243	98	108	65	57	135	756
FBgn0003891	1041	2424	1685	662	1289	627	4584	2243	1459	505	2154	2222	1301	2355
FBgn0034602	55	33	94	46	68	33	149	122	144	102	119	380	97	208
FBgn0034611	221	258	635	420	267	233	375	252	281	275	415	318	252	247
FBgn0016726	18	15	8	27	101	42	23	13	11	9	5	10	11	21
FBgn0034618	1528	1779	1522	301	2431	1268	2017	2182	778	547	1659	1056	1600	3831
FBgn0020306	517	675	740	486	253	164	1231	754	1532	36	176	1227	512	749
FBgn0034629	76	115	95	29	22	100	145	381	162	253	334	141	447	604
FBgn0034626	22	28	30	27	41	28	28	8	7	47	17	15	17	21
FBgn0000395	27	81	71	41	47	23	80	90	86	16	32	53	65	139
FBgn0034624	2	0	0	4	1	0	0	0	1	0	0	16	26	4
FBgn0034623	0	0	0	2	0	0	0	0	8	1	0	0	0	1
FBgn0050394	102	150	254	253	149	145	177	206	147	149	323	265	213	106
FBgn0034614	37	43	49	63	52	83	53	45	67	296	165	102	46	72
FBgn0050390	86	56	72	230	287	64	136	46	30	104	88	150	207	160
FBgn0050392	156	296	437	107	41	99	241	117	132	247	243	85	51	34
FBgn0034612	20	5	16	9	38	29	24	8	53	133	440	104	48	599
FBgn0050391	442	324	197	232	98	143	1045	656	567	215	729	1000	2347	279
FBgn0034606	183	135	156	556	139	46	307	65	111	13	45	122	38	44
FBgn0034605	45	152	61	207	179	84	23	188	91	24	41	78	160	540
FBgn0027073	919	747	168	227	544	40	349	1432	436	385	374	916	853	216
FBgn0034601	1348	837	1531	1817	1695	834	1613	1329	1349	1206	1132	1097	501	674
FBgn0261067	41	28	99	71	225	293	79	77	9	72	92	168	29	17
FBgn0034590	119	209	233	115	63	58	173	76	150	44	57	168	67	239
FBgn0020312	60	88	215	182	142	209	383	95	277	146	355	418	305	209
FBgn0011824	510	479	550	540	763	612	692	1980	489	49	781	182	652	714
FBgn0034585	171	236	296	213	260	171	445	213	369	98	154	432	195	320
FBgn0026369	343	726	385	466	392	192	1015	789	450	175	465	449	235	322
FBgn0003731	117	459	277	103	225	111	407	315	296	60	267	483	352	677
FBgn0034642	219	31	33	223	23	112	252	0	197	112	254	365	91	156
FBgn0034644	404	454	430	825	278	223	1092	434	824	433	824	894	956	604
FBgn0034650	116	94	135	93	138	125	138	81	146	156	119	351	264	347
FBgn0034654	572	360	636	1075	869	886	1449	789	416	882	998	488	365	415
FBgn0034655	983	697	593	1272	328	658	1188	432	655	708	1200	818	800	287
FBgn0050290	135	76	180	268	143	124	174	109	87	417	442	356	235	90
FBgn0010228	34	50	138	109	72	55	157	67	127	44	113	199	53	84
FBgn0034656	48	37	114	91	90	53	169	71	65	54	158	108	81	71
FBgn0027360	3	2	1	7	11	1	7	2	0	4	2	3	5	4
FBgn0003687	44	45	46	47	59	58	445	102	297	65	132	244	52	115
FBgn0034649	370	256	463	372	467	266	405	273	513	302	376	351	649	770
FBgn0034647	8	17	6	32	12	6	34	22	17	45	85	62	10	46
FBgn0034646	37	137	176	497	253	71	143	52	29	243	236	627	115	68
FBgn0016641	205	321	225	170	169	129	800	197	240	191	214	399	217	198
FBgn0000326	274	388	239	148	287	272	468	727	328	356	372	168	190	311
FBgn0042180	72	29	52	89	76	65	61	28	35	22	37	74	65	28
FBgn0034634	117	55	36	80	96	78	53	18	56	59	49	116	63	65
FBgn0034631	91	62	218	73	72	72	182	74	148	28	27	132	53	68
FBgn0004362	51	31	13	38	16	17	70	20	95	18	30	132	13	39
FBgn0050398	120	92	140	425	171	286	435	264	159	590	1422	443	321	264
FBgn0034658	19	19	78	326	1519	26	205	24	55	38	130	126	9	42
FBgn0034666	1	142	0	3	3	0	1	0	0	0	1	0	3	0
FBgn0034674	91	168	243	153	212	125	337	135	131	0	0	236	262	233
FBgn0050401	23	11	38	63	39	10	40	14	5	20	24	9	16	85
FBgn0034663	894	91	164	304	1207	95	1432	253	829	867	636	2876	300	1898
FBgn0034661	0	2	0	0	4	0	0	0	0	0	2	22	2	3
FBgn0042098	0	3	0	0	1	0	51	0	13	8	14	0	10	29
FBgn0050404	1054	804	686	887	403	714	692	388	298	423	487	624	854	550
FBgn0034691	292	317	390	311	142	216	967	438	849	170	234	918	359	389
FBgn0034694	129	245	197	143	186	160	147	124	185	67	121	136	148	91
FBgn0050281	17	47	88	9	115	159	0	142	95	13	37	83	30	11
FBgn0029147	56	335	85	29	113	17	60	81	22	48	60	155	119	38
FBgn0034704	26	230	381	804	254	173	844	206	229	225	505	712	160	163
FBgn0034706	295	384	374	683	607	517	360	328	216	251	341	173	887	161
FBgn0034707	48	137	102	151	142	50	207	61	97	0	91	126	274	101
FBgn0034708	425	188	606	536	293	258	1159	410	931	464	503	1838	367	481
FBgn0025186	125	115	101	178	91	47	450	104	168	213	191	343	260	117
FBgn0034715	107	754	987	122	343	775	541	579	437	337	435	523	209	501
FBgn0050277	29	37	276	82	110	2095	81	657	184	1467	368	559	88	150
FBgn0034710	5	17	9	0	4	400	86	54	1240	4	0	1	1954	277
FBgn0034709	109	304	162	170	178	71	234	166	145	103	97	165	190	139
FBgn0034703	83	71	44	46	75	31	133	19	97	32	27	58	57	42
FBgn0034697	335	695	798	983	547	827	917	418	847	875	1005	750	643	415
FBgn0034693	51	335	284	516	623	682	1150	535	281	23	251	286	330	721
FBgn0034689	2507	1666	1547	1677	1610	1413	284	689	1697	1900	2144	2551	1990	1666
FBgn0034687	554	245	270	1884	519	221	1109	86	288	398	477	966	1152	467
FBgn0034684	328	224	229	362	61	153	714	272	530	1028	811	642	971	615
FBgn0013272	1356	3376	1865	1136	1789	852	3208	3636	2992	945	1852	2337	2796	3108
FBgn0034722	381	468	635	209	113	255	528	215	556	149	405	1752	963	396
FBgn0025878	57	14	119	95	157	204	184	43	50	83	111	107	99	78
FBgn0034723	201	1025	323	168	208	144	409	418	322	163	205	360	215	390
FBgn0022985	171	327	303	270	141	117	404	133	174	7	199	135	74	152
FBgn0034730	8	5	4	23	6	0	1	18	1	10	9	10	2	12
FBgn0034733	659	575	1220	416	640	528	672	1485	768	264	399	957	658	585
FBgn0034734	85	134	121	131	130	128	209	119	527	111	34	467	207	160
FBgn0034735	115	83	246	125	63	49	263	93	93	84	171	393	182	134
FBgn0034736	21	150	62	58	91	31	82	37	68	49	62	138	4	47
FBgn0003175	294	176	325	345	229	103	715	520	397	0	406	498	291	645
FBgn0034729	130	34	137	478	33	28	42	26	20	75	44	15	2	59
FBgn0034727	175	183	195	190	258	150	146	161	166	176	247	169	108	233
FBgn0022986	105	131	115	527	47	29	136	43	134	151	102	557	79	128
FBgn0017482	148	247	107	111	105	101	94	208	154	295	265	329	105	467
FBgn0034718	427	446	642	366	598	258	874	839	448	509	689	866	1225	784
FBgn0034741	410	0	3	1	0	0	4	0	0	0	0	0	0	0
FBgn0034743	5248	5614	6757	6396	8643	5171	5775	5276	2504	3452	4119	3447	2505	5678
FBgn0053143	13	17	14	15	17	25	62	39	31	9	10	30	14	48
FBgn0026261	160	128	262	234	240	407	371	194	191	157	212	126	307	164
FBgn0050273	7	22	13	51	19	10	54	17	29	344	343	108	0	22
FBgn0034763	28	13	11	37	7	11	32	10	15	36	33	24	4	3
FBgn0034766	4	0	1	23	4	11	8	2	0	8	0	29	1	1
FBgn0034768	1005	1	8	897	0	0	205	3	2	0	1	1	0	0
FBgn0034770	1	1	0	5	0	2	1	5	3	7	2	3	0	1
FBgn0011211	2653	6709	7247	5116	5511	5232	10409	10983	3326	3343	5301	6172	7079	7586
FBgn0050274	2	0	0	4	1	0	1	0	2	1	3	5	6	1
FBgn0050272	0	1	1	0	6	0	2	3	19	0	16	20	8	544
FBgn0034784	6	2	6	8	3	5	1	47	88	22	10	46	50	51
FBgn0010078	1460	2328	2193	3954	5272	8073	23993	3146	1581	96	4891	3279	2050	3635
FBgn0004896	0	2	1	19	4	8	14	2	0	2	3	27	24	1
FBgn0034788	12	7	14	28	28	63	23	8	6	33	47	62	22	15
FBgn0034794	111	71	80	121	148	203	343	151	121	230	203	82	226	236
FBgn0034791	308	162	466	561	299	245	288	207	85	352	411	254	271	166
FBgn0034786	238	289	270	178	230	272	458	379	555	120	252	780	195	260
FBgn0000405	817	387	441	410	80	168	1063	165	579	391	573	1792	646	404
FBgn0034769	0	2	2	6	0	29	8	0	1	9	5	13	0	6
FBgn0050259	47	0	19	109	1	2	110	5	2	0	0	0	2	0
FBgn0005631	71	103	92	292	16	32	177	78	340	0	14	497	136	81
FBgn0050196	55	156	75	42	172	18	245	60	11	62	51	18	20	8
FBgn0034756	49	3	179	51	173	68	1976	364	136	167	349	108	591	86
FBgn0034755	1	88	60	36	169	35	97	21	8	77	134	71	17	13
FBgn0050195	17	25	15	17	40	11	37	19	18	12	13	18	5	9
FBgn0034753	1928	1551	2291	3114	1650	3585	2235	1426	1600	739	2039	1569	1466	1241
FBgn0040091	63	31	61	147	71	300	139	143	57	120	52	55	79	54
FBgn0261596	731	811	1016	2055	1321	860	1721	705	392	30	1386	772	519	1026
FBgn0034750	154	58	148	220	193	218	350	204	118	228	200	283	198	226
FBgn0019949	152	75	168	139	142	115	162	341	161	455	307	116	78	309
FBgn0034748	81	127	97	65	172	103	68	36	88	11	60	201	63	196
FBgn0034745	854	1125	853	1154	332	326	2106	426	2229	484	825	1982	1283	1108
FBgn0034803	108	114	114	161	168	85	144	110	83	46	95	54	136	138
FBgn0050194	235	304	593	918	111	163	206	300	137	43	55	321	50	347
FBgn0021979	354	716	775	593	709	825	1100	967	535	746	917	915	912	658
FBgn0034826	1005	554	1166	1166	585	431	1283	401	995	1390	1788	1902	483	1419
FBgn0034825	482	220	380	716	184	273	963	256	347	1011	321	2319	1783	363
FBgn0034821	0	0	0	6	2	1	4	6	2	35	37	0	0	0
FBgn0003062	371	336	463	352	361	174	356	164	173	223	210	241	263	201
FBgn0034814	75	128	129	180	117	60	102	129	106	165	177	192	387	153
FBgn0010622	38	60	83	59	100	253	155	67	31	67	117	72	58	141
FBgn0034808	63	133	163	224	25	19	49	58	72	122	66	106	175	222
FBgn0034802	283	449	335	621	176	47	670	93	166	76	90	228	301	183
FBgn0010660	737	386	404	344	141	1611	430	259	2023	0	162	1114	212	319
FBgn0034835	1099	665	674	2176	695	491	1239	622	799	1524	1283	1259	770	951
FBgn0034853	85	81	80	355	217	15	99	73	129	65	49	368	76	106
FBgn0041712	182	494	652	202	309	2491	460	62	123	260	361	697	682	35
FBgn0034856	1	11	2	9	4	14	10	2	18	8	9	15	8	3
FBgn0034858	286	305	448	434	269	172	346	290	401	268	261	313	335	101
FBgn0034865	32	91	15	7	8	0	1	0	34	2	19	5	66	0
FBgn0034859	62	90	43	58	120	69	228	84	144	49	143	204	58	72
FBgn0028497	205	244	275	228	234	190	775	158	623	506	510	646	446	474
FBgn0250838	14	32	5	23	114	9	28	15	2	5	6	9	22	20
FBgn0040660	26	28	33	106	80	5	90	9	24	31	38	47	18	19
FBgn0034854	38	723	584	452	315	227	1114	429	664	106	256	1393	404	647
FBgn0003977	120	190	138	124	157	68	236	107	204	0	195	1147	414	213
FBgn0034849	66	74	299	245	391	141	207	42	77	73	55	235	144	53
FBgn0034842	0	344	472	1426	370	429	961	542	1490	658	1288	1029	454	1158
FBgn0034834	323	135	97	405	55	85	312	159	61	126	101	338	781	93
FBgn0034869	23	12	25	59	40	26	53	9	26	15	8	94	91	79
FBgn0261786	55	118	120	102	58	95	223	127	488	62	113	772	189	211
FBgn0050185	109	183	217	221	139	174	132	48	74	309	254	165	54	115
FBgn0034877	91	182	158	732	391	526	917	245	175	30	67	503	29	124
FBgn0010501	12	18	13	26	15	11	33	57	37	39	33	81	63	43
FBgn0015277	166	218	187	257	190	128	1166	205	209	152	255	233	153	148
FBgn0004795	176	472	487	349	283	170	408	75	166	5	106	142	98	205
FBgn0034893	68	57	163	116	288	124	131	104	92	125	102	76	53	130
FBgn0013548	33	84	29	55	52	60	39	48	80	69	51	87	20	84
FBgn0034897	248	479	331	305	287	195	585	498	356	383	316	320	398	691
FBgn0034902	61	240	188	398	121	167	104	145	58	0	50	48	3	32
FBgn0011297	168	134	161	155	144	129	290	123	155	201	232	381	191	282
FBgn0034894	0	18	25	44	24	31	123	39	33	19	42	94	87	41
FBgn0050183	324	244	204	496	186	239	267	197	901	178	216	1079	335	295
FBgn0011296	477	487	793	1031	1460	1510	1251	2431	617	119	189	557	969	805
FBgn0034879	137	161	194	209	162	124	62	56	83	95	81	68	89	51
FBgn0034878	73	216	278	122	138	64	125	150	66	46	96	93	130	87
FBgn0041233	0	0	5	4	0	0	2	0	3	21	24	0	27	20
FBgn0050181	0	3	9	4	8	23	13	0	6	0	1	7	11	11
FBgn0015372	32	49	77	112	36	34	130	46	62	81	59	47	66	61
FBgn0034908	211	110	80	98	101	65	159	76	128	65	52	234	148	71
FBgn0034914	779	712	962	1706	591	394	1362	711	1574	1050	970	3389	725	634
FBgn0024234	395	470	507	364	542	446	471	193	245	293	265	204	137	148
FBgn0034919	190	101	368	343	241	492	460	274	136	181	197	183	230	128
FBgn0011236	0	99	131	33	38	36	113	56	37	31	67	106	222	162
FBgn0262619	111	83	87	72	53	78	106	67	248	97	125	183	161	99
FBgn0263667	124	630	620	748	521	109	412	132	266	187	250	287	373	129
FBgn0261794	588	953	1124	816	654	471	2041	678	886	756	1123	1784	1182	648
FBgn0034931	21	69	81	130	109	76	92	6	4	171	121	4	2	19
FBgn0023477	3950	3285	4797	1268	6183	3760	2752	4240	2487	2133	1718	3046	3639	4878
FBgn0001123	487	609	683	545	749	523	789	649	959	672	757	1265	840	570
FBgn0034936	936	738	815	695	800	586	829	706	652	838	624	663	524	946
FBgn0034939	142	116	123	117	109	109	279	96	381	196	306	772	411	242
FBgn0020764	114	2258	1968	2365	1794	1469	1709	1020	1033	588	871	313	1058	524
FBgn0003008	116	89	122	453	231	234	268	231	194	168	90	93	59	171
FBgn0034946	122	136	149	327	123	156	181	110	97	22	114	185	680	185
FBgn0002791	271	196	380	418	119	136	258	368	875	204	162	326	240	160
FBgn0005612	6	152	215	221	172	92	311	115	158	319	534	412	298	361
FBgn0034957	520	796	1530	2098	476	620	2414	1563	3932	775	2453	4433	1282	925
FBgn0022708	260	526	584	390	427	244	334	465	337	0	405	150	291	585
FBgn0011695	1013	715	753	1896	1024	1679	1603	547	313	696	683	3896	567	714
FBgn0034961	27	77	119	296	125	165	74	123	93	107	145	93	418	132
FBgn0034962	516	353	577	503	542	504	664	218	379	305	405	393	584	485
FBgn0034964	97	394	359	224	220	126	574	223	1510	47	72	295	462	154
FBgn0034967	2694	1793	9065	3846	6285	3663	3424	3699	1760	5	0	2449	229	151
FBgn0034968	3546	3541	5216	11144	6564	5750	7999	5952	2125	6527	5725	3782	7418	7778
FBgn0025806	268	159	367	450	398	460	640	200	274	282	247	256	490	511
FBgn0023170	3	2	1	10	17	5	5	0	6	0	1	3	2	21
FBgn0011726	416	363	552	628	732	854	906	300	342	0	687	576	482	560
FBgn0013764	252	233	351	364	337	266	421	234	287	148	193	602	671	303
FBgn0050172	8	13	16	168	42	27	99	19	38	32	78	60	2	2
FBgn0061198	0	1	2	2	17	0	4	3	0	4	0	4	0	1
FBgn0034958	105	271	432	504	271	179	723	225	316	271	359	637	92	140
FBgn0019948	43	986	1648	2056	2117	1294	1130	805	579	778	818	353	630	414
FBgn0034945	63	45	126	53	240	47	54	27	69	40	35	17	352	339
FBgn0034940	140	93	114	215	99	218	133	108	76	559	493	69	117	191
FBgn0034938	136	113	162	198	263	406	202	210	178	227	201	82	159	298
FBgn0263006	3758	29101	9711	9187	8673	10555	35194	49073	10773	1080	3772	9045	19826	21651
FBgn0015268	2751	3094	2595	2474	5753	3281	4351	2472	2841	1986	1855	2320	1510	2036
FBgn0034925	155	112	113	233	100	151	171	60	205	98	147	104	355	289
FBgn0034923	152	147	218	274	245	137	329	186	441	375	280	1507	597	141
FBgn0034921	165	185	209	144	176	90	206	75	103	322	259	147	287	142
FBgn0025334	1	0	3	14	1	0	9	0	1	18	28	25	7	21
FBgn0025336	177	183	265	225	172	217	180	184	340	418	348	236	238	210
FBgn0025352	758	616	1342	621	1195	1090	1314	1604	612	857	1338	936	1143	1160
FBgn0025335	207	189	261	190	149	214	402	295	145	568	504	964	416	405
FBgn0004581	86	149	274	256	66	200	959	120	790	255	345	3007	38	92
FBgn0034918	48	35	113	114	28	35	194	55	40	12	72	0	157	0
FBgn0021895	41	67	58	28	32	2	103	22	27	0	13	48	8	21
FBgn0034915	273	305	327	112	177	192	340	196	213	130	179	402	313	258
FBgn0034913	220	155	205	311	200	270	397	223	195	185	210	559	475	272
FBgn0003401	51	49	30	63	54	11	200	57	308	72	110	90	41	38
FBgn0034909	180	1089	296	205	580	218	192	161	151	111	137	119	299	107
FBgn0028411	37	44	71	47	42	0	108	358	392	10	12	23	25	51
FBgn0010278	208	338	343	351	123	204	338	182	396	162	232	516	245	372
FBgn0034906	3	1	0	3	2	0	5	1	0	0	1	0	0	0
FBgn0034974	4	3	12	122	0	2	5	3	10	10	12	9	60	24
FBgn0086129	101	267	331	507	238	198	512	383	615	0	278	764	648	370
FBgn0034975	169	334	337	379	149	191	635	259	917	90	152	587	433	479
FBgn0034978	25	27	22	81	46	39	140	21	40	30	39	91	70	15
FBgn0021875	18	81	54	346	205	146	98	68	56	221	186	138	42	103
FBgn0019643	204	90	172	234	438	321	846	98	246	159	172	152	521	400
FBgn0015544	39	264	219	615	151	283	365	327	685	218	354	537	909	873
FBgn0034985	84	419	230	613	208	325	497	173	250	101	209	235	1035	596
FBgn0034988	115	168	79	122	310	127	276	251	330	125	292	236	334	301
FBgn0034989	717	641	449	308	269	274	1052	504	1068	421	630	1568	1451	1159
FBgn0050418	19	6	39	67	45	24	81	144	36	41	44	46	29	20
FBgn0034996	20	3	4	1	24	3	2	1	1	2	1	9	13	19
FBgn0034999	486	509	686	446	398	191	916	572	727	240	317	667	951	410
FBgn0004101	55	44	21	30	36	25	64	60	68	3	72	125	68	55
FBgn0005638	6	14	10	5	10	6	27	22	7	4	8	25	4	1
FBgn0034994	11	3	0	0	10	0	0	7	26	3	3	60	12	0
FBgn0050419	1	3	0	6	3	1	15	4	2	1	2	14	7	1
FBgn0034986	195	101	143	70	132	204	183	66	80	97	72	101	68	78
FBgn0034982	549	341	372	788	341	270	989	320	726	246	395	2917	1476	905
FBgn0041582	172	352	189	274	70	221	1001	236	163	22	155	274	235	898
FBgn0034976	30	144	106	120	55	127	352	103	256	137	250	525	339	227
FBgn0023081	111	424	351	439	357	305	1359	448	580	376	347	783	676	572
FBgn0034972	3	32	8	85	32	25	45	11	23	24	10	2	37	8
FBgn0035000	0	0	1	4	2	0	3	0	0	0	0	3	0	0
FBgn0035002	33	29	79	31	22	9	229	21	50	0	38	200	737	1576
FBgn0035005	1378	1037	1097	1383	939	1288	1308	427	739	469	941	656	884	915
FBgn0035007	1387	867	997	2418	1587	1398	2477	1071	2292	2123	3041	3806	3672	1155
FBgn0029501	424	759	1706	1999	492	373	825	546	1592	158	718	1831	1658	1083
FBgn0035014	310	166	376	539	359	637	1922	492	1454	478	729	1981	330	112
FBgn0035020	3	10	40	117	55	118	82	20	9	29	0	0	13	32
FBgn0035024	616	482	763	534	302	182	914	232	638	445	472	845	746	691
FBgn0035025	85	181	89	128	94	100	126	89	241	250	310	678	120	98
FBgn0035027	137	127	96	125	101	82	128	119	154	90	113	199	46	83
FBgn0020521	84	112	227	154	179	105	350	127	155	194	218	154	131	93
FBgn0035033	6	48	31	29	19	18	36	43	52	116	182	209	26	16
FBgn0035039	129	2677	381	87	124	194	442	98	123	154	185	118	109	157
FBgn0015040	450	356	1533	211	504	63	670	37	97	83	44	82	166	293
FBgn0035044	131	91	214	270	372	224	245	118	69	91	94	522	98	218
FBgn0035046	576	356	887	840	1645	1231	800	1344	181	303	751	800	490	674
FBgn0035047	5132	2888	2798	5864	1560	1913	5926	2346	2897	1435	1548	5670	2381	1620
FBgn0260456	140	222	267	181	316	112	180	73	112	90	100	151	104	105
FBgn0035043	116	119	158	94	139	49	267	77	237	98	305	215	347	313
FBgn0035041	40	35	32	113	40	26	249	20	27	81	120	82	51	15
FBgn0035036	129	88	371	180	92	119	210	60	127	30	234	604	707	129
FBgn0035032	110	183	212	1485	670	492	1336	180	271	2	13	1230	47	303
FBgn0035026	105	110	85	89	139	99	437	195	624	0	164	345	105	139
FBgn0016687	868	1033	1749	744	1204	970	1155	3362	518	1294	1583	924	672	1379
FBgn0019886	1289	1602	1374	1311	884	991	4798	1944	3117	1404	1863	3610	1896	2105
FBgn0035006	6	8	77	0	3	0	1	13	7	0	0	70	0	0
FBgn0035004	35	41	98	93	176	307	736	154	146	1331	1474	120	327	568
FBgn0010414	9	61	26	60	22	28	83	16	57	8	24	45	238	40
FBgn0035001	476	586	603	369	201	107	1205	302	1493	201	448	706	570	701
FBgn0000037	14	9	21	16	2	0	80	9	39	8	20	66	34	159
FBgn0050421	175	240	247	111	102	53	312	257	230	89	159	303	133	154
FBgn0035063	39	56	60	104	55	84	77	72	80	89	35	93	154	69
FBgn0035065	94	85	101	71	105	62	148	73	69	143	227	299	127	150
FBgn0050420	55	82	265	100	95	57	684	97	112	8	73	283	71	47
FBgn0022343	5	387	444	414	480	468	692	312	486	11	654	905	581	595
FBgn0035085	3	32	9	30	9	15	35	11	14	12	21	10	20	30
FBgn0035088	203	238	328	229	158	113	237	257	127	345	347	389	287	319
FBgn0035091	493	403	378	159	554	220	544	1251	190	209	342	343	488	692
FBgn0004055	162	192	135	310	165	134	469	471	122	195	245	485	179	152
FBgn0005634	741	872	1249	1032	660	453	1903	1581	1583	935	1143	1852	1918	1772
FBgn0010435	1875	1776	1550	862	823	568	2570	1080	855	1218	1557	1967	1746	1873
FBgn0035090	402	502	530	129	692	347	232	1949	186	685	602	112	475	578
FBgn0035089	0	12	16	84	79	19	33	54	29	78	49	46	109	43
FBgn0002607	7778	7332	11429	7209	9051	7731	9211	5222	2093	10048	7242	4545	4866	8825
FBgn0035083	35	22	108	191	328	94	233	134	188	351	384	201	157	108
FBgn0035082	52	185	229	291	294	268	89	79	46	123	70	201	26	121
FBgn0043792	56	487	236	395	97	151	57	94	18	42	68	23	202	340
FBgn0060296	114	196	206	125	146	93	362	105	118	81	133	215	99	282
FBgn0035076	22	228	431	8	125	56	225	459	48	102	137	35	177	258
FBgn0035073	366	150	197	323	167	156	173	221	329	90	82	185	144	232
FBgn0028738	3	6	3	1	1	1	5	8	2	3	16	2	2	1
FBgn0015801	54	105	122	66	165	80	121	106	30	85	270	105	163	137
FBgn0035064	66	112	104	170	86	155	154	78	73	164	99	116	42	55
FBgn0035060	1121	791	681	1038	489	408	1281	451	571	89	935	2253	594	590
FBgn0027590	794	1072	1770	441	1140	419	950	1866	413	876	1185	4487	405	591
FBgn0040666	117	67	146	256	272	339	179	57	41	54	52	34	54	36
FBgn0035050	7	9	11	63	10	50	40	10	3	22	16	39	22	2
FBgn0001148	37	33	17	57	8	7	33	11	5	11	40	45	13	4
FBgn0050429	1078	782	617	824	506	137	964	272	493	542	646	965	1158	551
FBgn0050428	306	106	216	292	176	210	124	64	115	27	47	32	111	72
FBgn0001147	16	64	44	43	30	23	40	10	10	11	16	60	33	23
FBgn0002564	3	4	2	0	1	0	19	0	0	0	14	0	1	2
FBgn0027786	456	344	700	1048	297	647	984	188	692	528	1065	625	1235	805
FBgn0035107	421	351	530	349	601	324	988	1163	756	190	181	644	1436	679
FBgn0024945	298	225	477	695	644	802	287	656	99	704	796	423	1053	1313
FBgn0035111	135	557	446	710	286	290	1443	361	2305	197	292	1809	1038	739
FBgn0053229	14	37	22	21	17	2	28	34	29	90	46	36	9	5
FBgn0052476	153	65	152	111	89	20	105	36	115	83	123	196	296	194
FBgn0004373	993	973	760	931	720	532	1680	797	1913	344	557	1751	1387	742
FBgn0024806	363	615	414	412	283	191	821	387	649	484	546	1019	481	293
FBgn0035110	186	134	357	242	236	168	358	264	317	296	190	231	146	138
FBgn0025592	882	685	1437	575	1048	577	1538	1115	282	367	500	336	318	479
FBgn0035106	21	239	142	81	38	41	580	146	301	7	41	370	157	298
FBgn0035102	218	263	209	287	376	257	116	91	165	38	126	101	93	84
FBgn0263988	1003	652	223	770	155	213	1110	204	693	291	437	662	860	551
FBgn0040291	126	35	120	187	137	266	84	121	237	145	161	136	192	198
FBgn0035137	162	241	252	209	147	176	301	230	296	50	91	112	73	102
FBgn0035140	132	85	113	172	58	98	292	92	52	73	62	62	57	26
FBgn0035142	221	581	176	371	60	67	928	225	816	3	24	1784	485	445
FBgn0035143	1783	1025	982	1248	322	476	951	797	802	1176	1312	1255	766	846
FBgn0035145	249	638	235	217	152	85	419	334	548	58	142	277	163	388
FBgn0035147	1272	937	1678	438	1976	884	544	1006	720	840	1562	297	706	425
FBgn0035150	189	202	185	72	37	37	80	417	214	148	177	169	129	210
FBgn0035149	75	85	189	206	219	97	68	141	57	173	146	159	159	115
FBgn0035148	28	0	8	5	0	2	10	5	11	2	3	6	1	1
FBgn0016715	200	105	266	976	416	325	255	387	141	234	148	241	182	369
FBgn0035146	125	324	98	169	133	65	234	240	194	139	209	118	86	262
FBgn0035144	1	82	57	125	26	25	137	98	29	12	21	12	30	63
FBgn0035141	19	30	46	74	29	49	52	30	26	48	44	35	39	64
FBgn0035136	120	152	136	214	98	63	252	243	314	133	124	128	419	229
FBgn0035132	4	88	61	92	475	27	234	81	118	12	56	240	223	362
FBgn0035131	39	44	58	44	12	19	63	20	33	45	44	59	61	57
FBgn0052344	170	148	165	178	170	141	407	139	173	244	430	159	344	142
FBgn0000575	42	78	51	57	38	11	81	57	47	4	19	29	50	37
FBgn0035165	433	503	906	507	685	519	681	852	619	555	683	280	563	1042
FBgn0035169	143	195	214	101	158	375	118	202	103	108	98	119	92	175
FBgn0052479	445	381	543	173	107	61	1425	107	707	18	52	440	839	251
FBgn0028999	0	0	0	0	0	0	3	0	0	0	0	0	0	1
FBgn0035173	255	441	389	206	146	99	728	575	324	49	143	330	266	362
FBgn0035170	15	16	18	46	27	17	93	50	55	33	1	92	34	24
FBgn0035162	520	651	621	798	800	534	1238	597	1055	246	291	633	714	408
FBgn0035160	61	99	202	125	56	31	137	15	168	37	26	55	21	100
FBgn0260862	34	21	27	16	33	78	37	33	41	123	187	36	138	57
FBgn0052483	106	8	180	619	456	39	271	499	632	86	79	321	150	35
FBgn0035154	96	33	169	339	584	77	540	399	432	25	88	846	839	13
FBgn0035153	109	161	95	136	328	130	166	101	135	41	0	63	53	42
FBgn0035179	40	46	55	48	35	71	74	12	16	25	56	43	50	24
FBgn0035181	54	63	88	178	157	125	222	84	48	44	74	35	71	174
FBgn0035186	87	107	129	48	177	349	198	145	50	107	304	63	23	29
FBgn0035189	600	284	1023	217	2683	1234	748	798	486	490	554	429	339	859
FBgn0035187	26	24	43	49	54	9	60	39	40	49	79	75	13	23
FBgn0025525	89	181	76	69	53	35	184	72	63	6	27	70	48	110
FBgn0004870	7	18	15	14	4	3	45	7	22	8	14	94	14	25
FBgn0024277	37	361	299	248	162	129	1071	328	550	84	143	590	462	389
FBgn0035192	15	48	43	27	48	40	85	55	30	16	35	40	28	169
FBgn0035199	54	27	16	15	28	10	1	0	3	1	14	10	28	27
FBgn0262937	127	168	173	241	157	97	654	361	762	145	274	338	745	144
FBgn0035203	208	567	269	641	612	218	740	448	232	1387	2241	1112	210	149
FBgn0035205	239	400	511	740	254	299	580	337	293	190	329	244	332	542
FBgn0010246	257	458	423	220	324	76	839	665	439	261	433	1121	707	895
FBgn0010786	663	926	736	627	840	299	588	376	452	58	309	257	382	450
FBgn0029514	141	148	105	115	103	198	272	80	111	203	406	56	236	156
FBgn0261243	3114	2661	2308	1849	1290	503	4805	1083	3199	609	901	2636	2484	1379
FBgn0035227	370	1446	1461	657	426	206	363	408	362	172	235	279	206	277
FBgn0011204	339	625	452	341	464	156	963	397	179	116	211	211	734	341
FBgn0028577	297	325	355	557	361	374	829	259	472	689	620	725	591	534
FBgn0043458	286	492	360	221	205	135	753	305	374	448	652	2476	724	452
FBgn0020248	20	46	11	22	4	21	14	24	41	0	10	9	9	18
FBgn0003138	398	420	569	558	272	297	563	529	378	188	285	626	2084	464
FBgn0035218	393	1295	1975	2096	1426	482	2515	673	1057	1929	2115	2044	1389	650
FBgn0035211	96	67	120	103	123	27	464	64	84	153	172	138	98	139
FBgn0035206	174	144	240	124	158	81	233	121	81	104	192	176	260	297
FBgn0004378	90	67	55	51	33	40	362	59	482	15	23	428	381	332
FBgn0035229	657	476	476	432	226	339	1146	282	624	63	373	745	280	256
FBgn0035233	199	144	238	139	95	120	300	282	123	154	153	232	70	140
FBgn0035234	3	9	1	7	8	22	11	2	20	4	3	17	1	3
FBgn0035237	102	503	345	270	165	137	1259	225	639	16	170	5677	393	376
FBgn0035244	745	586	733	762	515	274	815	573	621	357	491	616	918	692
FBgn0035248	9	17	17	25	29	9	19	12	3	10	11	5	9	11
FBgn0013755	1	9	1	1	1	0	5	0	4	4	2	36	1	10
FBgn0025712	33	28	31	31	47	132	226	53	14	56	59	111	13	25
FBgn0035252	126	140	422	192	211	276	342	329	97	124	240	127	253	477
FBgn0035257	0	2	9	2	9	3	1	0	0	0	1	5	1	1
FBgn0035266	281	600	637	177	372	198	206	786	294	302	430	190	363	374
FBgn0035267	28	27	28	70	40	32	157	11	26	31	82	154	123	34
FBgn0035268	1344	607	1140	1220	394	607	801	417	1913	189	298	1765	1061	952
FBgn0035272	44	376	615	391	336	485	155	182	124	133	176	70	0	134
FBgn0011573	512	346	558	565	578	553	1245	554	1102	610	650	480	1112	855
FBgn0035273	590	490	1009	775	321	461	1263	260	597	389	606	280	611	500
FBgn0067864	206	289	312	298	232	260	386	233	321	149	215	212	203	182
FBgn0027790	3	19	15	39	60	143	38	8	4	1	19	4	17	8
FBgn0035280	0	42	68	74	77	18	14	17	6	7	29	3	18	2
FBgn0025820	19	18	34	36	44	12	43	56	60	95	76	34	22	15
FBgn0024510	175	67	94	174	100	69	474	166	373	67	201	380	107	33
FBgn0035271	0	3	0	2	36	0	4	0	0	3	2	2	0	4
FBgn0035270	153	220	163	154	154	54	276	134	198	64	263	161	220	98
FBgn0035264	4	17	25	57	56	55	84	15	106	44	33	29	47	174
FBgn0035262	1008	334	792	1633	484	338	1722	468	1265	537	609	1707	1997	690
FBgn0035256	1	0	0	0	0	2	0	1	26	1	1	0	64	2
FBgn0026372	9936	4965	11006	14439	213	16757	18538	6986	4276	1386	6113	5869	6977	12555
FBgn0035251	228	283	348	352	359	247	536	367	214	480	466	318	293	289
FBgn0035249	51	58	97	76	343	81	91	123	285	25	174	183	338	166
FBgn0025725	596	1783	2577	1873	1907	1193	1783	1229	1938	719	982	712	1113	1180
FBgn0035247	108	211	155	69	175	68	102	47	61	42	87	171	51	30
FBgn0035245	115	12	28	149	42	59	151	34	19	26	58	80	61	85
FBgn0035246	81	64	42	111	98	60	380	31	71	117	179	777	87	54
FBgn0035243	88	35	94	156	163	117	74	244	38	87	63	108	109	118
FBgn0035241	9	111	50	86	61	160	127	55	48	14	35	30	36	115
FBgn0035235	70	78	64	108	51	37	211	103	175	1	98	105	138	84
FBgn0035232	989	1756	1464	1110	1171	713	2974	1227	827	1040	674	1485	1606	1688
FBgn0035283	208	112	105	120	88	57	673	133	177	68	86	101	80	321
FBgn0035294	145	102	167	147	171	159	456	145	247	149	152	219	191	132
FBgn0035295	68	82	91	56	60	9	479	29	104	142	215	124	56	345
FBgn0035298	428	692	900	332	463	340	726	712	1080	147	475	288	273	867
FBgn0035300	126	71	208	15	194	90	30	256	83	36	117	20	108	73
FBgn0027547	199	399	547	273	474	289	261	431	99	335	168	280	84	565
FBgn0035293	162	450	419	419	332	195	320	264	143	243	384	338	347	242
FBgn0002183	407	511	317	455	231	102	377	282	456	148	22	181	189	349
FBgn0042712	555	457	499	741	435	371	843	628	1249	294	450	1258	482	600
FBgn0004636	52	96	85	41	70	78	207	52	103	27	18	52	66	140
FBgn0035281	6	1	3	0	0	2	17	10	0	2	4	4	0	0
FBgn0035315	0	0	0	0	0	0	0	0	0	1	0	0	0	0
FBgn0040507	203	53	75	347	55	60	72	167	148	40	52	168	77	99
FBgn0035323	4	30	48	113	25	5	39	12	4	0	93	14	186	40
FBgn0035328	0	0	0	2	4	0	0	0	0	0	0	12	0	0
FBgn0035336	108	145	152	105	119	68	422	156	168	304	183	284	190	145
FBgn0035337	76	79	56	67	47	89	189	36	76	266	227	533	135	102
FBgn0035333	2752	1217	1870	2751	1462	550	2812	921	3447	584	2042	2218	2073	1546
FBgn0041709	1	6	3	2	67	0	0	0	7	2	15	22	1	9
FBgn0000543	210	436	204	187	286	211	372	272	181	215	195	244	162	210
FBgn0015360	180	159	167	92	144	134	256	178	161	46	59	74	105	207
FBgn0035321	252	352	457	458	410	640	635	115	120	507	663	474	285	189
FBgn0035318	238	178	224	259	147	444	209	172	139	205	241	155	250	149
FBgn0035316	764	427	636	473	141	467	897	228	322	106	142	487	685	177
FBgn0035347	1728	1945	1561	785	462	351	2689	657	1643	629	713	1851	437	272
FBgn0035346	584	844	528	460	416	720	2576	671	406	179	297	225	360	177
FBgn0261602	7077	7922	10533	9414	13935	11508	16578	8307	4044	26	12640	5860	3901	10480
FBgn0016794	149	200	189	106	91	82	183	79	105	47	75	151	147	225
FBgn0062517	827	592	641	1069	384	445	1019	418	865	582	468	588	576	762
FBgn0035355	68	40	137	147	129	197	120	126	46	146	133	25	42	35
FBgn0035357	154	446	396	304	191	108	747	253	433	84	220	744	416	523
FBgn0035360	46	155	81	63	181	32	570	329	87	104	157	276	237	200
FBgn0027082	76	88	60	90	125	60	62	96	101	80	94	86	205	216
FBgn0035358	290	257	46	112	294	142	509	117	36	225	175	95	112	250
FBgn0011828	239	383	267	253	491	192	458	200	136	171	298	481	226	216
FBgn0010909	128	559	314	245	147	53	847	238	397	91	91	656	709	482
FBgn0035344	133	297	112	57	292	267	400	1302	144	9	11	32	30	57
FBgn0035343	384	30	144	25	46	89	1195	31	30	71	4	22	32	31
FBgn0035370	126	6	316	172	280	211	311	134	74	77	72	98	226	148
FBgn0044452	558	1004	604	379	438	253	746	657	415	274	535	830	626	577
FBgn0035375	158	256	392	299	178	210	302	432	693	434	601	284	1558	584
FBgn0035382	3	4	0	2	7	0	0	7	1	1	2	2	0	1
FBgn0035383	189	320	362	113	309	161	237	190	122	100	151	122	200	290
FBgn0035385	31	28	19	5	13	13	70	30	13	6	21	35	18	9
FBgn0040308	400	320	784	824	764	625	288	494	417	171	474	212	475	495
FBgn0052484	175	179	361	223	211	119	282	233	104	323	304	387	97	306
FBgn0052485	229	119	151	156	161	192	288	166	102	214	246	117	132	155
FBgn0035392	184	533	253	279	236	209	1203	239	223	63	164	182	396	216
FBgn0035393	29	65	123	18	61	78	48	33	51	62	76	31	20	26
FBgn0035397	243	475	410	444	201	179	2514	717	1602	363	634	2940	747	569
FBgn0052486	367	426	267	250	285	244	440	231	454	329	476	510	581	359
FBgn0052487	481	379	388	362	126	485	0	157	154	131	252	426	478	412
FBgn0035379	18	10	15	42	15	25	23	23	53	31	54	5	11	9
FBgn0035372	231	402	369	302	738	292	408	595	317	407	559	334	288	241
FBgn0035371	449	462	565	352	654	302	428	163	361	189	246	298	389	730
FBgn0035401	336	285	487	459	401	226	327	344	361	592	552	793	568	173
FBgn0035405	57	81	81	396	67	35	163	170	230	88	98	91	105	233
FBgn0024194	84	91	255	55	56	31	69	39	16	55	67	66	28	33
FBgn0052280	68	41	60	65	43	72	87	35	5	11	25	23	23	92
FBgn0052278	21	25	13	61	53	37	166	1	31	40	116	77	16	23
FBgn0052281	52	45	60	44	56	46	205	27	29	70	55	44	32	33
FBgn0035411	154	147	141	99	39	45	267	145	360	106	129	417	444	219
FBgn0035416	248	462	414	318	190	195	254	397	573	114	162	364	236	217
FBgn0035421	120	348	484	738	534	345	514	226	263	226	183	310	569	363
FBgn0035423	47	33	31	317	82	48	244	19	80	33	103	33	12	6
FBgn0035424	329	353	504	98	15	8	1092	283	3033	14	13	325	154	335
FBgn0035428	0	0	0	0	0	1	3	0	2	13	5	0	2	0
FBgn0035429	1	1	10	9	5	2	1	1	3	3	3	6	4	1
FBgn0035430	3	3	29	4	0	0	4	0	0	0	0	0	5	0
FBgn0035436	361	180	358	521	298	427	240	571	156	98	248	177	210	786
FBgn0035438	162	509	639	577	788	725	1202	1024	798	824	821	882	534	598
FBgn0035439	2	3	6	11	16	85	45	1	9	4	0	8	6	2
FBgn0035443	45	78	67	40	42	54	134	71	61	107	100	96	83	35
FBgn0035444	25	21	18	43	39	26	205	54	33	8	25	59	14	97
FBgn0035445	47	163	15	12	34	8	43	50	20	6	13	33	26	47
FBgn0027616	188	269	264	418	202	114	672	227	242	19	175	301	120	174
FBgn0035437	530	1053	748	2004	582	502	1592	1045	3407	481	784	2855	2166	1326
FBgn0035431	92	92	233	26	34	99	35	17	11	40	21	83	33	55
FBgn0035425	198	209	319	341	231	134	717	259	479	226	306	375	341	958
FBgn0035422	4959	2941	7096	7994	8322	2140	5006	1797	944	12	2660	1367	1723	1543
FBgn0053160	0	4	1	1	0	0	1	0	14	0	0	0	0	3
FBgn0052277	5	3	0	0	1	0	0	0	3	0	0	0	0	0
FBgn0053159	0	5	0	0	9	0	2	0	4	0	2	0	0	0
FBgn0052271	0	8	6	10	5	13	24	6	6	9	5	5	2	3
FBgn0047135	4	0	13	0	10	0	2	3	1	6	3	1	8	4
FBgn0035415	22	2	32	16	48	29	11	13	7	54	36	7	19	11
FBgn0035409	35	137	137	10	13	4	11	85	133	81	54	95	103	6
FBgn0035404	925	1129	1141	1565	1613	1805	938	1068	383	1026	1061	1142	853	1052
FBgn0035402	616	557	632	838	461	343	1078	584	1011	371	351	984	679	885
FBgn0026189	1614	869	1120	1354	158	316	3819	463	2916	162	98	1274	298	213
FBgn0035398	8	6	16	5	5	0	7	12	4	3	16	0	399	140
FBgn0001254	0	0	0	0	0	3	0	0	0	0	1	2	0	0
FBgn0035449	178	124	184	146	389	109	307	214	215	250	352	776	226	148
FBgn0035462	57	52	83	84	49	91	114	79	69	139	144	131	73	54
FBgn0035464	90	195	154	152	167	181	220	188	566	55	92	213	165	309
FBgn0004888	805	1753	1900	907	1487	1412	1706	1244	422	1511	1768	1287	646	1162
FBgn0026592	165	121	144	199	312	375	487	149	113	458	449	233	196	91
FBgn0035471	86	1957	1200	1459	1791	1052	1683	2720	935	1294	1855	849	1460	2919
FBgn0041147	110	145	98	111	107	83	201	116	501	81	132	50	140	131
FBgn0035475	1	30	46	101	32	43	65	18	27	99	114	101	90	31
FBgn0004910	31	81	54	27	70	19	62	66	39	33	78	42	128	12
FBgn0035473	60	52	88	295	106	163	1405	347	249	32	86	101	148	213
FBgn0035470	201	154	249	276	265	148	279	186	109	247	201	140	120	143
FBgn0052262	1025	883	862	1053	905	394	798	549	534	298	385	732	469	302
FBgn0052264	364	851	702	828	335	190	783	399	391	66	161	284	276	351
FBgn0035483	253	244	709	547	331	502	1074	307	627	253	343	785	1352	757
FBgn0045479	0	1	6	11	5	1	0	1	0	2	0	0	28	6
FBgn0045478	0	2	0	0	1	18	9	0	1	5	4	3	48	2
FBgn0045476	7	2	12	5	56	14	33	3	3	0	2	0	60	1
FBgn0052255	0	0	7	4	33	1	14	0	0	5	9	1	37	4
FBgn0263832	254	245	360	619	292	190	293	550	620	156	181	198	216	261
FBgn0035490	21	76	23	9	35	8	97	9	34	28	31	23	88	55
FBgn0000449	0	1	1	74	2	0	18	7	26	4	2	4	5	1
FBgn0035498	316	569	508	314	439	167	1200	672	612	302	408	629	546	549
FBgn0028484	787	677	797	852	488	425	1082	436	1035	222	307	1166	1010	1114
FBgn0003206	37	183	127	80	84	57	165	106	119	58	107	73	204	219
FBgn0004552	0	2	2	0	10	1	0	0	2	0	0	0	0	2
FBgn0052260	5	28	1	4	7	3	13	1	5	0	2	70	12	6
FBgn0035501	206	480	288	86	302	182	157	133	180	110	164	51	170	196
FBgn0261274	41	533	1263	554	815	453	931	936	828	228	510	626	1397	691
FBgn0040696	240	199	229	680	46	75	370	97	289	138	237	274	624	321
FBgn0003710	36	30	25	18	6	20	76	17	28	6	29	127	66	15
FBgn0035515	495	1624	691	1061	472	778	1441	1337	1475	203	214	311	664	661
FBgn0011692	95	55	52	60	18	31	333	134	282	2	50	194	81	55
FBgn0035517	291	693	254	383	489	423	547	306	138	334	431	140	236	137
FBgn0035519	990	944	842	1103	745	499	2241	693	2211	629	694	829	717	898
FBgn0035522	2	4	1	2	0	0	0	0	143	14	10	62	5	18
FBgn0035523	182	322	348	178	212	200	314	166	128	182	262	339	160	198
FBgn0035526	464	448	898	876	544	356	278	374	396	194	264	493	207	233
FBgn0015829	161	107	117	187	153	225	182	118	143	216	320	214	79	127
FBgn0041630	208	298	458	562	343	420	749	516	284	707	959	863	762	680
FBgn0035524	84	61	190	236	183	175	183	81	168	211	208	390	254	156
FBgn0035520	153	128	104	294	109	342	123	77	79	189	151	120	49	51
FBgn0035518	123	134	209	144	187	92	194	87	185	318	275	156	431	188
FBgn0041171	542	617	333	176	100	65	1340	278	1352	335	220	918	352	415
FBgn0001257	191	194	166	58	104	38	475	150	57	43	90	68	67	99
FBgn0035512	0	0	0	0	0	0	0	0	0	0	0	0	1	0
FBgn0035508	1	0	1	10	0	0	7	3	13	3	2	24	1	0
FBgn0040697	16	8	4	7	5	6	37	11	30	9	7	61	39	32
FBgn0011653	0	1	0	3	6	16	1369	2	3	57	5	2	74	0
FBgn0260985	100	180	71	199	73	139	81	20	39	60	48	43	38	48
FBgn0035499	1	411	408	384	380	441	422	254	255	316	383	955	379	710
FBgn0035497	1093	493	2956	1058	196	83	187	274	531	592	1268	2217	817	659
FBgn0004516	191	144	187	236	250	105	781	333	557	225	454	791	433	250
FBgn0016013	103	281	304	154	162	101	174	369	113	118	38	53	152	116
FBgn0035484	1165	895	2756	433	3936	1176	1387	3938	1688	303	345	456	723	2022
FBgn0052251	2	44	10	17	5	7	78	30	76	13	34	50	20	22
FBgn0052250	953	547	872	824	747	278	395	159	158	206	261	369	127	277
FBgn0035534	39	46	48	70	110	41	81	49	46	64	42	32	42	99
FBgn0035539	29	73	26	32	20	30	14	4	14	48	109	30	297	6
FBgn0000038	35	49	93	238	84	160	468	159	177	95	173	243	217	79
FBgn0035545	0	25	0	0	0	0	0	0	0	0	0	11	0	0
FBgn0035557	54	22	12	81	18	9	18	2	7	50	40	4	8	7
FBgn0015805	115	230	360	249	220	157	368	134	186	161	213	255	238	270
FBgn0014073	128	304	244	175	114	0	338	122	230	30	149	210	111	127
FBgn0052240	378	345	470	389	149	275	337	52	102	281	393	407	74	189
FBgn0035537	6	18	39	23	44	56	96	4	9	52	64	65	14	20
FBgn0035532	182	129	256	88	161	178	225	85	165	129	178	169	197	108
FBgn0066365	4	5	1	1	2	2	4	0	0	8	8	1	15	0
FBgn0052238	1364	449	669	828	333	255	951	169	653	1059	790	1103	848	946
FBgn0035574	74	115	449	134	76	108	451	46	33	12	12	84	87	31
FBgn0042199	0	1	0	0	0	0	0	0	0	0	0	0	0	0
FBgn0027085	57	129	164	97	107	146	96	132	151	118	191	182	98	75
FBgn0035583	17	20	29	22	75	29	32	31	8	3	1	5	16	32
FBgn0035577	5	12	6	13	1	3	15	1	5	69	87	308	19	39
FBgn0035569	84	77	85	193	21	41	5	28	7	3	3	3	24	14
FBgn0035584	382	181	655	556	48	153	416	38	165	149	305	163	62	156
FBgn0030234	24	38	37	16	25	19	67	64	3	19	65	50	1	71
FBgn0040850	0	0	0	0	4	2	3	1	0	2	0	6	6	4
FBgn0030239	10	516	683	275	1150	561	449	800	438	214	256	266	297	0
FBgn0030240	28	213	286	192	140	73	197	137	136	82	93	128	168	44
FBgn0030244	249	340	60	26	56	49	43	33	30	9	24	7	20	10
FBgn0003965	322	770	303	77	167	370	146	406	81	112	125	27	133	721
FBgn0030251	825	551	432	218	1660	943	1090	1640	428	506	647	518	516	872
FBgn0030257	76	72	192	60	157	90	180	28	64	45	93	144	34	76
FBgn0030261	27	26	30	30	67	22	87	128	14	0	67	55	13	67
FBgn0003366	147	1286	481	511	410	368	524	576	240	49	203	256	346	390
FBgn0030260	0	0	0	1	1	0	7	2	0	0	0	0	1	0
FBgn0030258	3	7	26	45	73	26	48	25	22	35	66	58	14	30
FBgn0021742	0	0	0	12	4	15	2	0	0	11	6	15	10	70
FBgn0030246	345	268	327	211	126	178	1602	153	263	122	153	1354	146	157
FBgn0017561	65	77	85	160	74	27	272	134	107	42	50	27	189	396
FBgn0030245	220	538	407	537	524	261	580	187	152	360	367	202	179	164
FBgn0003321	133	230	478	233	175	78	530	102	160	146	272	498	138	159
FBgn0052669	31	219	83	21	39	74	439	167	108	0	35	21	76	37
FBgn0003360	4480	5953	4184	5549	5401	5117	11263	9427	2653	7	1459	5644	5	4409
FBgn0025111	559	1436	1381	1927	1094	453	4112	325	1037	1327	2422	2763	2	1083
FBgn0030263	836	647	711	604	922	1525	999	861	373	816	844	682	538	831
FBgn0027498	250	196	271	279	318	143	467	372	401	241	379	1100	777	316
FBgn0015245	1875	1249	1816	1363	1541	1101	1788	1362	1036	2839	2817	1149	1391	2022
FBgn0028686	437	0	634	605	936	449	815	682	601	474	550	440	829	642
FBgn0030272	0	132	102	164	223	418	3	1	13	8	34	0	43	24
FBgn0030274	34	94	442	193	120	158	186	62	60	283	556	569	126	54
FBgn0030276	14	109	132	139	101	65	622	119	249	194	292	625	495	364
FBgn0030286	381	904	560	379	266	252	1155	318	472	10	422	381	317	356
FBgn0030291	15	14	36	60	27	64	40	24	29	112	94	32	104	22
FBgn0030292	8	8	21	35	37	10	144	7	10	0	4	16	2	7
FBgn0030293	27	207	170	295	152	153	438	163	171	104	167	639	170	250
FBgn0000499	17	350	451	828	474	238	286	235	322	70	138	173	369	173
FBgn0030294	4	4	24	6	10	1	6	6	1	86	108	27	30	12
FBgn0004864	115	122	140	112	141	76	555	139	275	51	75	246	237	152
FBgn0001491	188	64	78	75	28	20	74	217	33	153	132	86	15	15
FBgn0003411	0	36	1	2	1	7	0	0	6	2	6	11	6	0
FBgn0026268	216	46	49	109	18	146	46	199	250	75	57	7	272	118
FBgn0052668	2	1	4	15	5	5	61	7	10	1	16	16	6	14
FBgn0020255	226	347	822	464	357	231	490	502	910	452	462	701	624	1228
FBgn0030266	125	1032	197	237	103	82	24	161	359	0	174	776	167	167
FBgn0027359	0	0	3	1	6	4	10	1	5	0	1	5	7	3
FBgn0001145	622	831	1014	537	1509	612	1519	701	684	413	969	539	519	420
FBgn0030300	171	523	116	170	417	11	77	74	94	55	91	124	51	55
FBgn0030304	75	86	100	94	216	67	111	27	95	136	173	104	140	851
FBgn0030305	147	292	428	321	323	396	372	152	222	345	256	214	269	286
FBgn0052666	6	124	80	71	51	46	218	64	107	95	108	180	75	37
FBgn0030310	59	26	118	46	128	161	198	217	190	169	78	88	51	104
FBgn0030311	63	59	118	50	128	126	283	101	45	49	109	100	80	168
FBgn0030314	1	73	127	149	85	5	253	182	149	55	291	4005	110	46
FBgn0030318	40	81	62	113	57	67	131	32	47	62	184	71	42	116
FBgn0030321	182	565	1093	731	437	420	961	964	897	592	895	671	2051	1347
FBgn0002723	25	66	47	25	31	10	102	93	56	4	46	95	257	102
FBgn0014133	159	343	446	352	172	114	1401	245	445	115	211	226	513	564
FBgn0030323	31	72	67	92	63	25	94	31	50	72	105	58	18	51
FBgn0030322	14	12	12	21	18	9	18	1	2	31	65	27	0	5
FBgn0030317	74	752	1219	619	1554	344	2513	1498	59	460	448	705	22	133
FBgn0000618	0	0	1	6	8	1	11	0	0	1	1	87	2	3
FBgn0003277	136	547	389	358	193	190	928	447	365	30	286	569	480	600
FBgn0030309	0	65	126	69	140	136	104	71	19	303	260	85	76	95
FBgn0262740	167	178	195	48	54	18	398	56	347	64	77	217	140	104
FBgn0030298	2	0	19	6	0	1	2	5	2	6	2	9	9	3
FBgn0045502	3	1	37	42	4	0	0	0	5	11	3	6	0	0
FBgn0002577	5	9	7	1	2	0	1	0	9	11	9	0	0	0
FBgn0030334	13	70	15	5	81	17	44	36	14	37	18	15	5	23
FBgn0000259	177	115	161	198	95	74	277	242	388	848	937	398	206	195
FBgn0030347	119	109	142	166	175	164	37	12	156	162	162	174	57	216
FBgn0030352	83	243	197	142	119	214	265	176	135	39	80	38	102	133
FBgn0260780	0	6	8	1	2	17	111	128	36	6	10	270	1	15
FBgn0030362	2269	2081	2813	4584	4549	607	631	1006	163	644	549	788	607	1355
FBgn0030361	41	34	40	61	43	66	37	157	165	27	18	16	20	13
FBgn0001083	21	42	18	23	141	17	166	44	9	38	57	179	57	51
FBgn0030359	1160	1024	951	1046	567	402	2253	584	1369	1904	2559	4906	3609	1023
FBgn0003865	0	1	0	0	0	0	1	18	17	22	0	0	0	0
FBgn0030358	44	39	55	113	101	87	117	51	139	0	0	141	56	36
FBgn0030354	127	229	231	117	73	54	419	175	436	47	112	4468	479	365
FBgn0030348	4	11	13	29	18	10	27	22	431	46	35	77	52	0
FBgn0030346	25	162	171	177	193	197	324	154	90	96	143	94	45	49
FBgn0030344	186	478	443	552	385	332	2206	1006	1443	1045	1558	1206	1900	967
FBgn0030342	616	642	369	780	308	600	1000	303	44	170	132	242	659	141
FBgn0030341	4	44	519	556	546	328	390	150	148	368	612	145	259	315
FBgn0030336	459	279	227	376	334	86	533	1138	715	38	303	921	327	349
FBgn0001218	2733	6390	15539	3743	2047	1730	5639	2541	3783	3094	4991	4288	2626	2242
FBgn0004511	0	0	0	0	0	11	1	0	2	1	2	10	6	0
FBgn0030332	1204	161	371	360	427	56	352	54	27	338	221	220	120	533
FBgn0030328	219	238	190	213	96	59	265	157	251	45	89	184	348	209
FBgn0030327	115	434	926	476	420	343	210	205	327	213	345	626	199	410
FBgn0030364	105	71	117	170	219	367	170	174	210	0	421	318	94	246
FBgn0030365	80	75	133	165	165	140	649	87	151	118	200	126	150	83
FBgn0030369	6	11	23	4	43	22	8	22	30	13	35	53	4	7
FBgn0030367	49	168	326	99	118	102	162	147	44	53	168	24	55	80
FBgn0030366	1569	1060	769	944	322	330	1817	1012	1569	361	996	3505	2305	739
FBgn0043001	24	31	52	19	28	2	9	2	6	58	58	57	5	9
FBgn0030394	0	2	0	13	1	0	1	0	0	0	0	0	0	0
FBgn0030398	4	1	2	0	0	0	0	0	3	0	0	0	26	1
FBgn0030407	66	65	96	53	79	110	1685	93	161	70	112	119	427	0
FBgn0030408	0	2	0	11	17	0	9	1	0	76	60	345	43	127
FBgn0030406	40	46	66	28	128	22	21	20	34	32	56	31	93	28
FBgn0030403	359	387	446	197	225	361	385	530	414	28	324	340	239	453
FBgn0041203	532	577	462	1326	221	120	312	83	206	0	4	973	326	752
FBgn0030395	14	67	34	24	9	12	35	43	55	13	7	11	11	46
FBgn0030391	58	106	61	59	118	103	203	71	93	36	61	110	61	38
FBgn0030411	69	88	109	87	130	79	189	83	15	82	144	116	39	43
FBgn0015024	83	453	310	537	335	140	1113	718	1216	215	312	1043	852	360
FBgn0011837	94	109	39	184	24	17	86	156	115	27	37	94	310	44
FBgn0030417	0	0	1	2	1	6	11	1	1	0	1	15	4	4
FBgn0030418	15	60	28	31	65	22	3	76	34	9	0	51	16	46
FBgn0030425	313	444	412	95	2038	1575	854	754	146	217	550	184	535	644
FBgn0030435	163	208	546	426	257	155	601	381	517	324	530	275	267	325
FBgn0030434	95	0	88	94	166	116	175	118	129	96	76	350	78	122
FBgn0030432	63	197	123	219	536	75	143	95	168	44	45	85	0	98
FBgn0030431	47	161	129	149	119	79	173	95	84	73	200	479	141	65
FBgn0052649	27	545	427	209	321	572	272	632	152	136	269	426	390	602
FBgn0030410	52	9	31	36	58	47	146	72	27	68	36	119	35	87
FBgn0261524	74	81	123	104	97	81	246	167	100	195	257	164	67	58
FBgn0030447	177	334	108	178	211	183	98	71	48	74	127	166	115	330
FBgn0250862	29	60	37	23	72	42	314	10	131	29	97	18	9	17
FBgn0030452	431	600	1091	1180	517	332	533	167	156	144	126	142	48	38
FBgn0052645	3	4	12	79	13	1	126	17	12	21	23	19	31	19
FBgn0030456	87	113	121	253	206	151	151	120	265	130	167	486	289	157
FBgn0030457	501	282	186	175	188	173	818	947	707	416	523	948	294	566
FBgn0029133	331	308	331	254	298	354	419	125	131	176	251	116	238	48
FBgn0030460	13	89	136	60	138	175	181	94	39	141	127	171	109	195
FBgn0030459	3	0	0	33	25	0	1	1	0	0	1	0	7	0
FBgn0025463	178	289	295	383	271	192	424	194	123	182	175	267	264	247
FBgn0030449	247	145	389	348	130	149	109	74	208	474	449	592	212	80
FBgn0010303	77	203	209	129	83	110	325	128	121	41	100	449	88	148
FBgn0030437	1	22	6	51	8	0	17	1	3	1	11	90	10	6
FBgn0030465	88	133	292	307	225	462	340	85	64	116	180	106	196	434
FBgn0040309	430	1089	948	844	517	1343	889	403	284	617	1420	1410	762	1043
FBgn0030474	59	56	52	79	75	45	86	41	48	315	176	146	122	103
FBgn0261085	9	1	13	3	10	3	55	19	12	34	69	18	4	4
FBgn0030477	0	0	0	2	6	6	0	0	1	0	0	0	0	0
FBgn0030478	2481	2014	2105	2053	1505	1474	2484	939	1181	828	2518	1384	2100	2471
FBgn0030480	2	1	4	14	6	2	26	0	7	8	0	4	3	6
FBgn0030481	227	111	145	598	444	94	422	112	86	279	304	267	411	538
FBgn0030482	161	439	246	86	245	44	260	361	94	185	896	153	170	223
FBgn0030484	359	493	310	174	548	277	662	521	558	589	1440	1723	120	706
FBgn0030486	133	374	433	226	126	125	805	179	523	140	253	527	185	259
FBgn0052635	0	29	10	81	20	6	51	8	44	1	2	21	11	7
FBgn0030493	0	0	0	0	0	1	0	4	0	0	0	0	66	0
FBgn0030494	0	0	0	0	0	2	2	0	0	0	0	0	0	0
FBgn0030485	157	131	131	79	237	472	184	234	109	232	260	297	328	280
FBgn0026749	16	14	37	112	39	29	27	6	6	21	36	19	7	14
FBgn0030499	82	39	76	89	59	51	107	125	169	78	93	77	314	84
FBgn0030507	19	13	19	4	24	5	38	29	7	19	10	3	23	25
FBgn0030509	5	3	5	11	17	8	45	86	22	7	8	26	6	191
FBgn0052627	0	824	449	281	158	206	1218	591	1840	482	517	3229	1178	750
FBgn0002878	2	44	60	95	44	26	72	48	139	36	43	199	157	134
FBgn0030519	5	202	81	251	249	163	209	82	48	54	120	59	36	214
FBgn0020909	56	42	126	100	48	82	150	61	78	93	91	47	68	48
FBgn0004047	0	8	40	3	5	1	27	2923	32	2	7	4	19	12
FBgn0030528	21	37	24	28	80	105	97	146	160	29	14	54	41	48
FBgn0027537	244	209	184	538	129	136	562	174	253	68	105	658	374	368
FBgn0030532	6	83	19	6	1	1	42	50	41	0	4	23	28	15
FBgn0030530	13	86	103	81	73	49	236	226	196	111	148	282	125	207
FBgn0030525	461	333	324	454	109	208	1377	346	590	733	683	714	813	515
FBgn0030521	1890	2730	2271	1769	2756	2511	2732	4286	1393	1870	2499	1196	1639	3725
FBgn0001612	77	121	107	125	213	77	122	186	1049	121	187	595	200	106
FBgn0001087	103	297	187	218	109	146	680	180	326	126	164	334	178	177
FBgn0030514	510	433	256	119	186	70	351	210	223	48	263	330	293	312
FBgn0030512	69	94	85	31	41	45	135	65	79	75	73	148	566	382
FBgn0030510	116	530	385	194	532	306	295	207	52	336	295	101	33	110
FBgn0030506	0	142	177	92	67	85	853	49	193	99	133	140	239	38
FBgn0030504	76	287	354	384	203	183	425	154	253	18	224	211	355	145
FBgn0030502	0	176	205	217	202	45	283	77	83	35	62	115	93	73
FBgn0004169	4854	3238	5289	4817	9429	6109	12282	10925	3320	7367	8634	7200	4337	3680
FBgn0030536	224	454	534	1048	329	725	1690	514	1760	581	714	164	873	3
FBgn0000173	79	69	51	95	75	192	403	163	181	145	259	167	70	119
FBgn0004649	0	2	3	139	0	0	205	1	0	20	0	34	10	5
FBgn0030545	0	417	313	154	109	180	65	340	38	167	129	22	52	246
FBgn0026713	221	425	527	232	331	355	784	334	77	229	381	386	237	267
FBgn0030552	215	266	191	138	190	392	219	191	107	40	185	219	148	123
FBgn0030554	175	235	92	66	174	329	182	150	56	203	119	89	1	100
FBgn0030558	32	406	270	174	517	201	427	880	227	134	85	98	203	134
FBgn0030569	0	19	1	13	0	0	3	0	3	1	3	1	44	45
FBgn0030556	374	577	651	424	362	386	447	387	276	256	295	242	327	324
FBgn0030555	141	205	167	231	507	287	826	276	574	1217	1742	1328	716	386
FBgn0030573	16	15	7	7	21	9	18	3	3	13	23	22	41	52
FBgn0030576	73	94	14	40	46	50	149	60	67	130	119	330	131	61
FBgn0015773	11	97	70	121	43	30	46	29	20	16	43	9	36	59
FBgn0030574	126	271	237	165	264	269	359	326	414	125	189	402	343	322
FBgn0030572	91	141	103	80	155	227	103	33	31	175	139	118	215	165
FBgn0030582	474	578	399	527	282	194	754	255	237	74	179	467	223	133
FBgn0030603	265	288	782	489	534	299	697	462	297	221	304	239	212	302
FBgn0030605	54	1	70	101	82	64	414	207	61	44	122	238	18	54
FBgn0053178	6	32	33	54	88	65	90	39	2	28	50	32	3	15
FBgn0030612	45	96	77	50	75	94	135	144	59	67	55	122	150	149
FBgn0030611	54	40	64	36	183	98	285	39	53	209	176	121	61	11
FBgn0030610	0	2	8	5	24	1	9	19	1	16	5	2	3	2
FBgn0264389	168	103	99	106	124	64	73	121	136	228	238	243	65	50
FBgn0030600	34	203	337	154	183	82	848	592	624	49	16	721	252	179
FBgn0030596	7	1	0	1	2	0	1	3	0	32	158	0	0	2
FBgn0030594	753	1968	1197	72	109	338	59	3983	42	127	917	439	611	9723
FBgn0030593	2742	2090	4825	639	7999	3149	1303	4504	893	1805	5246	1580	2437	1018
FBgn0030592	6	63	76	7	4	0	12	29	8	1	9	0	10	3
FBgn0030591	7	9	5	6	1	10	24	0	2	1	1	174	9	3
FBgn0030589	627	358	991	452	1005	462	52	25	7	55	19	16	88	6
FBgn0030588	5	2	0	7	9	2	3	0	2	51	93	0	15	0
FBgn0052590	16	14	16	19	77	145	96	44	77	216	163	12	81	64
FBgn0030584	257	310	152	220	359	236	529	253	115	333	311	196	141	176
FBgn0003301	134	267	254	715	112	149	1091	211	401	31	192	468	290	271
FBgn0015926	11	9	7	9	7	24	45	9	12	148	70	56	16	7
FBgn0030631	42	173	223	248	217	105	527	318	194	56	116	249	175	172
FBgn0030634	20	12	11	14	9	14	70	18	11	12	18	28	10	15
FBgn0000028	53	13	11	4	1	0	34	0	0	3	2	28	4	0
FBgn0030628	58	312	84	72	45	63	139	135	1183	41	57	35	39	14
FBgn0030616	69	68	87	143	210	53	236	36	24	17	4	72	13	40
FBgn0030615	34	10	64	16	111	260	639	337	137	314	476	133	129	1782
FBgn0014455	610	372	1439	431	877	997	949	306	182	0	516	554	849	3123
FBgn0030638	159	265	175	344	335	217	251	163	144	146	286	174	309	200
FBgn0030641	200	289	400	203	314	259	766	70	75	150	139	202	75	91
FBgn0030645	0	145	88	35	87	89	171	20	19	14	40	10	18	31
FBgn0030648	192	217	341	377	416	422	593	445	398	134	256	430	150	160
FBgn0027287	99	1839	3558	1898	2878	1348	6811	547	1904	1277	2435	808	1142	1345
FBgn0030653	457	2	720	330	679	260	498	211	270	101	94	140	128	846
FBgn0030658	203	223	259	193	226	299	438	147	163	160	242	155	166	180
FBgn0030661	590	356	463	495	339	106	349	516	328	240	299	723	547	447
FBgn0030668	436	422	639	365	279	581	269	503	512	152	390	259	347	335
FBgn0030671	62	243	170	214	174	140	279	200	54	106	103	114	439	135
FBgn0030672	925	991	936	1295	847	569	1453	1089	1343	1275	1752	3873	1612	2185
FBgn0030670	252	258	233	205	231	291	677	146	118	397	479	250	337	168
FBgn0030669	127	93	90	107	84	90	80	27	12	316	201	502	77	145
FBgn0030662	85	136	102	64	89	24	210	61	27	58	44	221	113	92
FBgn0030659	58	63	87	374	165	140	131	99	101	59	96	284	87	95
FBgn0030655	48	78	134	111	75	56	231	50	80	70	58	97	78	151
FBgn0030654	0	10	5	13	15	5	21	19	9	19	18	29	8	3
FBgn0030646	30	150	44	306	146	139	1026	84	363	198	372	731	103	327
FBgn0026433	37	22	170	66	68	83	676	121	182	146	230	296	224	46
FBgn0004391	370	397	201	196	101	60	289	260	494	188	281	564	103	97
FBgn0040285	4	50	117	162	85	88	370	174	172	197	148	152	108	183
FBgn0030674	390	1155	649	665	321	154	3985	575	904	4	574	1358	968	935
FBgn0030679	217	3	366	184	177	571	403	379	78	201	175	799	106	201
FBgn0027329	1	456	507	373	289	390	881	299	199	326	504	865	547	616
FBgn0030683	2	55	23	55	56	40	111	309	265	108	129	412	38	32
FBgn0030686	162	169	204	242	324	294	175	897	170	189	184	96	191	132
FBgn0030692	246	291	367	302	344	311	755	1526	1624	249	279	251	245	232
FBgn0026374	40	46	57	98	63	78	118	63	18	109	121	63	76	64
FBgn0030699	130	120	113	114	131	101	195	294	327	278	274	488	173	288
FBgn0030700	65	109	34	50	46	22	20	62	24	49	87	54	60	30
FBgn0001105	171	218	216	242	184	78	707	509	366	86	112	402	310	298
FBgn0030701	199	210	192	218	143	139	872	957	871	56	548	349	1231	816
FBgn0030704	105	70	136	228	252	209	47	102	71	108	86	59	167	115
FBgn0030706	80	120	101	120	111	84	864	139	103	44	227	910	367	287
FBgn0030710	41	23	24	76	34	17	48	11	8	4	4	62	151	11
FBgn0030711	100	98	45	139	384	193	58	55	65	186	252	35	158	235
FBgn0030715	1	1	2	5	8	4	3	0	0	0	0	12	0	0
FBgn0000611	112	316	188	192	153	117	615	332	735	96	133	209	116	275
FBgn0030720	140	222	243	178	244	256	647	194	224	233	255	340	227	273
FBgn0003969	110	279	225	331	200	121	718	453	174	65	100	419	466	230
FBgn0030719	1700	673	2012	3773	1654	1836	2901	1198	1872	1013	1858	11872	2051	952
FBgn0045073	0	1057	929	548	787	589	600	375	412	259	414	495	351	570
FBgn0260938	19	359	239	379	182	100	294	64	280	28	84	543	37	175
FBgn0065035	66	33	51	44	56	80	76	39	29	14	59	39	143	202
FBgn0002914	542	542	515	491	324	116	459	346	421	36	47	261	244	311
FBgn0027093	346	206	348	343	233	227	656	430	322	560	483	499	342	321
FBgn0000319	46	3010	2808	1835	1703	1169	3780	4415	5572	619	982	2172	1162	1526
FBgn0025809	32	22	78	27	58	66	219	199	306	65	77	95	26	22
FBgn0030691	840	667	669	706	340	252	2974	495	756	878	1389	2512	1743	592
FBgn0030685	189	281	342	293	189	201	135	172	0	23	88	1022	134	281
FBgn0030680	44	19	30	34	15	14	157	43	291	24	31	82	203	412
FBgn0030678	133	174	153	219	92	96	109	92	29	173	149	98	478	217
FBgn0011741	209	132	292	87	106	110	82	47	92	106	85	130	274	61
FBgn0030723	29	22	25	37	31	27	83	5	25	29	66	81	74	18
FBgn0030731	348	518	1194	952	932	993	1375	2889	506	621	867	670	936	1560
FBgn0004066	146	68	548	431	743	319	515	1115	647	645	929	375	471	456
FBgn0000536	241	305	810	159	422	249	697	1352	783	537	707	675	588	1453
FBgn0011571	140	163	101	2	266	232	953	272	34	88	146	210	195	296
FBgn0030739	78	139	154	51	67	58	602	18	126	342	372	1109	621	367
FBgn0260450	53	72	106	134	82	34	124	32	74	72	45	94	20	28
FBgn0003416	16	74	48	30	29	15	218	50	186	55	116	91	27	80
FBgn0004227	207	264	396	403	221	166	1288	620	1621	226	328	484	443	366
FBgn0030742	37	38	36	80	49	41	128	42	63	62	57	36	55	74
FBgn0030740	177	259	186	166	153	209	170	99	113	243	282	175	274	361
FBgn0004432	322	5276	5452	4046	5922	3084	7136	2593	2335	1924	3200	1606	2540	6745
FBgn0030737	532	3316	5852	980	8106	3204	3397	6360	1977	1901	2486	1543	552	5003
FBgn0030734	1397	1152	2333	1863	1942	1837	1817	733	1083	1008	1124	1527	860	875
FBgn0040207	70	70	74	127	82	82	331	147	242	215	233	386	316	215
FBgn0042650	41	28	55	1155	37	23	228	33	18	15	40	64	61	110
FBgn0030724	327	502	516	297	561	909	582	231	463	368	567	545	293	1107
FBgn0030722	1034	538	333	548	64	162	928	128	323	441	424	280	218	122
FBgn0004598	219	312	253	779	306	270	283	812	1101	343	553	1367	726	765
FBgn0030745	256	435	225	178	367	332	614	415	225	211	258	266	451	247
FBgn0030747	32	67	57	236	89	33	308	151	282	61	98	179	160	221
FBgn0030748	27	24	26	23	26	29	63	43	55	185	165	149	21	100
FBgn0030753	323	756	517	422	254	196	795	449	359	213	138	774	678	351
FBgn0262734	84	606	329	334	206	91	623	223	292	75	271	867	271	132
FBgn0030759	55	59	58	48	90	78	59	54	23	38	43	47	36	34
FBgn0015374	151	0	225	296	139	188	368	134	317	44	388	231	262	105
FBgn0025743	66	98	89	134	61	77	193	113	167	19	55	330	40	64
FBgn0026181	526	194	408	228	72	62	307	138	279	43	69	355	174	135
FBgn0030763	0	9	16	2	3	13	5	7	11	4	5	1	1	0
FBgn0015615	122	196	163	91	126	56	289	147	92	49	79	124	144	166
FBgn0261609	983	918	1116	1044	1390	756	1319	540	633	513	803	1220	596	450
FBgn0030752	68	82	199	178	287	322	413	139	191	1	62	246	326	302
FBgn0010416	177	162	272	157	107	117	149	233	457	82	100	132	156	238
FBgn0030744	152	198	179	108	105	98	218	137	209	95	152	773	567	133
FBgn0010412	2030	1348	4656	5690	7497	8007	5182	3764	1147	2011	3989	5113	907	2087
FBgn0261245	1	4	0	3	0	8	6	10	1	8	6	5	0	1
FBgn0030780	662	965	878	1227	368	358	2824	539	2082	1141	1936	3949	1772	954
FBgn0052571	0	0	1	0	2	1	2	0	0	13	7	5	0	4
FBgn0030786	83	115	87	96	148	92	171	163	97	117	184	84	125	246
FBgn0030788	0	48	43	63	58	45	82	32	20	50	52	123	44	15
FBgn0030792	277	497	455	112	245	154	182	91	148	208	202	104	79	103
FBgn0030794	7	16	36	25	27	11	25	28	24	43	50	76	48	49
FBgn0030795	35	26	22	25	17	0	13	24	13	8	0	2	11	1
FBgn0030796	122	236	196	198	233	73	245	95	173	76	103	210	108	144
FBgn0030801	32	29	44	47	96	32	64	11	18	55	21	34	14	22
FBgn0027556	228	553	467	161	277	62	483	940	726	233	311	517	267	556
FBgn0030800	95	65	88	112	145	129	243	259	72	161	244	84	72	146
FBgn0030791	106	140	123	195	58	115	499	206	261	150	245	148	132	112
FBgn0030789	92	46	62	98	36	42	86	28	34	63	77	149	105	81
FBgn0030787	48	37	69	138	34	9	109	36	257	128	119	308	102	43
FBgn0001250	175	1080	337	211	240	82	759	525	385	115	207	232	523	599
FBgn0027528	105	144	130	66	110	60	190	201	80	91	121	150	168	260
FBgn0030777	207	2	281	71	352	39	606	1251	25	250	222	915	154	1646
FBgn0030775	130	609	187	290	608	92	902	973	255	808	680	676	314	812
FBgn0030774	75	336	97	162	288	33	580	513	60	184	241	246	102	249
FBgn0030773	86	89	175	365	1880	5139	1979	734	369	3159	1218	328	430	115
FBgn0259923	67	38	119	103	96	70	325	59	70	80	106	244	161	90
FBgn0000152	116	176	185	159	108	100	332	148	112	213	225	426	109	119
FBgn0015336	17	98	35	37	15	44	136	29	25	20	44	82	22	96
FBgn0030768	122	117	301	75	79	50	160	25	110	29	88	146	114	247
FBgn0261791	0	1	444	6	15	5	1	6	3	1	2	1	0	3
FBgn0030814	1306	1056	926	1575	885	165	5599	707	643	3693	3242	4534	412	1177
FBgn0030816	35	45	52	60	28	46	86	178	705	1	85	740	50	183
FBgn0260748	278	457	150	223	55	119	246	37	214	161	204	286	329	238
FBgn0260747	8	0	606	637	2229	51	456	835	385	53	657	984	241	661
FBgn0030824	0	1	21	0	12	2	20	1	1	19	45	3	1	6
FBgn0052564	2	25	40	8	6	0	32	42	5	0	4	0	1	9
FBgn0030827	2011	2076	4250	1700	16031	0	0	0	2	23	29	40	11007	38614
FBgn0030828	4439	5941	11386	7551	7345	2206	8317	10066	5519	203	295	132	274	960
FBgn0030826	0	0	1	1	0	0	0	0	6	0	1	0	0	0
FBgn0030823	278	160	156	529	98	125	537	280	689	815	1062	864	220	551
FBgn0028974	0	215	66	126	144	71	573	165	30	28	322	555	206	184
FBgn0002590	261	5622	7327	6153	7820	6609	6541	7733	3068	7001	8557	3937	3397	4479
FBgn0030815	4	0	5	0	10	1	4	2	11	13	9	15	9	5
FBgn0030809	653	887	514	475	370	283	1550	929	1135	476	596	4801	978	723
FBgn0030806	0	8	18	13	23	21	113	10	9	24	49	116	32	18
FBgn0030805	1	40	158	958	249	108	68	228	123	114	247	13	144	211
FBgn0030838	186	190	266	460	86	68	287	122	74	87	150	106	225	120
FBgn0004854	64	56	84	89	23	4	14	10	1	40	4	111	4	3
FBgn0030839	159	90	219	275	175	117	160	46	100	124	177	205	560	290
FBgn0030841	4	54	4	15	2	0	18	3	2	15	21	43	8	7
FBgn0030840	404	295	324	477	311	4	361	145	633	380	569	2096	314	152
FBgn0027602	40	60	62	49	71	45	26	55	56	99	60	74	61	56
FBgn0024238	201	460	462	503	413	201	849	213	321	358	542	607	714	580
FBgn0030834	44	98	76	76	126	115	222	108	32	125	122	189	91	60
FBgn0030833	327	106	62	55	35	36	44	70	104	79	153	39	1234	98
FBgn0030847	81	88	98	60	94	36	244	35	38	68	82	143	114	191
FBgn0030853	548	785	764	570	732	1743	1177	650	312	1164	1085	684	44	451
FBgn0030855	152	119	138	236	167	59	132	115	195	112	109	118	433	134
FBgn0250788	354	929	2264	1968	1708	711	4541	2131	2342	605	2423	5751	2771	4139
FBgn0026192	79	120	154	123	47	30	114	99	53	19	19	201	49	79
FBgn0024184	9	48	41	119	23	15	61	111	18	2	20	17	19	21
FBgn0030870	16	148	191	200	86	40	123	68	51	54	107	213	197	126
FBgn0000617	35	57	111	91	114	324	102	92	67	120	182	131	74	103
FBgn0030872	7	88	125	103	151	144	151	210	66	26	75	91	91	95
FBgn0030874	0	46	110	98	44	45	203	50	41	112	111	175	130	77
FBgn0030873	4	117	198	278	151	147	259	173	196	157	114	675	216	91
FBgn0030871	19	54	55	198	39	81	141	41	57	81	87	14	38	39
FBgn0030864	147	6	58	39	15	14	64	23	18	130	126	200	114	84
FBgn0263258	42	350	245	296	157	169	347	145	94	37	55	242	60	112
FBgn0030858	103	201	284	191	176	166	367	168	144	69	122	253	265	179
FBgn0030851	43	30	58	33	46	115	116	80	71	91	91	133	57	56
FBgn0030850	175	120	227	305	126	249	367	179	374	270	462	428	293	332
FBgn0030876	34	33	111	31	108	69	182	1	2	17	51	3	5	25
FBgn0027605	406	532	772	784	413	458	827	306	265	290	420	500	525	279
FBgn0013809	31	375	513	573	97	84	1095	250	966	249	528	1630	999	432
FBgn0021765	410	1731	864	319	1035	1287	730	490	209	357	557	403	359	1538
FBgn0030893	13	43	48	12	66	45	144	73	45	57	55	143	53	49
FBgn0022724	0	73	105	58	147	42	90	30	90	58	40	107	18	32
FBgn0030895	32	46	55	18	47	44	129	79	27	114	72	17	86	15
FBgn0004028	10	84	1435	1028	3116	11826	15716	3674	5495	17	726	1137	1824	989
FBgn0030894	65	71	218	89	46	21	308	82	99	100	120	87	207	134
FBgn0030890	99	198	180	86	131	101	386	145	332	228	221	303	224	307
FBgn0030886	0	2	1	12	2	3	12	0	1	0	6	0	1	1
FBgn0030883	32	61	160	275	95	35	169	93	401	99	114	231	111	262
FBgn0030877	154	109	75	183	175	76	68	107	79	80	84	187	145	55
FBgn0030900	1	0	1	0	2	0	0	0	0	3	3	4	1	0
FBgn0030914	14	53	9	8	27	29	107	18	21	17	22	16	16	56
FBgn0014467	58	88	100	34	56	43	115	11	81	21	54	158	41	38
FBgn0030915	113	41	61	116	76	82	132	61	51	80	71	101	129	120
FBgn0022355	675	4879	10776	1835	38099	15057	11841	29650	4146	9797	7435	4276	3071	18566
FBgn0052548	5191	2302	1514	4334	1264	412	5829	441	1256	1543	1960	2153	1495	299
FBgn0052549	490	1217	982	788	776	468	1705	386	1150	633	1339	1351	1152	1615
FBgn0008635	1028	1802	2220	2111	1517	1068	1540	1012	896	639	919	814	575	693
FBgn0001079	52	55	48	35	37	21	77	39	45	3	120	93	255	107
FBgn0004959	0	2	0	20	1	56	2	4	5	5	4	32	0	0
FBgn0030951	0	91	333	219	118	243	137	96	82	449	327	422	114	47
FBgn0010383	18	46	25	25	139	32	36	37	56	43	65	16	124	29
FBgn0030947	0	0	2	1	1	0	0	3	4	3	6	0	2	15
FBgn0030946	13	176	289	102	149	69	73	130	236	171	223	331	370	123
FBgn0030945	296	286	212	547	245	138	260	156	167	21	44	55	180	154
FBgn0030944	137	219	175	174	315	225	229	200	99	272	262	264	355	225
FBgn0027335	288	486	513	713	348	613	1670	685	997	267	300	622	463	536
FBgn0030941	3	50	46	21	45	54	42	122	190	106	112	68	16	56
FBgn0030933	20	257	41	762	195	231	1895	786	1123	1157	1093	1448	551	246
FBgn0030932	360	1878	5026	994	1029	314	721	960	420	332	282	724	1812	1133
FBgn0010194	40	44	48	53	21	36	95	49	163	12	26	92	234	115
FBgn0030930	95	443	291	266	184	140	342	210	234	59	122	403	283	163
FBgn0030929	60	67	20	73	113	15	143	36	236	426	506	430	177	157
FBgn0030960	52	59	41	49	47	14	88	78	31	113	94	35	171	106
FBgn0030963	48	102	39	93	15	100	20	13	20	6	15	10	10	8
FBgn0030964	37	98	186	87	59	44	117	146	73	41	152	93	99	75
FBgn0030969	90	68	85	68	93	66	169	54	55	143	153	158	79	55
FBgn0052544	109	16	34	30	33	45	182	25	19	143	103	48	52	27
FBgn0030973	114	253	188	118	83	200	1054	149	128	82	156	284	378	401
FBgn0030975	1529	502	1204	1785	597	234	3068	291	2457	1160	2208	5555	5366	516
FBgn0030968	443	446	1475	518	621	726	415	1416	237	352	255	331	433	709
FBgn0030966	93	33	162	46	94	89	210	161	56	60	106	84	105	134
FBgn0030991	90	131	154	176	66	67	475	160	165	12	71	109	239	257
FBgn0030993	44	74	103	134	224	70	333	177	43	213	330	220	152	23
FBgn0030996	143	107	46	191	60	26	182	135	121	76	106	216	275	68
FBgn0031003	104	107	168	336	275	114	104	191	142	73	114	425	30	81
FBgn0031005	1	8	5	39	8	25	49	4	19	18	74	35	17	2
FBgn0259834	336	170	249	152	88	32	108	226	49	112	156	201	145	33
FBgn0031012	91	134	166	34	141	191	357	202	92	72	201	136	81	139
FBgn0031011	47	445	263	38	124	80	423	162	295	115	214	185	180	245
FBgn0052536	0	80	48	38	72	150	13	27	37	35	22	77	50	18
FBgn0052537	41	72	56	61	81	66	58	95	94	109	88	243	8	72
FBgn0031008	232	123	139	74	109	108	64	87	356	75	77	153	73	44
FBgn0031006	63	251	295	185	126	135	387	275	251	30	42	345	192	124
FBgn0031004	44	63	156	54	39	156	199	219	162	146	191	323	72	385
FBgn0031002	228	310	309	89	204	262	228	222	127	185	200	121	180	151
FBgn0030998	128	71	184	44	65	34	125	101	79	86	164	52	22	81
FBgn0027603	660	403	375	423	197	154	262	92	613	3	191	1005	546	474
FBgn0030997	21	29	14	26	22	17	53	15	48	24	18	33	65	18
FBgn0030995	44	47	36	289	163	58	87	66	29	22	19	64	65	89
FBgn0030990	130	681	792	576	697	449	426	394	465	358	524	362	342	452
FBgn0030989	185	128	133	233	72	54	252	107	362	488	482	446	338	354
FBgn0031020	69	179	442	305	274	124	855	336	499	383	526	884	484	566
FBgn0031021	285	370	342	338	621	461	604	666	234	369	591	614	243	354
FBgn0027621	233	832	859	344	631	499	1326	2726	796	949	11294	368	676	449
FBgn0031037	10	364	433	339	481	377	544	657	247	208	232	200	361	183
FBgn0031038	324	241	103	130	72	27	215	83	134	95	203	262	295	78
FBgn0031039	247	347	280	430	244	150	849	255	847	494	711	620	506	373
FBgn0031049	1	7	18	11	2	4	3	0	9	1	1	4	2	4
FBgn0031052	117	365	554	719	186	81	1102	279	1132	39	88	1742	875	623
FBgn0004057	817	850	732	755	1346	706	1052	1196	738	187	762	432	529	1147
FBgn0031057	126	899	483	749	400	279	1511	864	1915	405	724	2078	1102	871
FBgn0086384	42	290	207	180	188	179	422	130	131	148	149	173	84	82
FBgn0043903	52	346	373	249	187	85	540	206	218	62	89	247	118	124
FBgn0031051	94	163	247	162	68	72	987	95	813	16	33	297	229	174
FBgn0031050	379	98	278	136	317	162	415	86	76	140	240	99	80	114
FBgn0031048	39	208	240	240	153	113	138	121	53	185	159	249	127	104
FBgn0027358	12	21	8	7	14	0	28	8	17	5	19	52	4	1
FBgn0026430	83	132	218	109	155	72	200	99	378	246	276	664	377	189
FBgn0052532	0	0	0	7	3	4	35	1	3	0	3	7	8	32
FBgn0052533	6	58	71	101	65	79	387	57	71	90	124	94	67	33
FBgn0031062	63	85	139	195	123	86	407	56	64	85	86	143	245	157
FBgn0031064	4	10	12	12	4	10	152	15	56	10	22	95	47	15
FBgn0010380	111	395	708	597	523	290	1004	410	429	214	424	501	572	556
FBgn0031065	0	1	8	0	3	1	82	7	21	6	11	42	9	8
FBgn0052528	165	368	298	191	249	164	368	338	343	451	537	274	275	419
FBgn0031069	514	1159	913	510	422	355	811	823	317	213	407	366	466	373
FBgn0031078	159	343	173	94	93	76	267	204	1205	5	50	390	53	223
FBgn0261811	28	143	160	86	30	30	484	51	113	55	62	448	178	118
FBgn0259789	2	15	9	11	4	7	40	9	38	0	0	29	18	5
FBgn0031070	67	150	78	163	50	62	50	53	62	47	42	442	41	108
FBgn0031066	8	12	14	16	67	11	10	19	2	2	8	5	16	18
FBgn0036936	1	0	1	3	7	4	13	1	7	3	2	18	7	18
FBgn0005198	327	430	358	312	235	206	1047	367	477	106	184	450	236	256
FBgn0036945	43	55	123	58	212	41	99	53	81	81	95	141	99	60
FBgn0260397	135	96	68	31	31	37	132	81	79	172	230	688	437	339
FBgn0004366	43	131	86	166	139	125	522	96	116	22	223	675	133	85
FBgn0036967	166	145	286	551	213	148	463	259	541	153	194	716	527	483
FBgn0003124	515	194	613	338	133	101	750	445	570	136	144	225	615	403
FBgn0250791	441	541	647	514	476	492	1187	663	507	891	1203	1220	741	750
FBgn0262057	466	400	277	219	925	811	363	244	107	357	646	280	553	321
FBgn0052225	44	68	72	114	97	142	143	47	44	75	116	136	45	82
FBgn0052226	241	185	256	312	216	112	391	271	558	48	75	354	284	213
FBgn0036964	73	65	113	244	84	161	180	59	74	169	192	176	174	121
FBgn0052227	27	39	22	44	21	22	26	10	17	50	39	356	65	100
FBgn0036962	750	659	844	1201	348	588	2058	891	1349	550	1691	3770	1152	725
FBgn0036958	128	228	125	197	98	96	595	234	360	146	267	1465	420	355
FBgn0036942	48	62	54	27	136	24	114	113	84	92	153	188	122	448
FBgn0036941	161	591	651	891	317	879	1348	380	825	199	203	808	804	176
FBgn0036939	145	448	80	118	36	16	130	91	54	92	113	72	48	44
FBgn0036938	0	0	0	1	0	0	0	0	2	0	0	0	0	0
FBgn0036937	2	3	6	3	8	32	15	13	7	14	13	13	5	2
FBgn0036935	57	63	99	196	82	83	444	112	204	69	146	333	80	43
FBgn0036932	110	111	116	97	232	151	146	174	78	104	110	82	107	791
FBgn0261283	462	1913	2940	1264	2114	925	2187	1532	1369	353	724	906	764	1218
FBgn0036909	67	52	67	136	65	85	57	30	71	99	76	44	51	71
FBgn0024889	465	301	910	266	368	168	708	335	888	263	367	279	3650	990
FBgn0001324	78	527	539	1820	323	381	598	415	1372	9	161	620	242	240
FBgn0020389	64	70	89	86	99	134	204	121	65	107	278	260	570	53
FBgn0036913	620	448	335	242	123	164	651	220	395	337	497	757	349	284
FBgn0036915	136	164	250	233	139	163	592	160	379	349	322	275	226	223
FBgn0028695	796	977	997	1069	855	853	1517	1109	1471	917	1176	1529	1725	1935
FBgn0036919	862	820	1282	1121	1013	791	1200	525	1158	481	680	734	590	563
FBgn0036921	154	140	243	165	159	210	383	148	303	160	186	208	354	246
FBgn0036931	423	766	1201	1922	434	733	4978	1407	6233	800	1215	1967	2885	1273
FBgn0005633	2	5	2	7	20	116	18	7	3	23	28	32	18	25
FBgn0052220	185	97	42	47	57	27	55	11	24	16	30	0	11	7
FBgn0036922	30	29	28	54	58	14	15	46	14	0	13	33	28	62
FBgn0036920	237	219	204	206	222	178	423	255	215	636	576	389	166	171
FBgn0020887	76	108	146	204	97	97	261	131	201	26	39	145	142	46
FBgn0036916	93	51	126	372	160	106	102	109	65	133	131	88	178	229
FBgn0262518	206	157	169	197	203	80	366	236	185	184	192	222	319	204
FBgn0023094	153	154	168	168	235	314	204	92	119	153	239	172	198	152
FBgn0036910	59	269	222	45	94	50	98	49	89	40	89	61	63	97
FBgn0260461	2139	1092	1947	2037	830	1173	2423	968	1753	1697	1788	2733	1614	1648
FBgn0036886	182	95	273	648	349	453	221	87	285	85	118	119	156	124
FBgn0036888	814	962	780	1279	1282	720	668	696	1041	509	586	455	718	563
FBgn0010417	306	160	222	130	151	113	453	139	362	154	184	271	54	134
FBgn0036890	2	0	4	7	7	0	13	2	4	0	6	12	5	3
FBgn0036891	19	86	269	105	558	95	200	142	26	300	204	255	148	89
FBgn0036893	43	32	94	48	55	207	97	119	264	85	116	104	30	95
FBgn0029094	27	21	37	54	38	49	39	44	26	116	72	40	106	36
FBgn0036895	367	938	983	2117	730	139	2296	1306	3152	908	1251	3981	2014	292
FBgn0004623	973	842	1331	2383	2876	1298	3026	1624	525	2486	2682	988	801	502
FBgn0260653	1	24	41	242	106	80	39	12	44	83	109	74	20	29
FBgn0022774	15	48	274	113	137	538	130	130	109	340	382	126	225	653
FBgn0036896	60	133	118	101	93	91	491	122	148	133	137	486	108	135
FBgn0036889	87	115	111	52	93	119	89	238	59	94	79	89	34	74
FBgn0036887	51	55	76	55	80	55	165	93	162	26	54	53	33	61
FBgn0262517	659	593	621	730	412	423	1341	430	980	325	407	733	958	631
FBgn0036882	627	238	343	555	166	118	464	142	223	494	571	1077	300	96
FBgn0036877	105	21	37	25	62	26	55	38	29	21	31	24	35	38
FBgn0036870	0	0	0	0	0	0	0	0	0	0	2	0	2	0
FBgn0040075	518	410	449	1005	317	387	1241	743	1044	721	1037	1370	667	886
FBgn0260857	6	24	18	74	50	63	110	20	14	30	49	17	5	8
FBgn0036856	83	120	106	442	246	81	213	105	197	185	131	62	142	154
FBgn0036859	1	1	1	3	11	2	13	1	95	2	10	2	2	26
FBgn0036860	2	1	0	1	18	0	1	0	9	4	11	0	1	23
FBgn0003089	12	1	1	6	0	4	3	2	0	0	4	4	26	8
FBgn0036857	292	554	747	88	433	352	538	1019	217	300	462	334	280	2007
FBgn0017578	33	36	56	110	100	60	63	36	34	163	117	89	18	66
FBgn0026630	511	600	425	640	311	310	881	633	912	314	451	1353	1130	671
FBgn0036834	56	91	38	74	118	177	109	84	58	93	78	133	71	112
FBgn0036843	47	155	77	60	46	70	62	159	133	53	112	129	193	95
FBgn0036849	17	16	14	0	1	36	97	20	2	22	16	8	9	308
FBgn0036848	31	290	138	142	158	159	765	243	428	146	168	129	150	133
FBgn0036847	33	76	64	55	97	29	81	45	73	220	174	60	25	19
FBgn0036842	44	164	189	84	97	44	241	95	137	105	146	185	251	418
FBgn0002945	79	108	45	642	32	17	69	34	38	8	45	260	46	27
FBgn0036839	80	108	79	25	69	157	55	58	11	46	25	65	25	8
FBgn0036838	17	46	43	85	52	143	158	106	115	20	43	56	28	54
FBgn0036837	2096	3512	3214	268	2797	3814	6409	3641	1772	103	842	1930	549	11387
FBgn0036836	18	64	68	33	4	17	63	1	12	1	0	4	19	1
FBgn0036801	162	133	90	83	114	141	368	100	118	31	54	163	133	166
FBgn0040323	114	118	124	110	272	195	457	439	101	181	206	77	79	600
FBgn0052202	25	25	18	28	23	24	81	15	23	56	42	58	166	278
FBgn0036810	0	0	0	0	0	0	0	0	2	4	0	3	12	15
FBgn0036811	92	43	96	113	81	72	140	79	106	34	82	86	35	80
FBgn0036813	207	280	366	143	302	229	491	297	141	350	274	258	299	170
FBgn0000261	3172	5345	4546	2191	3338	3321	5050	5935	2045	3043	4402	2593	4999	7314
FBgn0036819	37	30	71	235	78	29	102	101	82	71	53	56	33	139
FBgn0014075	703	1081	1847	880	778	730	1027	842	1416	555	606	1957	706	1467
FBgn0036822	0	0	0	0	1	0	0	0	3	3	3	1	0	1
FBgn0036827	81	91	88	260	141	145	249	170	375	121	132	191	285	114
FBgn0036828	180	262	279	457	214	153	253	177	229	156	320	153	111	177
FBgn0036831	8	3	19	15	32	0	2	38	87	360	69	31	28	18
FBgn0027057	196	277	318	403	329	336	380	505	312	323	329	181	381	500
FBgn0036826	37	29	16	14	13	7	57	15	19	138	45	31	35	22
FBgn0036824	546	915	1179	313	891	271	553	1224	722	450	767	1061	1189	996
FBgn0036821	200	529	370	215	316	283	1070	271	437	414	435	593	311	394
FBgn0025807	0	117	33	124	44	41	128	5	30	56	47	29	128	30
FBgn0036816	767	944	675	450	617	418	694	882	640	602	891	491	556	1333
FBgn0036814	339	359	308	342	107	54	782	86	145	81	238	555	288	403
FBgn0001078	188	153	88	74	40	33	325	65	134	41	74	244	146	485
FBgn0036812	9	50	54	163	64	110	79	38	526	45	50	23	105	111
FBgn0036805	675	295	309	362	358	379	664	536	220	642	549	408	160	187
FBgn0040322	138	465	316	109	228	291	510	713	328	129	156	163	120	114
FBgn0042134	560	650	751	552	391	757	2216	578	2150	534	911	2706	801	928
FBgn0259791	259	141	174	104	82	169	258	160	289	140	128	137	154	222
FBgn0036787	222	145	266	256	142	504	708	414	596	246	167	174	449	190
FBgn0036774	72	117	282	205	360	264	436	81	141	145	92	56	137	163
FBgn0002901	71	51	104	88	36	124	250	55	147	82	174	272	224	351
FBgn0020300	638	418	331	306	214	147	601	133	94	60	71	42	164	417
FBgn0015946	0	0	7	2	0	0	0	1	1	5	4	4	0	0
FBgn0003997	8	58	80	5	3	25	13	12	3	4	12	88	2	7
FBgn0036781	1	4	0	3	1	0	16	8	17	60	64	0	90	221
FBgn0036775	91	247	188	183	177	121	443	71	208	192	159	129	36	144
FBgn0036773	80	109	119	87	94	42	121	58	94	49	78	50	105	79
FBgn0001134	5	1	6	96	2	2	27	24	7	1	3	12	11	5
FBgn0036762	2510	2669	2763	1690	1816	3141	3730	2905	1410	0	2625	2202	1971	3525
FBgn0036763	3661	2246	2474	3710	1168	891	2871	1538	4371	1792	2633	4775	3116	1644
FBgn0036771	383	295	367	531	220	340	837	202	677	354	324	397	360	260
FBgn0036772	81	97	134	84	52	138	174	49	97	68	76	125	146	158
FBgn0036770	119	171	210	134	163	187	480	263	432	148	278	161	423	869
FBgn0036769	51	97	79	72	131	108	196	114	94	113	160	65	104	113
FBgn0036766	169	83	520	929	113	10	160	1026	63	246	148	184	86	92
FBgn0036760	405	401	535	408	434	301	606	370	309	382	507	834	261	609
FBgn0036759	348	317	442	232	725	124	282	382	141	199	176	207	44	88
FBgn0036756	1	184	265	112	107	205	353	149	326	140	253	235	76	207
FBgn0036754	316	41	47	148	74	120	129	22	53	71	63	73	78	64
FBgn0052190	100	189	4456	3670	2012	962	2902	1141	2856	172	579	622	2199	2065
FBgn0036732	63	166	92	21	63	20	82	189	45	65	138	124	101	139
FBgn0036738	70	44	172	41	496	5	260	74	255	90	127	2954	36	362
FBgn0036745	176	125	301	372	215	184	173	103	72	225	277	0	113	381
FBgn0052183	20	20	13	40	22	29	95	23	51	27	49	54	59	14
FBgn0036749	97	131	31	148	105	221	126	157	77	399	362	69	342	267
FBgn0036752	39	121	31	66	127	75	262	179	153	122	100	284	96	150
FBgn0043025	1704	1040	1595	2156	752	789	3256	1769	2276	1207	1447	2283	4570	5109
FBgn0052179	87	60	83	88	123	43	73	105	21	130	83	49	128	64
FBgn0004401	1266	697	1395	2059	1473	755	2021	1087	1457	511	599	1184	1105	1856
FBgn0023197	3	3	2	21	2	528	1982	484	1208	0	1	3402	2	2918
FBgn0036735	82	116	78	68	40	20	208	51	114	174	194	1761	54	208
FBgn0036733	58	79	107	59	44	54	264	59	114	108	133	130	147	135
FBgn0052177	334	200	264	322	522	162	693	196	169	88	156	152	155	177
FBgn0036707	0	0	1	0	3	0	3	0	0	0	0	0	0	0
FBgn0040793	20	39	17	11	74	13	29	14	4	14	19	9	15	36
FBgn0052176	129	132	198	170	122	81	203	97	209	142	117	154	101	137
FBgn0036726	56	70	218	408	206	390	129	27	54	178	249	129	112	70
FBgn0036728	20	12	8	23	30	23	26	24	6	7	11	6	15	10
FBgn0036723	2847	1916	1392	2481	1594	914	2687	1327	4439	1551	2466	2458	2306	1507
FBgn0053052	59	54	126	88	97	60	173	37	48	73	98	71	94	60
FBgn0053051	41	47	67	74	28	27	114	29	11	79	51	32	45	32
FBgn0086475	83	169	166	248	175	116	270	160	175	113	305	248	78	181
FBgn0027660	265	498	457	349	226	129	722	197	177	54	101	76	52	323
FBgn0036716	0	2	29	0	2	0	4	6	0	0	1	0	0	14
FBgn0036715	2	27	7	11	31	2	109	7	6	10	5	0	7	0
FBgn0036713	13	8	12	73	31	48	39	16	21	0	26	32	12	13
FBgn0036710	543	402	283	611	117	82	190	210	1586	129	217	240	137	180
FBgn0036709	0	0	1	0	0	0	0	0	2	5	0	20	0	0
FBgn0036702	3525	2921	2623	1697	1639	1489	3167	1530	3774	1181	1536	2403	1234	2024
FBgn0052170	77	103	120	200	197	47	165	119	49	13	19	29	103	73
FBgn0036686	300	225	225	405	205	131	343	274	357	142	176	166	468	183
FBgn0036691	93	130	152	142	101	202	232	145	121	138	148	71	74	130
FBgn0036695	258	306	215	436	278	188	33	376	267	207	286	307	101	235
FBgn0036697	221	161	257	178	135	134	353	112	171	146	268	189	303	132
FBgn0036698	23	63	51	28	116	13	9	36	5	8	97	8	20	96
FBgn0036696	19	29	30	60	104	50	25	49	27	79	66	40	5	31
FBgn0011293	68	17	28	245	152	167	34	0	0	38	9	39	8	3
FBgn0036687	1	493	1871	3173	552	414	2905	1181	3131	2118	2341	4922	4584	3588
FBgn0036685	256	293	505	311	186	213	366	131	154	99	167	463	843	962
FBgn0036678	0	1	11	0	0	0	0	1	1	1	0	19	1	0
FBgn0036677	0	0	13	0	0	0	1	0	0	1	6	7	0	5
FBgn0028693	451	422	705	359	551	573	724	443	213	479	434	537	420	334
FBgn0250814	2658	3825	4148	2397	3850	3513	3970	4019	1400	2799	3195	2060	1855	2399
FBgn0002283	124	98	130	367	252	146	182	52	101	15	45	75	211	84
FBgn0025558	0	2	143	0	0	0	2	1	2	0	1	1	0	2
FBgn0036652	1741	930	1144	2201	472	603	2630	550	2110	847	1461	2610	1296	800
FBgn0036659	27	174	179	38	410	150	137	304	61	182	66	732	213	116
FBgn0004108	16	114	31	167	25	59	191	27	40	59	72	125	56	62
FBgn0036661	28	45	26	54	18	14	76	14	8	38	59	36	36	35
FBgn0036662	603	445	767	639	638	435	1085	419	770	995	1787	1608	676	909
FBgn0036666	790	352	1207	1363	628	627	733	814	809	722	839	549	779	705
FBgn0003410	54	62	340	427	130	271	284	58	124	91	145	1267	87	68
FBgn0036671	206	169	214	293	126	417	236	81	289	358	229	217	109	114
FBgn0003250	991	1478	3151	6614	5963	2725	9710	1599	872	1375	1866	817	228	240
FBgn0036667	0	1	2	5	7	0	1	1	2	0	1	1	6	2
FBgn0025582	1771	959	1861	2069	1707	1558	3267	1481	1245	2311	3071	1364	1473	1754
FBgn0004556	84	63	78	106	61	66	99	38	63	60	100	50	115	116
FBgn0043578	33	64	223	67	867	351	4551	1383	47	1488	1146	141	265	374
FBgn0040512	504	624	915	1034	1201	572	707	382	336	729	647	355	420	424
FBgn0010223	38	34	84	229	20	77	81	45	61	59	89	103	46	135
FBgn0260960	139	486	218	53	109	41	478	179	307	120	255	511	671	1466
FBgn0017572	305	200	251	203	193	197	537	171	358	122	176	252	152	169
FBgn0004465	422	300	407	273	371	216	762	386	172	251	382	266	208	282
FBgn0002284	804	699	806	997	651	810	1019	919	538	1684	1860	1028	588	870
FBgn0036648	102	77	105	64	251	107	174	124	132	173	180	83	42	131
FBgn0027500	242	147	214	197	52	66	51	80	172	70	198	125	372	228
FBgn0036643	74	59	147	213	112	157	337	258	94	242	220	118	105	98
FBgn0040074	23	535	103	722	702	65	2298	182	19	22	26	10	16	22
FBgn0260460	50	99	165	121	114	97	134	106	37	129	94	72	42	62
FBgn0036615	78	162	54	73	95	204	115	105	59	129	110	124	39	79
FBgn0036620	227	595	89	103	182	268	1465	225	221	66	158	243	1	4
FBgn0036624	126	117	108	80	57	115	603	209	232	82	175	508	656	193
FBgn0036627	31	32	20	22	23	22	80	11	29	31	78	61	48	37
FBgn0053158	486	278	242	295	152	75	466	98	209	148	188	193	302	277
FBgn0003515	215	182	520	53	268	373	451	442	290	165	305	132	48	209
FBgn0036639	3	4	0	0	0	0	0	1	0	16	2	1	0	0
FBgn0026061	288	444	354	307	819	312	495	374	530	506	633	336	470	590
FBgn0036638	0	0	2	10	11	0	2	1	0	0	1	0	0	1
FBgn0004569	14	30	30	18	40	8	50	24	8	18	16	10	13	12
FBgn0261799	0	0	3	0	0	0	21	0	0	29	20	5	1	5
FBgn0027080	256	325	495	699	394	297	958	503	183	405	457	360	429	287
FBgn0036629	37	43	38	142	40	84	80	84	49	68	52	61	28	25
FBgn0014163	220	207	160	177	101	60	721	129	173	194	382	887	686	391
FBgn0036628	14	4	2	12	7	0	16	4	4	0	8	1	25	2
FBgn0036626	1	2	1	1	0	0	1	0	0	7	0	1	0	0
FBgn0036619	483	311	156	2	23	0	45	19	16	0	2	0	0	0
FBgn0036616	182	182	258	243	417	114	108	113	140	206	175	177	103	94
FBgn0011693	785	998	983	2990	7085	635	7637	1110	188	369	372	91	198	230
FBgn0036614	214	204	198	304	296	60	701	342	367	173	212	186	304	366
FBgn0040795	0	0	0	2	0	0	0	0	0	0	0	0	0	0
FBgn0044028	1	3	7	14	4	10	57	8	6	1	6	0	9	12
FBgn0036560	77	109	141	73	119	49	358	152	94	60	106	205	23	64
FBgn0036568	150	393	692	749	248	266	707	395	573	438	309	1216	605	706
FBgn0036571	13	158	169	203	259	173	273	303	954	234	344	773	391	394
FBgn0011016	234	224	269	255	317	255	395	145	171	314	268	191	240	447
FBgn0036579	155	133	130	305	250	212	382	210	327	286	388	223	100	229
FBgn0263607	40	43	80	58	188	156	347	350	96	115	127	98	941	502
FBgn0036588	0	0	0	0	0	0	0	0	0	0	0	0	0	0
FBgn0036599	9	3	4	116	5	34	52	3	4	0	2	0	1	9
FBgn0036584	1	3	2	33	1	7	7	37	0	2	5	34	1	0
FBgn0036580	38	28	40	87	48	93	197	241	289	41	63	163	37	78
FBgn0036577	0	2	0	0	0	0	4	4	2	0	0	0	39	0
FBgn0052152	4	3	23	0	1	0	0	2	27	2	0	4	5	16
FBgn0036575	0	0	3	4	0	0	3	0	1	0	1	6	0	2
FBgn0263604	51	110	117	164	198	185	177	124	112	84	56	127	28	86
FBgn0003076	637	1431	4692	2152	11146	4085	4655	6014	1216	2014	2704	1625	2603	2628
FBgn0036570	77	179	111	103	86	175	122	62	81	98	91	223	106	70
FBgn0036567	28	5	17	2	10	8	45	1	2	42	34	34	12	5
FBgn0040230	388	348	220	298	74	59	469	123	290	223	284	1025	340	688
FBgn0036536	177	47	100	77	69	43	400	51	252	74	74	149	41	52
FBgn0036547	81	249	244	102	284	133	113	164	218	111	92	163	11	28
FBgn0036549	95	200	701	200	398	614	258	242	62	245	393	94	79	288
FBgn0036550	127	112	192	74	187	165	180	184	72	78	193	62	34	51
FBgn0000115	126	108	150	263	280	271	297	267	365	235	275	284	649	299
FBgn0036557	115	177	366	400	330	286	312	214	187	204	201	170	166	172
FBgn0263601	252	370	559	270	228	159	617	354	249	263	457	622	478	1024
FBgn0263600	136	81	83	165	91	58	162	78	86	80	87	658	183	156
FBgn0263599	414	595	427	345	220	205	661	414	512	247	261	390	520	511
FBgn0000489	811	470	1422	1042	797	301	1397	646	1091	150	350	682	45	273
FBgn0261722	120	99	220	317	153	180	164	359	162	47	83	129	182	132
FBgn0036498	550	504	401	548	345	145	323	254	368	142	156	370	357	206
FBgn0036499	0	89	144	259	132	356	231	98	73	157	203	279	307	148
FBgn0036500	168	188	224	210	260	209	155	141	119	252	263	156	144	211
FBgn0036501	167	201	194	222	259	162	346	645	229	271	485	689	330	276
FBgn0004052	0	0	0	0	0	0	0	0	0	0	0	0	1	2
FBgn0036504	84	61	103	1	1	3	67	1	2	3	3	13	50	93
FBgn0004396	117	164	222	163	89	37	224	34	523	80	131	123	73	110
FBgn0036511	1266	899	799	337	388	493	2414	892	3163	322	838	1805	1105	1407
FBgn0036512	315	329	1028	183	196	76	198	197	123	348	316	289	211	259
FBgn0036514	155	61	130	167	126	106	236	344	438	94	70	67	153	530
FBgn0036515	216	152	408	208	230	407	417	340	144	397	268	202	313	295
FBgn0036522	124	144	96	115	12	20	287	58	438	9	41	142	66	81
FBgn0041160	18	37	145	72	90	341	132	166	114	76	36	181	49	78
FBgn0036520	9	12	786	13	11	0	26	6	4	19	7	33	17	59
FBgn0036519	93	57	196	265	90	54	80	91	91	20	44	54	122	48
FBgn0261109	225	175	179	228	81	108	169	100	229	44	67	28	81	142
FBgn0036509	618	722	575	446	353	505	1242	727	866	1530	1694	511	475	819
FBgn0036505	437	478	742	1024	316	373	1067	426	807	124	156	169	441	606
FBgn0026738	379	82	242	320	193	251	141	224	254	204	181	159	141	114
FBgn0036492	173	87	254	114	55	163	312	121	195	0	100	117	473	236
FBgn0026320	0	0	0	0	0	0	0	0	0	6	0	0	0	0
FBgn0023174	565	586	740	571	810	689	977	478	502	850	1599	550	631	798
FBgn0027088	321	325	589	389	568	563	753	376	477	365	338	348	548	895
FBgn0262707	294	422	415	284	291	406	627	552	276	341	478	141	357	270
FBgn0036479	197	144	85	78	157	81	167	102	25	25	43	44	69	40
FBgn0052847	680	40	249	1121	780	255	1251	443	184	316	600	558	397	709
FBgn0036485	109	140	184	236	93	87	311	34	144	35	64	145	237	26
FBgn0036487	258	279	291	273	201	200	354	289	246	175	616	282	232	148
FBgn0036488	3	2	1	4	29	0	3	9	1	4	1	1	11	2
FBgn0036490	219	101	636	810	203	217	509	168	223	260	324	346	346	573
FBgn0036489	354	332	605	600	953	288	413	121	272	255	344	111	195	155
FBgn0036486	170	101	108	228	16	46	245	84	169	65	77	132	106	34
FBgn0047178	83	248	144	186	170	102	211	87	116	132	133	202	181	339
FBgn0014002	9555	9412	19849	13620	9008	6149	9800	4434	6400	3603	7746	2335	7183	4112
FBgn0036483	173	166	88	117	113	64	11	147	359	27	39	75	252	61
FBgn0036481	16	26	31	18	173	57	16	1	11	19	22	6	7	8
FBgn0036476	112	73	77	124	32	34	358	49	96	45	65	188	113	81
FBgn0036465	701	285	401	439	78	266	724	464	745	266	199	818	1074	994
FBgn0036463	30	34	34	36	38	36	86	102	82	68	59	59	268	121
FBgn0036462	143	213	216	166	120	180	267	85	125	321	413	454	162	318
FBgn0003388	16	10	45	1	3	0	28	120	24	20	64	7	5	4
FBgn0036433	152	134	288	204	355	117	139	71	17	77	64	48	42	44
FBgn0041604	43	68	80	64	733	37	302	93	98	55	61	126	89	96
FBgn0036437	1065	487	1577	799	194	1190	152	599	4138	151	244	634	863	1118
FBgn0036442	206	48	135	596	239	257	196	22	142	290	572	114	508	234
FBgn0036446	44	58	38	32	17	48	195	64	61	22	42	197	132	161
FBgn0036450	184	323	231	373	190	132	697	543	525	197	301	321	543	331
FBgn0036451	329	413	245	454	206	240	1827	469	1111	43	290	2335	649	795
FBgn0036454	314	691	457	314	537	206	1164	376	607	228	177	745	1000	585
FBgn0036448	344	689	613	505	262	302	1870	513	968	341	431	1023	585	479
FBgn0036436	0	0	5	0	0	3	1	1	3	0	1	1	12	9
FBgn0027375	271	488	312	371	274	220	223	421	393	170	171	403	410	214
FBgn0026409	2210	1784	2234	2085	2194	1109	3568	1095	1225	2002	2798	1462	2830	3488
FBgn0040318	14	11	19	2	10	7	26	7	8	16	70	7	5	1
FBgn0028418	159	114	111	65	49	81	19	21	15	162	48	50	6	17
FBgn0036422	79	106	250	297	181	58	976	2622	134	25	970	358	85	881
FBgn0036416	4	13	11	2	9	2	1	6	1	0	0	1	6	4
FBgn0000411	25	19	29	21	14	15	21	12	33	27	20	69	75	33
FBgn0000639	0	1	1	0	2	0	1	0	16	0	3	2	0	6
FBgn0029167	54	322	230	104	211	168	336	680	683	118	166	342	340	216
FBgn0036382	0	0	0	0	0	0	0	0	1	0	0	0	0	0
FBgn0001108	352	609	382	1238	550	313	726	377	312	151	272	611	425	645
FBgn0052137	158	170	418	175	109	115	723	128	306	143	211	326	597	454
FBgn0036389	202	403	277	268	130	107	397	281	608	120	175	463	387	775
FBgn0001216	1703	707	2025	3678	2170	1933	2283	2911	1509	1116	386	1629	1415	1630
FBgn0250848	1502	1462	1440	1007	3786	1393	2237	2486	1453	1007	1338	1461	2135	1717
FBgn0036398	89	509	319	266	60	76	301	276	746	1	119	1045	436	530
FBgn0036402	424	283	269	169	60	226	257	93	503	115	144	867	559	192
FBgn0036405	41	53	95	307	78	70	68	26	41	328	299	246	96	188
FBgn0052138	1814	1439	1049	1765	552	312	1836	576	1838	744	815	3374	2884	1283
FBgn0013563	223	291	175	141	166	111	387	284	356	106	197	253	371	228
FBgn0005592	36	21	37	10	43	7	50	50	43	8	26	75	16	0
FBgn0036406	11	10	8	32	34	51	40	14	2	28	36	15	35	32
FBgn0041161	269	422	331	99	123	262	548	244	357	20	189	630	305	549
FBgn0052133	40	102	92	54	39	33	225	28	150	0	46	188	54	138
FBgn0036397	132	92	85	111	93	122	359	82	96	58	89	63	69	224
FBgn0036386	210	160	137	181	105	198	109	78	239	76	67	269	53	57
FBgn0036381	889	638	288	295	655	2052	1007	306	605	961	3155	925	328	1755
FBgn0036373	44	85	100	190	64	66	502	82	60	59	107	171	61	148
FBgn0036374	94	58	94	116	22	74	663	83	701	33	95	255	178	139
FBgn0036376	239	367	307	168	186	120	493	317	406	136	234	125	270	250
FBgn0086785	0	192	218	203	253	212	192	231	356	107	237	195	161	195
FBgn0036372	78	82	113	123	74	73	413	167	251	186	232	517	170	133
FBgn0036366	165	233	143	155	128	74	176	70	54	69	64	40	257	33
FBgn0036348	387	341	360	857	68	187	1538	254	847	317	476	1301	1337	972
FBgn0036352	3	0	0	2	34	0	0	0	2	0	0	0	22	4
FBgn0260049	233	257	391	172	220	264	567	418	304	148	216	827	304	252
FBgn0036365	1615	1713	1532	1893	652	534	3367	936	2829	21	656	2534	1868	1166
FBgn0036361	0	0	2	8	8	0	0	13	17	1	7	0	8	17
FBgn0036359	3	18	28	2	56	18	22	53	13	12	9	0	4	31
FBgn0036356	20	125	109	88	42	62	190	64	41	107	57	158	253	109
FBgn0002573	11	8	9	7	6	25	20	12	16	8	14	98	1	4
FBgn0036353	417	209	274	491	341	108	87	241	122	70	112	129	264	76
FBgn0036351	1	0	12	0	13	0	4	0	0	0	0	0	0	0
FBgn0036321	27	182	122	27	120	25	392	256	131	0	70	193	12	492
FBgn0036323	14	15	11	18	116	8	20	9	2	10	33	48	15	60
FBgn0036334	4	13	19	42	12	15	63	4	7	23	11	24	7	7
FBgn0036336	64	59	54	46	40	86	135	106	42	87	72	95	108	236
FBgn0260441	25	3058	5077	5966	4135	4162	11086	3127	1322	0	0	2910	2587	3052
FBgn0036340	169	232	230	488	161	139	625	168	276	108	153	326	286	247
FBgn0011284	8883	8134	9515	10687	12049	7469	14873	6940	2275	9699	10403	5203	8908	12348
FBgn0036341	76	108	111	81	153	90	137	116	126	93	94	104	142	118
FBgn0036343	3	2	0	8	0	16	4	0	0	0	0	5	0	0
FBgn0036338	1282	513	476	735	377	535	1060	661	1595	756	870	1180	573	956
FBgn0036337	379	575	424	119	370	458	534	787	132	73	209	173	114	278
FBgn0036335	96	140	81	45	234	140	143	74	34	216	134	32	42	116
FBgn0015904	6	31	25	32	32	13	27	37	16	0	13	20	27	17
FBgn0014007	314	317	421	241	164	181	990	777	2516	19	159	939	302	407
FBgn0036305	272	276	347	274	180	200	410	209	353	243	275	252	422	271
FBgn0262714	152	330	278	233	140	221	422	188	299	2	186	387	274	559
FBgn0036319	78	41	37	70	55	46	135	102	116	25	48	128	47	56
FBgn0036317	178	167	209	232	69	118	294	158	221	72	140	157	122	165
FBgn0036316	644	627	1095	184	1076	244	1153	1309	830	1665	471	941	416	1462
FBgn0036314	134	94	79	104	190	83	215	81	57	129	178	138	102	84
FBgn0036310	690	405	897	1150	133	203	2053	169	522	79	215	1209	2072	457
FBgn0036309	804	171	381	287	194	202	654	141	730	332	458	687	540	494
FBgn0010235	453	534	540	482	511	446	743	591	847	592	716	607	1171	1121
FBgn0261933	61	9	29	62	36	22	19	10	12	107	70	119	20	50
FBgn0052105	4	7	4	9	9	10	20	5	37	3	10	14	3	38
FBgn0036277	4	0	3	6	10	2	23	0	0	2	0	5	3	1
FBgn0036291	32	23	58	41	56	57	126	29	30	19	53	105	58	128
FBgn0027936	616	264	378	1098	241	246	651	319	527	115	182	298	238	175
FBgn0036300	248	213	409	162	241	463	372	217	389	174	224	217	413	259
FBgn0036301	118	156	154	122	162	296	239	180	212	334	317	413	184	166
FBgn0036299	257	425	399	314	280	165	517	125	171	256	328	340	292	190
FBgn0036298	109	67	335	222	171	119	333	213	219	93	130	185	165	156
FBgn0004926	892	820	1157	1213	1396	800	1666	946	1316	1100	758	766	1250	909
FBgn0020388	140	345	213	345	514	278	564	283	467	75	134	181	315	344
FBgn0036292	61	99	91	172	71	66	213	72	74	58	171	119	43	123
FBgn0036289	44	200	199	179	66	37	35	71	11	169	339	80	62	120
FBgn0000625	32	35	68	134	35	17	39	21	87	17	80	6	19	19
FBgn0036285	1280	1519	2933	2793	2737	885	1485	103	1122	33	159	45	373	38
FBgn0020655	257	278	464	507	344	157	836	230	417	181	257	547	382	897
FBgn0036282	20	107	42	65	96	146	127	114	30	179	171	34	41	40
FBgn0052104	153	103	112	244	57	92	192	86	264	82	58	192	246	92
FBgn0036249	67	114	75	235	102	134	51	31	68	58	86	38	49	102
FBgn0046296	168	264	169	160	218	146	200	122	75	147	185	282	93	119
FBgn0036257	100	354	240	364	261	304	508	464	307	320	462	604	359	399
FBgn0013997	412	673	609	544	335	290	951	291	399	182	332	638	595	455
FBgn0052099	52	0	36	88	110	84	63	166	55	129	59	0	64	64
FBgn0027843	120	146	390	107	239	104	641	61	145	326	239	485	253	444
FBgn0036264	9	7	36	10	52	5	26	27	15	10	5	26	30	4
FBgn0052100	61	55	92	131	53	29	268	67	234	31	33	29	145	123
FBgn0036273	19	47	96	114	82	88	215	109	266	31	53	75	75	62
FBgn0036272	342	199	332	543	709	534	549	389	333	365	886	195	183	473
FBgn0022709	493	713	625	1099	996	587	1070	683	386	535	608	208	578	366
FBgn0036263	33	90	54	119	93	90	97	158	344	106	61	76	36	37
FBgn0036260	7	4	4	3	7	0	65	2	4	0	61	11	7	1
FBgn0036258	1094	1464	2262	2457	1541	1336	3029	2389	1601	1844	2136	1743	2167	1276
FBgn0011455	1062	1282	1410	1355	1303	1570	1209	1027	301	592	890	787	624	489
FBgn0036254	67	78	177	63	90	92	302	83	259	88	87	96	80	92
FBgn0022959	1431	7	999	2040	1216	594	3126	1116	1535	789	1020	1662	1272	1715
FBgn0036205	90	95	144	131	172	95	134	115	95	107	104	101	58	224
FBgn0036207	436	496	1144	2606	224	776	773	563	709	121	123	121	275	99
FBgn0004381	122	135	112	136	167	100	506	207	289	102	164	296	218	138
FBgn0036210	64	123	74	160	84	102	65	59	22	44	34	28	54	132
FBgn0036213	10926	12782	14125	22430	18846	7821	15076	6593	4678	7266	6238	5002	9145	7149
FBgn0036214	871	457	769	747	400	220	694	149	360	831	900	1308	448	633
FBgn0036219	0	2	1	4	1	9	11	1	5	0	3	29	4	35
FBgn0036226	6	0	0	8	1	35	5	2	6	0	1	1	0	1975
FBgn0036236	317	138	226	494	305	307	613	84	94	58	93	167	369	154
FBgn0036240	159	779	517	360	280	390	190	47	158	34	63	70	59	59
FBgn0036242	0	2	24	3	44	4	0	61	4	2	9	4	1	0
FBgn0250876	91	236	324	213	179	79	300	107	211	32	246	159	134	260
FBgn0041096	166	393	264	251	162	115	269	118	408	0	118	154	181	502
FBgn0026432	103	71	93	86	69	73	1250	76	355	179	324	2986	245	199
FBgn0036237	133	159	131	145	268	243	360	207	129	349	171	314	152	199
FBgn0036228	0	0	0	0	3	0	55	0	1	0	0	4	0	15
FBgn0036217	409	288	329	247	323	478	775	318	109	235	309	303	525	489
FBgn0000404	517	238	272	378	116	84	223	47	272	63	96	63	372	447
FBgn0052095	57	54	85	126	78	48	144	60	46	102	95	104	135	108
FBgn0036211	1387	925	2521	659	1477	732	1376	1710	452	1022	1259	948	304	1071
FBgn0036206	59	64	85	81	29	46	479	61	203	85	200	181	204	935
FBgn0015278	595	347	604	497	257	215	758	384	673	163	337	557	809	517
FBgn0036184	174	129	116	122	117	82	213	93	85	149	149	77	52	155
FBgn0052091	0	129	77	39	31	104	301	53	113	188	341	189	93	43
FBgn0015828	180	267	192	258	220	155	149	93	84	79	203	68	54	58
FBgn0036199	51	125	122	90	82	81	131	62	62	83	146	28	105	107
FBgn0036196	178	132	137	304	48	49	226	69	62	876	861	3521	81	33
FBgn0036194	347	295	236	567	163	226	471	268	523	387	385	744	281	138
FBgn0052085	278	241	533	113	109	134	136	32	60	23	83	208	52	34
FBgn0036187	59	93	74	109	138	97	166	98	117	140	95	129	200	124
FBgn0036183	610	309	312	858	261	621	936	496	807	1311	955	1266	654	747
FBgn0086254	1884	1815	1647	1499	3379	1618	2402	4439	2764	1387	1439	1418	6200	2215
FBgn0003292	12	13	8	6	8	24	26	30	44	32	21	37	14	53
FBgn0036142	697	475	615	572	245	218	198	111	315	0	662	396	840	997
FBgn0036145	40	30	47	123	52	95	109	42	17	7	17	15	15	10
FBgn0036146	12	6	15	33	20	30	35	19	9	17	9	8	7	30
FBgn0064766	359	344	509	413	313	350	599	305	394	160	237	331	433	236
FBgn0041094	161	1066	310	358	137	73	674	181	339	21	85	241	101	213
FBgn0036155	49	65	110	66	17	54	57	33	18	21	57	86	45	215
FBgn0036150	8	7	13	0	1	1	2	0	26	3	7	1	0	1
FBgn0061469	1646	1159	1051	576	262	235	2192	594	1733	63	429	3028	543	768
FBgn0036147	95	143	110	51	132	156	211	328	167	92	116	110	976	273
FBgn0036144	43	73	124	67	51	66	227	20	54	217	128	58	26	65
FBgn0036110	2	165	161	286	18	12	38	1	7	0	1	0	0	1
FBgn0036112	0	17	1	0	0	1	0	0	0	0	3	0	0	0
FBgn0036116	110	116	216	152	118	128	714	150	494	238	324	236	286	372
FBgn0036118	32	21	63	34	63	49	52	72	96	58	40	29	51	51
[truncated: 6,742 more rows]

## Sheet: normalized logRPKM
	dsim	dsec	dmel	dyak	dere	dbia	dkik	dana	dbip	daus	dsal	dwil	dvir	dmoj
FBgn0002887	2.80763	2.56225	2.90276	2.67877	2.15515	2.09425	2.19136	2.15794	2.89773	3.01373	2.33984	2.50174	2.95462	2.39389
FBgn0000056	2.59914	1.33456	2.56813	1.74131	2.92648	1.14597	2.8034	1.65318	1.47236	1.97932	1.2765	1.49301	0.199671	0.199671
FBgn0031092	4.25738	4.60807	4.29359	3.63302	3.89253	4.43979	4.23961	5.00189	3.55218	4.59542	4.35517	3.97417	4.12985	4.5217
FBgn0031080	1.20481	4.48274	4.05825	3.72256	5.38652	4.0431	4.39333	4.7068	3.93756	5.94407	4.39654	4.92067	5.74478	5.44977
FBgn0000316	3.1669	3.9979	3.79834	2.91144	3.72255	2.29598	2.59347	3.14108	3.53435	3.23903	3.22278	2.03617	3.49015	3.38119
FBgn0040371	6.66311	5.9486	6.16237	7.05043	6.6957	6.88641	6.77564	6.20017	6.20665	8.44059	7.90074	7.64863	7.33543	7.07474
FBgn0023536	4.10727	3.51288	3.37834	3.31546	3.66389	3.42104	4.44018	3.81557	4.68901	3.94393	4.0288	4.56615	3.94492	3.43911
FBgn0004648	3.65149	4.21348	3.8655	3.37636	3.30973	3.16956	3.91044	4.26991	4.00529	2.77215	3.77406	3.77091	2.99802	3.83264
FBgn0023535	4.5276	4.19907	4.2695	3.10984	3.58184	4.38917	3.43262	4.59741	1.53671	1.8954	3.47099	3.19183	3.81154	5.81369
FBgn0023537	5.2029	5.32465	6.15235	5.00286	5.50047	4.74576	4.57958	5.28825	4.29794	4.73099	4.81629	4.8533	4.86754	5.29103
FBgn0029525	1.2911	2.76302	2.9329	2.9498	2.58449	3.13346	2.59957	2.06471	2.63562	2.84033	2.20549	2.606	1.98632	1.91678
FBgn0001337	3.46106	2.63366	2.495	2.49782	2.62108	1.30891	3.88099	2.33761	2.43647	2.18663	2.5804	3.44947	3.21143	3.01378
FBgn0010019	9.78663	9.77791	8.93764	7.8835	9.67566	7.86615	7.87112	10.0423	8.15561	7.46695	8.69968	6.10867	9.03071	8.58852
FBgn0040373	2.65355	1.49483	1.14888	2.17676	1.57514	2.64543	2.12082	0.342056	1.38818	1.18728	1.85449	0.99959	2.00825	0.84277
FBgn0261930	0.0847307	-0.14066	0.276836	-0.166931	0.541163	2.75605	2.0979	1.07243	1.74768	-0.793445	-0.793445	1.99838	0.114039	1.05511
FBgn0025640	5.0267	4.97057	4.75353	4.38588	5.08093	6.42328	4.3411	5.55893	3.82723	5.44693	5.61818	4.51803	4.42414	4.7323
FBgn0025635	1.96201	1.69413	2.02974	1.77185	1.26854	1.53963	2.01952	1.32059	1.15655	3.98232	4.07964	2.02603	2.26304	2.33912
FBgn0001341	1.51153	2.44256	2.68111	2.8006	2.68615	3.11845	2.60171	3.09457	4.59214	1.59436	2.26407	2.80958	2.6281	3.15109
FBgn0025634	3.49763	3.31824	3.3839	3.72828	3.10082	2.7608	2.90835	3.28496	3.07781	4.03218	3.6447	2.7986	1.83645	2.36511
FBgn0025637	5.01321	4.7757	5.0068	4.81507	4.98493	5.22883	5.48913	4.64299	5.37234	6.5447	6.13974	5.20702	4.74976	4.54815
FBgn0040383	4.55229	4.77045	5.42787	4.14379	4.67239	4.97563	4.051	4.27912	4.19057	4.32311	5.11816	5.1977	4.96538	4.84431
FBgn0015799	3.49008	3.0366	3.32262	3.40458	3.53354	2.39143	2.79001	3.35483	3.18738	1.55711	2.27647	2.8948	3.20329	2.99585
FBgn0025620	4.89617	4.34394	4.31076	3.55967	5.13743	5.45362	3.62229	4.7125	4.47	2.81857	1.06971	1.30973	2.97623	3.55635
FBgn0015288	3.84973	7.68283	7.81597	7.8066	7.75916	7.23612	7.43689	7.14472	6.57865	7.20455	7.75542	6.73777	6.83413	7.83996
FBgn0002579	7.4808	7.56617	7.63901	7.29829	7.34322	8.08824	7.7156	6.90157	7.06679	7.55134	7.66162	6.99092	5.42371	7.13316
FBgn0029529	3.5245	2.3763	3.52862	3.98272	4.21514	4.67127	2.75002	3.50568	2.48531	3.21038	4.26354	3.00624	1.68434	2.26789
FBgn0040339	0.83933	3.80431	4.4142	3.87301	5.25416	4.54796	3.17156	3.02171	2.9065	4.20836	3.11661	2.98192	2.6566	2.27608
FBgn0040340	4.93587	4.73362	5.48642	3.53429	5.27593	5.42307	4.57929	4.21335	4.62834	4.87399	4.7636	3.52052	4.88694	4.89101
FBgn0040347	2.3242	1.74467	1.25552	1.29584	1.00059	2.02971	0.534677	0.583555	0.503226	2.50235	1.69965	1.84302	1.90911	1.02983
FBgn0040337	3.23323	3.25258	4.55966	3.79928	4.22226	3.79355	3.13399	3.14969	1.74947	3.10494	3.27798	2.85117	2.63335	3.272
FBgn0014903	2.62948	1.66343	4.43429	3.44791	3.57651	2.99114	3.96288	3.84199	2.78632	3.28068	3.24094	4.01872	2.86543	4.76592
FBgn0040398	6.28044	6.46272	6.38177	5.27547	6.71802	7.13395	6.07252	6.97931	6.16575	5.98161	5.53083	5.4547	6.0376	6.01891
FBgn0026143	2.9107	2.86253	2.61381	2.63787	2.41093	2.1487	2.33481	2.10704	1.46216	1.35792	1.55065	3.16356	1.79659	2.02549
FBgn0040350	2.24212	2.51352	4.42869	2.06563	2.20825	2.65847	1.70063	3.45211	3.09261	2.7649	3.30581	3.01683	2.61347	2.49681
FBgn0040349	6.26676	6.32032	6.56711	5.26078	7.62244	6.38591	5.23817	6.68952	5.84931	6.25051	6.26555	6.09917	4.59159	6.61744
FBgn0040348	1.68259	2.03592	2.34195	2.36882	3.11586	3.27466	2.8663	1.7345	1.44524	3.07971	2.97386	2.87539	3.12208	1.99633
FBgn0040346	3.88453	4.43473	3.63366	4.00726	3.54526	3.61796	3.1909	3.66399	3.56668	3.0075	2.76191	3.04945	2.43129	3.11089
FBgn0024361	3.47749	3.5074	3.29478	3.48096	4.13709	3.68789	4.42207	3.75744	2.95674	4.0874	4.46934	4.50146	3.69698	3.891
FBgn0023169	4.27758	4.56526	4.48147	4.21835	4.55973	4.38217	4.3363	4.43447	4.11777	4.55618	4.65337	4.70387	3.6058	4.08941
FBgn0027794	2.88848	3.37664	3.37759	2.47612	3.14672	2.81904	1.84618	3.18774	2.84464	3.39627	3.36901	3.05601	2.92693	3.09594
FBgn0024986	3.51813	0.721547	4.3959	4.01838	3.66182	5.08517	4.2093	4.50586	3.03243	5.00105	4.40614	3.60145	2.98245	1.24009
FBgn0000826	3.80473	3.84858	0.371902	1.12438	3.36013	1.07935	0.979031	2.29566	0.389595	1.94172	2.09262	0.647957	1.23544	0.90985
FBgn0024365	3.35324	3.60896	3.68743	2.83263	2.68523	2.84256	4.40816	3.72706	3.96224	2.72793	2.65065	3.02507	3.4608	3.60801
FBgn0026876	1.76532	1.70089	1.19425	1.90802	2.45985	1.92928	1.47775	1.3237	2.81428	-0.49201	0.451679	0.358838	0.663043	0.563359
FBgn0026872	0.531028	4.41676	4.84285	4.10249	5.22358	4.43126	3.26562	4.458	5.24525	3.39678	3.87606	3.26883	2.97403	1.44882
FBgn0029580	0.578034	3.55844	3.65564	3.19627	4.35886	4.76195	3.2018	2.89833	2.52362	5.49767	5.78477	4.59942	2.00121	2.25946
FBgn0013720	2.16625	3.6392	3.90758	3.98322	4.14184	3.46453	3.5449	2.88723	3.17729	3.17361	3.35361	3.4384	3.43442	3.74984
FBgn0000482	2.66386	2.96389	3.24353	3.38095	3.19366	3.34584	4.03484	3.73571	3.37977	3.44197	3.06826	2.87817	3.11138	3.57585
FBgn0023130	2.02116	2.40729	2.58543	2.6082	2.23305	2.385	2.45236	2.85478	2.73241	1.7688	1.51311	1.80405	2.81874	2.00191
FBgn0023530	3.34974	3.13712	3.49284	4.15578	3.86866	4.51952	4.09322	4.58174	2.72081	4.19157	3.73282	3.56421	3.02744	3.54841
FBgn0053513	0.348983	0.851501	-0.121286	-0.00198382	-0.91025	-0.846285	1.58263	0.00863259	0.630778	0.801749	0.060438	1.12679	0.00664698	0.0677944
FBgn0003517	3.41592	8.34131	8.37887	8.77097	8.74191	8.72496	8.52776	8.32234	7.25279	8.24845	7.64098	7.22587	7.33535	7.95766
FBgn0023513	1.45682	2.34516	1.82998	1.26311	1.24878	1.02709	2.52802	1.80383	1.39905	1.27105	1.91091	0.759955	0.546577	2.47892
FBgn0023509	2.47882	2.57319	2.47508	3.05483	2.77415	3.14537	2.73941	3.06182	2.83639	3.11562	2.98868	3.00547	2.97598	2.88462
FBgn0023510	2.9597	2.91869	2.7133	2.32466	2.32762	2.36326	3.35934	3.31805	2.71396	2.12146	2.78705	3.40049	2.94961	3.50087
FBgn0023508	3.20876	3.24994	3.26579	3.3062	3.07637	3.08617	3.41241	3.37431	3.92255	2.90541	2.63637	5.58587	8.2975	3.12767
FBgn0023522	3.47876	3.54643	3.25986	2.91156	3.34499	3.39356	3.07493	3.16747	3.36561	3.93172	3.7302	4.11137	3.72029	3.17129
FBgn0023521	3.75096	3.24141	4.25464	2.87616	3.82787	3.93227	4.14116	3.19231	2.68862	2.50417	3.04227	2.55718	3.96388	4.67347
FBgn0025632	0.5771	1.7908	1.13755	1.35758	1.75162	0.940794	0.14325	0.704181	1.06894	0.694129	1.23142	3.23576	-0.0218027	0.945469
FBgn0025630	4.10099	3.37563	3.4695	3.4286	3.81829	3.65469	4.17794	4.47979	3.90085	4.62332	4.29066	3.92442	4.46099	4.83983
FBgn0025629	3.47229	3.54216	3.40937	3.93427	4.70085	4.92175	3.67157	3.34649	3.10593	4.13432	3.48626	3.21884	3.40675	3.35401
FBgn0025626	3.24214	3.42773	3.61099	3.8648	3.18216	3.5494	3.16661	2.82791	3.63792	1.39256	2.17604	3.87307	3.24779	2.90629
FBgn0000667	5.45276	4.37526	4.94074	5.01923	5.18849	4.90832	5.95573	5.88163	4.86633	4.81078	4.87311	4.64307	5.31834	5.1034
FBgn0023545	4.20226	4.19215	4.7273	4.54079	4.99303	4.94716	3.7164	3.72745	3.65727	4.06847	3.99106	3.59649	4.28321	4.89205
FBgn0023520	2.34216	2.43368	2.19232	2.40205	2.46127	2.54573	3.02222	2.61378	3.07891	3.69007	3.4954	2.79883	2.86228	3.10704
FBgn0023512	2.93456	4.23048	3.64345	3.53817	4.43027	3.85459	3.85422	3.93504	3.0077	3.46643	3.30525	4.06388	2.90773	3.02871
FBgn0026089	1.84743	1.92758	2.19494	4.22296	3.49964	4.08735	3.16383	1.64049	1.75518	1.6782	2.86771	2.74213	1.75645	2.14765
FBgn0023517	3.8712	3.71379	4.23181	2.87405	3.82352	3.11069	2.87195	3.16788	2.74687	3.65813	3.53331	2.58558	2.99137	3.59281
FBgn0023516	4.27262	4.54415	4.65766	4.26211	4.0748	4.43646	4.59981	4.58781	4.04265	4.5094	4.81686	5.36352	3.67285	5.91286
FBgn0028969	5.137	4.92389	5.23719	4.81115	5.18356	4.97461	4.6932	4.17009	4.41535	4.98687	5.11123	4.33383	4.37791	4.43142
FBgn0025624	3.4399	3.31032	3.18688	4.59452	4.03716	4.56991	4.09055	3.72826	2.75165	4.36329	4.40422	2.86053	3.81572	4.43983
FBgn0023507	5.38635	4.75695	6.57047	5.53856	5.99114	5.46473	4.99891	6.1702	5.06286	4.98327	4.7345	4.08418	5.10808	5.58968
FBgn0004654	6.24209	6.54649	5.69479	5.45841	7.10044	6.6534	5.83568	6.52592	5.33982	4.90096	5.60256	5.26565	5.51209	6.55384
FBgn0025839	3.13171	3.26383	2.77902	2.96095	4.55233	4.93824	3.88995	1.84001	1.91712	1.7093	1.60177	2.34219	1.77975	2.36557
FBgn0015036	2.91821	3.32396	2.04165	2.87472	2.07426	3.61271	2.82653	3.5334	2.60103	1.97885	2.04776	2.98941	3.00633	3.72414
FBgn0003116	4.38378	3.96203	4.10881	2.90225	4.04145	4.34181	3.51998	3.97093	3.42343	3.01676	3.25773	2.68093	3.11291	4.05928
FBgn0023527	2.94948	3.42797	3.11483	3.24131	3.17757	3.04447	2.71857	2.92484	2.7955	2.74386	2.89078	2.23487	3.51713	2.92343
FBgn0023529	5.47642	5.63765	6.47629	5.79045	5.71279	5.67907	4.76323	4.83772	5.55941	4.8246	5.1681	4.46822	4.90915	4.6206
FBgn0023528	3.31248	3.60963	3.14132	3.69751	2.66453	3.35197	3.9782	3.38267	4.60592	4.13535	3.62713	4.82809	4.68513	3.92469
FBgn0027296	3.27785	2.57866	2.52713	3.05555	2.52647	1.86123	3.24892	2.45337	2.62206	2.05159	2.87204	2.57455	2.52619	1.91119
FBgn0023524	1.26941	1.81018	0.961451	1.81764	2.19363	2.23105	1.57351	0.168178	1.09947	0.925	1.44566	2.13801	1.08374	0.780342
FBgn0029608	4.30686	4.69343	4.1389	3.70556	4.19557	4.86464	3.42153	5.02946	3.64055	4.52793	4.48396	3.30237	3.39384	3.89939
FBgn0000377	3.65621	3.75653	3.58849	3.6441	3.64205	3.36303	3.48034	3.62668	2.9483	3.24775	2.57399	3.21549	3.14303	2.37964
FBgn0001330	1.96657	1.55787	1.827	1.85113	2.2185	1.67595	2.00339	2.17935	2.4373	2.46532	2.48149	1.94427	2.40629	3.98245
FBgn0004397	2.57867	3.8535	3.75955	3.42879	3.48838	3.6632	3.44875	3.59951	3.01243	2.96889	2.96276	3.26288	3.45333	3.55339
FBgn0023542	3.33142	3.97452	4.00868	3.76605	4.66839	4.45363	3.68834	4.21207	5.08371	4.4014	4.29516	3.70566	4.30107	3.93172
FBgn0040394	3.4214	3.39016	4.29883	3.39095	4.22142	3.96398	3.48524	3.12156	4.02177	3.68793	3.33334	4.15628	4.15316	3.55922
FBgn0001404	-0.317726	3.98599	3.77482	3.59732	3.13008	3.17627	3.57118	3.50896	3.9645	2.392	2.66583	2.60244	3.33866	3.99442
FBgn0004643	3.55729	3.84336	3.32414	3.30174	3.22367	3.01018	3.69801	3.24199	3.20776	3.50588	3.62366	4.45079	2.94455	2.28646
FBgn0029629	5.33784	5.37374	5.30212	5.39473	6.22829	5.84121	5.26752	5.4904	4.91105	5.34317	4.88954	5.11643	5.34128	5.26868
FBgn0011566	3.17888	3.40827	2.43611	3.24133	3.20116	3.20301	3.17908	2.91999	2.60896	3.62726	3.15313	2.89717	3.33006	3.03757
FBgn0011606	4.3704	3.80778	3.9752	4.29219	2.19337	2.70409	3.29859	1.85704	4.03227	3.65141	3.90207	5.06897	2.51185	4.20585
FBgn0024996	4.12088	4.05368	4.51741	4.43913	4.60863	4.57795	3.45329	3.01777	2.93087	4.73781	4.44406	3.87006	3.6655	3.38696
FBgn0024997	3.18564	3.08277	2.97274	2.77983	3.42229	3.13554	3.56699	3.55114	2.84441	3.32448	2.96611	2.4701	2.72003	3.39825
FBgn0000927	1.82984	1.25772	1.93241	2.12685	1.61103	-0.742651	0.707074	-0.460349	1.58218	-0.00522995	-0.134155	3.13251	0.212298	0.591728
FBgn0003996	2.3135	2.97092	3.63433	1.95346	2.61908	2.96444	3.90692	3.59545	3.46822	3.99908	3.59649	2.76181	2.38788	3.40647
FBgn0024980	3.49832	3.52053	4.03519	3.6894	4.00887	4.11901	3.05523	4.38277	4.44188	3.69986	3.48567	3.24481	3.15081	3.90074
FBgn0250874	3.75354	3.68047	4.18639	3.75305	3.63749	4.06636	4.81221	4.6104	3.34522	5.97403	5.42392	5.50557	3.61725	3.68072
FBgn0024973	3.87538	4.15177	4.22908	3.41691	4.06507	3.80354	3.19392	2.8033	3.70947	3.32604	3.36767	4.11342	3.47558	3.53295
FBgn0024998	2.74418	2.63883	2.96515	2.68328	2.97566	2.37516	2.45045	3.09023	3.25266	2.57953	2.61445	3.01675	3.13584	2.40023
FBgn0024992	4.13756	3.96128	4.08305	4.35786	3.75922	4.01361	4.1063	4.01287	5.14709	4.51297	4.55355	4.19238	4.76495	4.16551
FBgn0000092	1.24787	2.90264	0.674994	2.68276	5.91377	0.88969	2.03462	6.88305	4.31851	6.63454	6.20372	5.31596	4.71771	4.66835
FBgn0029664	4.31483	3.93448	3.69762	4.72758	4.25082	4.3721	3.54565	4.04463	3.19905	4.65487	4.25475	4.44736	3.38406	4.40364
FBgn0015286	3.43957	3.29462	3.44739	3.41898	4.31877	2.48382	4.07713	3.30838	3.85007	4.2555	3.99497	4.2727	3.76709	2.91059
FBgn0029672	2.24437	2.66684	2.55793	2.42104	2.81382	2.39384	2.8141	2.57841	3.58979	3.72195	3.42654	2.95173	2.85846	2.51335
FBgn0029667	4.01434	3.51989	3.42014	4.2445	2.79949	3.09076	4.91821	3.39511	4.75092	5.27678	5.27202	5.00973	5.34197	3.93599
FBgn0029679	2.82458	2.10882	2.61062	2.44374	1.90465	1.96489	2.43724	2.11622	4.13325	2.65515	2.87935	4.55752	2.01973	3.23559
FBgn0028491	4.83705	5.35072	4.66623	3.9103	4.63251	4.4033	4.36815	5.58267	4.29803	4.50717	4.70332	4.35635	5.25843	5.16528
FBgn0028665	4.41934	5.1635	4.94258	4.73991	5.33168	5.37928	4.97233	5.22671	4.50785	6.06276	5.94175	5.29992	5.26953	5.56744
FBgn0029687	4.07423	3.7731	4.1323	3.91319	3.36077	2.79209	4.85295	4.49532	3.86257	4.6272	4.79908	4.62428	3.61662	4.00487
FBgn0029689	3.68725	3.73461	3.15083	3.03412	4.16984	2.99312	3.67335	4.48077	2.14176	3.34288	3.82	3.1818	3.48974	6.03691
FBgn0029688	3.85524	4.10365	4.47167	3.93529	1.75182	3.552	4.02892	3.77298	4.33149	2.54697	2.56344	3.80582	3.85328	3.93045
FBgn0015565	3.10195	3.35036	3.59328	3.33759	3.23135	3.85401	2.55909	2.38588	4.10248	3.1461	3.85353	3.67127	2.59271	0.945357
FBgn0000221	2.84894	2.97156	3.41587	2.76948	2.2558	2.96416	2.94763	2.79074	2.83251	4.06733	3.62236	2.42492	2.57567	2.56651
FBgn0026084	3.9021	5.99143	5.60895	4.90073	5.1155	4.5593	4.35129	4.49214	4.29124	6.31093	5.85112	4.40595	4.43171	4.09644
FBgn0066114	3.80589	3.22453	2.73379	2.79847	2.94198	3.68931	2.92911	3.19553	2.892	4.16633	4.07583	3.2726	3.37722	3.64587
FBgn0029704	3.72762	2.83424	3.60813	2.89367	2.22441	2.26931	4.09847	3.44622	4.70932	4.00785	4.05677	5.30481	2.51116	4.86315
FBgn0029706	3.05403	3.53177	3.17425	2.4089	2.92011	3.12393	3.92333	3.89123	3.49567	3.2982	3.53884	2.94738	2.82181	3.209
FBgn0000635	2.60921	3.63553	3.0046	3.57272	3.39978	2.83817	3.15057	3.39168	3.50189	2.83011	2.61485	2.45806	2.78626	2.46899
FBgn0026080	3.15763	2.93145	2.97721	3.74726	2.6892	3.0865	2.75413	2.83231	2.64529	4.02147	3.96878	3.03509	2.93591	2.84888
FBgn0026079	3.4991	3.3876	3.35938	3.14161	3.54869	3.2799	2.43267	2.86101	3.09912	3.88301	3.51374	3.13033	2.7371	3.12704
FBgn0029693	2.96446	2.72967	2.95325	2.77609	3.31227	2.59335	2.99704	3.27435	3.86538	3.53774	3.40232	3.38591	2.62114	3.14099
FBgn0029709	5.81383	5.52433	5.96217	5.77988	6.10659	6.2884	4.95663	4.56125	4.70878	5.12899	5.18803	5.09578	4.8458	4.79658
FBgn0029710	3.02396	3.75948	4.42197	2.91194	3.04867	3.76833	2.48187	3.51381	2.42905	4.12847	3.80504	3.22068	2.18026	2.78212
FBgn0029712	3.83048	4.05164	3.02371	3.52982	3.502	2.93819	3.05225	4.03256	2.73587	3.18872	3.9119	3.33654	2.09828	2.96731
FBgn0029714	3.08178	2.82209	3.38985	3.73491	4.23153	4.07658	3.24271	3.79565	3.58175	4.08759	4.16456	3.77458	2.64908	3.14468
FBgn0029718	3.41667	3.28958	4.21521	3.94706	4.48599	4.70018	3.29834	3.70077	3.35572	4.56316	4.44185	3.58528	3.8203	4.11805
FBgn0022942	2.79872	3.7425	3.09169	2.90604	3.55302	3.12312	3.10784	3.10813	2.87073	3.08268	2.9837	2.73578	2.87463	2.99927
FBgn0262699	5.25015	4.14011	3.92516	4.22705	3.19728	3.1072	4.07466	4.39719	4.13528	4.27451	4.75367	5.67767	4.46122	3.62756
FBgn0025615	4.09552	4.88172	4.54647	5.09464	4.7969	5.12674	3.89345	3.96824	3.39148	4.53931	4.35113	4.21686	3.61161	4.87773
FBgn0029715	5.78552	5.31575	5.78712	5.90378	5.71994	5.42948	5.10889	4.92544	4.34835	5.53677	5.39698	4.70885	5.60695	5.67899
FBgn0029713	1.83144	2.1163	2.10661	2.34747	2.13919	2.27602	2.20244	2.65117	2.09441	3.10994	2.54169	2.73041	2.35228	1.44657
FBgn0028325	4.95261	5.33171	5.47724	4.8533	5.33078	5.48505	4.8587	6.05721	4.68743	4.85348	5.09016	4.81667	4.92195	5.82514
FBgn0029722	5.6208	4.84891	5.134	5.2418	4.43045	4.13546	5.3888	4.47185	5.2478	5.75388	5.57091	5.31568	5.32389	4.56412
FBgn0029723	3.20178	3.67673	3.22141	2.12089	3.04119	3.37086	2.19906	2.61783	2.82175	2.54884	3.09454	2.52194	1.65157	2.269
FBgn0029737	3.30647	4.65326	4.40081	4.52671	5.01666	4.57101	3.56296	3.0814	3.4617	4.52114	4.6173	3.51892	4.02935	3.15934
FBgn0004368	2.28978	2.49235	1.86045	2.48105	1.64237	1.46236	1.72162	1.84254	2.13668	1.73337	2.0206	2.72681	2.66429	2.08719
FBgn0003449	3.74181	3.65306	4.42276	4.28033	4.23109	4.67712	4.25751	3.26614	3.65912	4.39548	3.55931	4.36098	4.32338	4.19004
FBgn0263237	2.96946	2.84062	3.07755	2.8115	3.22726	2.07835	3.01668	2.58953	2.85606	3.40812	3.39425	3.20091	2.44135	3.06752
FBgn0029751	0.263966	4.45493	4.74414	5.01828	4.50902	4.46825	6.14391	4.60205	4.17478	5.82625	5.87012	4.92261	5.01408	4.23301
FBgn0029747	4.31413	3.55877	3.99215	4.59785	3.0642	3.92986	5.01203	3.90443	4.0563	5.08024	4.35268	4.92955	4.89663	3.8412
FBgn0024332	1.74543	2.20806	1.14371	1.71564	1.02996	1.44687	1.71356	1.72548	1.86523	2.24106	1.78109	1.31174	2.48443	1.67653
FBgn0026751	3.33767	3.59422	3.67872	3.80026	2.85488	2.65915	3.43189	2.70641	3.41751	3.05942	2.88912	3.93361	3.46212	1.89624
FBgn0029763	3.46108	3.30644	3.91372	3.27014	2.6817	2.75493	3.34827	3.10619	4.08957	2.27415	2.85362	3.67856	4.24305	3.58752
FBgn0029765	3.98071	5.76467	6.08237	4.8005	6.85659	6.64594	5.8172	8.2169	5.95881	6.27883	6.65449	3.42821	6.73253	5.90565
FBgn0029768	1.4265	1.43248	0.865304	3.32569	1.33953	0.497885	1.12787	2.58114	3.59759	1.15136	0.226201	0.969152	1.16722	0.696594
FBgn0029771	1.9299	3.01879	3.53038	3.64475	3.07747	2.6239	2.83945	2.84018	2.5849	2.55923	3.10761	2.81548	2.59857	2.83304
FBgn0029778	3.12348	2.98365	2.63127	2.99751	2.71859	3.0904	2.67874	2.45648	2.80192	2.96892	3.69497	3.32645	2.69045	2.17691
FBgn0263987	3.83085	3.39274	3.18379	3.02645	1.04158	1.20846	2.94247	3.78027	3.94277	2.47648	2.49573	3.39691	2.92284	3.44452
FBgn0029762	4.7272	5.00357	3.67564	3.99266	4.52458	4.04851	3.78399	4.57731	4.43947	5.07512	4.81702	3.9307	3.67813	4.17367
FBgn0029756	2.76857	2.56713	2.32859	2.26792	2.00322	2.22633	2.70265	2.33249	2.23412	2.12167	2.24094	2.36443	2.09481	3.52357
FBgn0028474	2.96835	3.26718	2.97189	2.74878	2.4386	2.47184	3.16647	3.49212	3.28985	1.64613	2.9936	3.09438	3.40093	3.03456
FBgn0029785	7.62068	8.08915	7.78163	8.75874	7.91807	9.01173	8.416	6.94855	6.55288	7.85194	8.53565	7.14485	6.54694	7.92718
FBgn0000394	3.08311	3.33581	2.99865	3.38096	3.82493	4.36271	3.73989	3.94095	3.72989	4.51049	4.35326	4.04633	4.20572	3.90202
FBgn0029795	0.989993	0.470091	0.380547	0.757061	0.914416	1.40845	0.771498	2.79872	0.768713	1.70464	1.98516	2.34187	1.03085	1.2364
FBgn0029799	1.13216	1.66379	2.21966	2.30331	2.34726	1.74375	2.41418	1.04229	1.38255	1.25594	2.07962	2.61737	1.583	2.0224
FBgn0029801	3.48419	3.79793	3.55387	3.03533	3.35961	3.40461	3.62865	4.98876	3.15204	3.7569	3.49658	3.73527	3.70648	4.013
FBgn0029812	4.32843	3.62725	4.4946	4.59303	3.49603	4.43972	5.33864	3.67944	4.60347	3.53167	4.8711	5.37541	4.72281	4.74721
FBgn0029820	5.47874	5.41364	4.79509	5.24272	4.44934	4.59897	4.92628	4.44359	4.64499	5.16744	5.22748	5.67376	5.10682	5.08749
FBgn0029822	1.52045	1.91607	1.35104	1.9601	2.00056	1.61016	2.08328	1.85578	2.46556	1.57605	2.05857	2.15404	1.7865	2.09198
FBgn0029823	5.16301	4.72015	5.9081	4.57308	5.44328	5.13121	5.21468	6.56938	4.37928	4.69131	4.70825	4.26123	5.41096	6.88853
FBgn0014340	2.7306	2.30887	2.00682	2.54155	2.16142	2.96489	2.425	2.92512	2.58161	3.03544	2.57163	2.50659	2.35635	1.92781
FBgn0029818	4.21401	4.36909	4.39899	4.12081	3.94721	3.4992	4.11594	3.94362	3.638	3.81903	4.33423	3.98182	3.19747	3.4196
FBgn0029804	4.53573	3.26634	4.50187	4.08362	4.50417	4.28062	4.7077	3.36872	3.10926	3.52181	3.12231	3.95542	5.03053	4.75047
FBgn0013987	3.96288	4.53698	4.55182	4.3745	4.54671	4.01646	4.5631	4.42202	3.64068	3.94975	3.97615	3.44807	3.87389	3.89139
FBgn0029800	3.66392	4.16596	2.75529	3.18469	4.01049	4.82728	3.17935	3.25858	3.2716	3.65736	3.29856	3.05611	2.53143	2.99981
FBgn0052758	2.2515	3.01713	2.23964	3.28265	3.19807	2.40303	3.20247	2.95188	3.52778	2.03858	1.80034	2.48897	2.83796	2.95174
FBgn0053080	4.14442	4.38564	4.24788	3.10717	4.84051	4.66596	3.84968	4.15166	3.55961	4.56893	4.67842	4.10176	3.09281	4.67676
FBgn0027564	4.9337	4.60187	3.9024	4.26159	3.79864	4.57517	3.79594	3.64963	3.87711	3.77175	3.33304	3.75066	3.43412	3.306
FBgn0029789	2.1045	2.13338	2.36691	2.10142	2.2165	1.50178	2.25977	2.58393	2.95213	1.83613	2.37423	2.64145	3.34837	4.08175
FBgn0046687	2.85091	3.31333	2.62869	3.04041	3.20683	2.6802	2.50741	2.33761	2.33939	3.41775	3.35137	2.69245	3.06009	3.52713
FBgn0015794	4.66681	4.91421	4.8833	5.02985	5.17212	4.96734	4.14143	5.34872	4.47501	5.00003	4.79009	4.37084	4.2047	4.40681
FBgn0029783	4.45483	4.77847	4.45575	3.908	4.38329	5.11441	4.39348	3.72717	3.66573	4.11408	3.96434	3.68731	3.27718	4.02623
FBgn0029824	2.85674	2.68053	2.2059	2.32975	2.50341	2.18155	3.12872	2.37881	1.78281	2.06139	2.25391	1.82832	2.18374	2.2763
FBgn0029827	2.773	3.91675	2.06008	3.0832	3.74563	2.63851	2.88594	3.6424	2.73324	3.40592	3.32168	3.83924	1.7508	2.71527
FBgn0029828	3.99213	3.44776	4.13507	2.56561	4.66277	4.61388	4.85597	5.13784	4.53282	4.71937	5.45921	4.07725	4.19861	4.09355
FBgn0029831	4.1825	4.72429	3.82536	3.25914	4.85681	3.82901	4.34687	5.87506	4.60022	3.85877	3.08161	4.53697	3.20156	4.02016
FBgn0029833	3.7398	3.84719	3.70174	3.77273	3.95434	4.7023	3.72707	3.85442	3.44918	3.9048	3.81008	3.37492	3.38335	3.79111
FBgn0029843	1.91124	3.11766	2.30102	2.1823	1.64692	2.31593	2.61719	2.39446	2.55361	5.15562	5.46587	1.72622	1.74653	1.30754
FBgn0029849	3.84878	3.55671	4.11709	3.63815	4.60277	4.81812	3.56323	4.61467	3.52703	3.96675	4.14824	3.53596	2.20612	4.03737
FBgn0003514	5.11039	4.62908	5.13528	4.71553	4.76927	5.20832	4.73052	4.94091	4.3645	4.79465	4.99193	4.88042	4.9905	4.98559
FBgn0052750	1.73861	0.682232	1.62594	0.301267	2.50698	3.06952	1.37566	3.94595	2.45152	1.88026	3.16909	2.09144	3.16764	4.05453
FBgn0029839	2.54148	2.76322	2.38434	2.48939	3.40493	2.91375	3.54559	2.58473	2.38212	2.8097	3.28499	3.00894	1.50728	2.1721
FBgn0029838	5.40228	6.05943	5.31178	5.30671	6.14053	4.97379	4.91235	5.90147	3.75979	5.78346	6.24007	4.18898	5.25316	5.98887
FBgn0029851	0.857496	0.985788	2.10075	2.24313	1.54486	1.20479	1.04629	0.275922	1.0979	2.241	1.29416	0.608771	1.10227	0.810311
FBgn0029857	3.31146	3.40766	3.56665	3.95293	4.25643	3.26653	3.97484	3.31745	2.89453	3.91769	3.53013	2.36462	3.4272	3.47165
FBgn0029863	2.87163	3.25484	2.62793	3.91431	2.84559	1.20518	2.47419	2.38162	2.11316	2.97898	2.51812	0.118784	2.4925	2.33565
FBgn0029867	2.90897	3.91346	3.25924	3.59487	3.09012	3.75794	3.40941	4.14016	3.69829	3.00422	3.22593	3.23128	2.56276	2.31572
FBgn0029870	4.54817	5.27901	5.28806	4.87186	4.7857	5.29111	5.09571	5.14449	5.09813	5.01061	4.87121	4.92804	4.81148	4.83352
FBgn0014031	4.95327	5.40378	5.31004	3.79475	5.10842	5.64011	5.31799	5.84175	4.3661	5.18726	5.21277	4.11515	4.57254	6.18523
FBgn0000524	1.95057	1.80174	1.98042	1.98386	1.47591	1.75906	2.52536	1.41113	2.25206	1.21573	0.959845	1.01208	1.59454	1.4962
FBgn0014026	7.71994	7.88972	8.16702	8.37376	8.55543	8.54126	8.11975	8.09991	6.96898	8.51238	8.42308	7.35751	7.92483	7.62868
FBgn0003139	3.70771	2.64474	3.8268	3.60322	3.50983	2.88741	3.10997	3.24018	3.57078	3.55558	3.68322	3.69261	2.92755	3.71494
FBgn0029868	5.79154	6.09968	6.23536	5.84112	6.57277	7.7252	5.80733	6.75129	5.25718	6.96396	6.34393	5.09927	5.54958	5.82737
FBgn0026015	3.54262	3.58431	3.51253	3.9819	3.90402	3.74992	3.37539	2.99053	2.78674	3.27102	3.16128	3.17635	3.60332	3.32351
FBgn0040918	-0.204572	4.11455	3.9427	4.50716	4.01172	4.13168	3.88159	4.24142	4.82587	4.65059	4.57102	4.9445	4.10183	4.31529
FBgn0029877	5.43546	5.21042	5.06894	5.8169	4.81495	5.15698	4.82979	4.89212	5.05607	6.66338	6.30523	6.5129	4.69947	5.00874
FBgn0029878	2.93687	3.65196	2.92438	2.89912	3.28593	2.4133	3.00397	3.44929	4.21283	3.90894	3.40037	3.033	4.36146	3.6401
FBgn0029879	2.14602	0.867469	0.828732	-0.608406	1.48649	1.14722	0.498286	3.88438	4.00358	2.3608	1.92287	2.59951	2.72807	3.22621
FBgn0025815	1.98842	1.89816	1.791	1.79958	1.576	1.65324	2.54371	2.36603	2.29408	1.87895	2.00962	1.91339	1.70441	1.4349
FBgn0029895	2.63376	2.4773	1.95617	1.93891	1.05569	0.448572	2.36124	1.65735	2.49895	1.08021	1.02381	2.79939	1.73125	2.56452
FBgn0086693	-1.21283	-0.557326	-0.155955	0.325308	-0.0597771	5.36542	-0.354627	-0.0236257	-0.117441	-0.773622	-0.554922	0.344052	0.902994	1.74317
FBgn0029906	2.00081	2.80641	3.25267	2.7649	3.09079	3.55951	3.63774	3.31762	2.52408	3.37721	3.29277	3.05078	3.31029	2.59938
FBgn0263968	2.1219	2.8141	2.2675	1.95785	1.55482	1.42528	2.87069	2.62656	3.8668	1.74148	0.321299	4.37058	1.34562	1.99666
FBgn0003390	-0.294534	3.27439	2.77534	2.30831	4.81277	3.03379	3.72682	4.23854	3.20265	4.61956	4.91287	3.13113	3.94611	3.50524
FBgn0029897	7.34584	8.24921	7.8243	8.15729	8.56	8.47867	7.5611	7.56954	6.56231	9.26546	8.84782	7.31417	7.03267	7.42461
FBgn0029896	5.42089	5.27405	6.50503	4.07344	4.91439	4.96552	5.76918	6.68534	6.18774	6.17264	6.08996	6.4373	5.39996	6.42669
FBgn0029888	5.19207	5.51819	5.19662	5.74019	5.94801	6.26914	5.16573	5.29304	4.114	5.96994	5.70615	5.47836	4.63261	5.14727
FBgn0029887	2.55972	3.38256	3.3861	2.40532	2.45266	1.83392	3.6365	3.4662	3.61611	2.42884	2.75812	3.24147	2.53343	2.66453
FBgn0029885	3.62072	3.91491	3.8875	4.23615	4.97182	4.88113	4.30375	4.19152	3.47865	4.23663	4.154	3.37685	3.51674	3.2372
FBgn0029882	4.59721	4.61167	4.94418	4.93172	4.70319	5.21965	3.77054	4.5843	4.44381	4.69855	4.79815	4.4425	4.41554	5.05688
FBgn0029924	0.00111629	0.854377	1.68332	1.62426	1.71012	1.70992	3.46641	4.83903	1.20148	0.24506	0.607589	4.00542	2.89025	5.42812
FBgn0261284	3.34386	2.83156	3.32955	4.02918	4.08081	4.57008	2.83584	3.93966	2.96964	3.17277	2.56419	2.41573	1.8302	2.95426
FBgn0027108	3.24614	3.26987	3.23897	3.35129	3.30854	3.39095	3.40434	5.1402	3.75083	3.93704	3.97808	3.65266	4.08216	3.13934
FBgn0029929	3.26806	3.39543	3.51455	3.98987	4.35019	4.24509	3.74686	3.82462	3.40611	4.15187	3.80646	3.60282	0.713171	3.89696
FBgn0029932	4.00834	4.18386	3.98526	3.76929	3.76889	4.58325	3.73198	3.34847	3.65796	4.50007	5.3083	3.74839	3.48146	3.71339
FBgn0029937	3.06308	3.80749	3.02883	4.05289	3.89349	3.15821	2.95885	2.82658	2.72451	5.38622	4.92157	2.73906	2.09997	2.20796
FBgn0027342	1.61527	1.91431	2.19548	1.65986	1.26875	1.19153	2.81879	2.29227	2.07451	1.73724	1.64669	2.50479	2.1227	1.71259
FBgn0029935	2.49051	2.92034	2.63282	3.97019	3.44943	4.20362	3.69417	2.88959	2.71623	2.9804	3.19742	2.52166	2.98523	3.9982
FBgn0029928	0.741851	1.12944	1.59271	1.21868	1.71545	2.51782	1.26105	2.327	0.814487	1.02923	1.5971	1.48667	2.83469	2.28763
FBgn0027106	2.81165	1.94516	2.78957	1.98997	2.96341	2.20568	2.82077	3.48796	2.71695	2.77121	3.04723	2.97174	2.48593	3.12424
FBgn0029925	4.04794	3.8189	4.08013	3.66909	3.59662	3.40027	3.40681	3.34531	2.85232	4.79388	4.57593	4.73086	4.79102	4.73644
FBgn0029915	1.48959	3.25164	3.83114	3.44436	3.12214	3.85408	3.33215	3.97395	4.13286	4.55893	4.18392	3.47543	1.99588	1.20112
FBgn0029911	2.919	3.51164	2.68538	3.10325	3.42654	2.80498	3.29654	2.89312	3.49146	3.64029	3.83643	4.19599	4.16544	4.04143
FBgn0029950	1.2848	1.68562	2.85529	2.38664	2.3374	3.66238	1.12419	1.89826	0.823712	1.84504	1.4321	0.701271	1.01889	1.06175
FBgn0029943	1.97476	2.54751	2.82365	2.33232	3.0705	3.0368	2.91679	3.22335	3.21321	0.210721	3.77895	3.5104	2.55741	3.27449
FBgn0029957	2.53697	3.00304	2.89921	3.009	2.8969	2.90193	3.13878	2.55715	2.33293	2.62058	2.95382	2.14011	3.12523	2.15699
FBgn0040087	3.58492	3.6653	3.84753	3.51957	3.60765	4.00057	4.04132	4.10248	3.55524	3.02956	3.56405	3.55106	3.76684	4.13779
FBgn0010292	3.50953	3.48132	3.72268	3.61564	4.03032	4.01029	4.07857	3.49479	3.2737	4.10591	3.69548	3.28386	4.09871	3.10162
FBgn0029975	6.26999	7.09401	6.15945	5.50568	6.89883	6.26378	5.4951	6.65882	5.26383	5.93618	6.06414	6.24356	5.69554	5.69006
FBgn0029976	2.7932	3.41786	2.88225	2.87523	2.60567	2.69355	4.01582	3.72018	3.74047	2.17788	2.0436	3.36806	2.95032	2.89967
FBgn0260858	4.1743	3.85865	4.16532	4.0793	4.0347	3.37586	3.75692	3.20329	3.4549	4.1866	3.78533	4.17566	3.78755	3.99166
FBgn0004657	3.52272	4.29689	3.65587	3.49552	2.97157	2.82899	3.8375	4.08615	3.2478	3.1446	3.09248	3.44964	3.74171	3.76501
FBgn0029993	4.20073	3.45251	4.38857	4.37221	3.88064	3.56448	4.20109	2.61132	3.5352	4.57843	4.64015	4.7187	4.82879	4.29936
FBgn0040319	4.55118	5.13305	3.97075	3.88218	3.81296	3.46513	4.80388	4.30757	4.95056	4.15247	4.32594	4.88198	4.67524	5.10809
FBgn0029997	4.75443	4.05315	2.4393	2.66837	1.54268	2.68649	4.06881	2.74715	4.02452	3.37044	3.33386	3.61818	3.60804	3.16022
FBgn0029996	3.64038	3.85339	3.3536	3.12645	3.53919	3.36514	3.71418	3.77004	3.20182	2.9629	2.87149	2.76242	3.54089	3.44645
FBgn0029994	5.59052	5.69238	5.76813	4.10046	5.29181	5.91472	5.00691	5.77278	4.582	5.14357	5.08958	4.30858	4.82316	5.53565
FBgn0029992	2.1121	2.10704	2.32502	2.41981	2.11617	2.10406	2.50058	2.17163	2.27086	3.36352	3.48944	5.41175	2.99079	1.86017
FBgn0003656	3.57717	3.86234	3.95927	3.37482	3.12458	2.7368	4.1722	3.35998	4.46198	3.03768	2.73151	4.02809	3.54695	3.22521
FBgn0027280	4.3172	4.13485	3.8916	3.74503	4.4831	4.45802	4.12541	4.70458	3.85142	4.38114	4.14186	4.18605	4.44942	4.17473
FBgn0029979	4.66212	4.02288	3.42333	4.45438	3.624	3.21479	5.08945	4.78776	5.7254	4.02976	3.73076	4.81295	4.72938	3.43712
FBgn0261592	7.97031	7.73382	8.14218	7.96868	7.93828	8.40949	8.38981	8.48139	7.0737	7.4772	8.07242	7.47768	7.67351	7.84504
FBgn0029969	4.64886	6.19428	5.62688	3.66537	5.62704	4.82163	3.86387	5.4965	4.84404	4.55265	4.66804	4.42432	4.75457	5.62713
FBgn0029999	1.99877	2.77019	2.72618	2.35687	2.26253	2.91414	2.96528	1.66961	1.6414	2.41171	2.23026	2.36408	1.19642	1.99999
FBgn0030003	3.14411	3.11095	3.31397	3.13872	3.1693	3.31254	2.71292	4.24935	3.51191	3.12452	2.57114	2.64558	3.75012	2.86714
FBgn0030004	5.07133	4.36184	4.37706	4.426	3.31696	3.45643	5.26934	4.47312	4.53911	5.0848	5.03888	4.87519	5.19412	4.12446
FBgn0030008	2.15432	2.23465	2.03342	1.5161	1.64049	2.15765	1.70152	1.99303	1.61793	2.52153	2.26749	2.28371	1.76352	2.05546
FBgn0030010	2.26129	2.49136	2.08273	1.99436	1.49777	1.65559	2.82191	1.8177	2.12734	2.89944	1.87516	2.17507	2.49041	1.62784
FBgn0030012	2.75566	2.97827	2.70918	3.20707	2.42538	2.7808	2.16856	2.07329	1.79398	1.94478	1.70837	1.04818	2.22353	2.81601
FBgn0030027	1.6122	0.289625	1.18855	1.69505	1.99672	1.88407	2.08809	1.15992	0.243574	1.69194	1.21642	0.520888	2.30738	0.807863
FBgn0030030	4.07819	4.67903	3.63716	3.83192	3.82659	3.63395	4.42382	5.19846	4.69553	3.73455	3.38993	2.86044	4.04733	4.07642
FBgn0030035	3.76751	3.9276	4.13669	4.24541	4.19338	4.3657	4.23122	3.60355	3.92492	4.34016	4.08299	3.93461	3.92233	3.91562
FBgn0030029	2.006	3.32696	2.521	3.15914	0.975138	1.76589	2.26209	2.8426	2.15204	2.80966	2.49724	2.31498	2.62552	2.94107
FBgn0017566	5.15082	6.09208	6.02377	5.62918	5.85461	6.05568	5.69589	6.624	5.25494	6.09129	6.04828	5.71668	5.41994	5.80605
FBgn0030026	3.53538	4.02642	3.84772	3.91088	4.29226	5.35805	3.54837	4.37917	3.78315	4.84052	4.51914	3.89621	3.55057	4.00072
FBgn0030015	4.51146	3.38061	4.16906	4.83548	3.98395	4.37475	4.61478	4.18801	3.81138	5.3879	5.3306	5.22837	4.38663	5.17416
FBgn0026318	1.73575	2.3037	2.17451	1.89232	1.97739	2.40877	2.39614	2.6216	2.52974	2.30467	2.41203	1.53277	1.73378	1.55627
FBgn0030011	2.93859	2.665	2.53875	3.33019	3.74825	3.81106	3.34662	3.28841	2.59467	5.01297	4.86648	3.64583	3.38577	2.67686
FBgn0030007	4.23154	4.17942	4.59621	4.33514	4.53678	4.57605	4.46949	4.63405	4.23366	5.35658	5.04109	3.72224	3.36863	3.60997
FBgn0025800	3.17857	3.87873	3.44756	2.21838	2.8149	2.20422	3.56698	3.63646	3.68306	3.27516	3.75987	4.00279	3.70914	3.62488
FBgn0030000	3.06802	2.32916	2.38266	2.45941	2.85496	2.77733	3.19573	2.6568	2.57311	3.5689	2.90321	3.23526	3.09597	2.77058
FBgn0023506	3.8674	3.19394	3.57905	3.04387	2.71253	2.85502	3.842	2.84638	3.07422	3.03512	3.08099	4.07649	3.57003	2.88118
FBgn0030052	2.98171	3.56238	3.33565	3.5538	3.41492	3.75358	3.09331	3.94801	3.76884	3.82591	3.7174	3.70218	3.831	3.31503
FBgn0030056	3.85442	3.7791	4.77461	3.48015	4.10612	4.35322	4.02759	3.47345	3.97576	4.58292	4.39714	3.98195	4.30881	4.98186
FBgn0030057	3.74692	3.23227	3.67635	3.35317	3.83823	3.73337	4.77883	4.31907	3.13268	4.28843	4.05618	3.82248	3.82293	3.43214
FBgn0030054	1.36931	2.06721	1.3289	1.08969	0.774634	1.39001	1.22076	1.40174	1.76755	1.81381	1.89935	0.387717	1.82472	1.54495
FBgn0024943	3.19304	3.58278	2.9615	3.54406	3.38905	2.99886	4.05161	3.20622	1.54222	2.88495	3.67258	3.96337	3.2463	1.77234
FBgn0030041	7.07108	6.48845	5.72717	4.66047	6.06812	7.60314	4.08562	5.16055	4.56502	4.40673	6.38577	4.5389	3.98348	7.76143
FBgn0021767	-0.0198884	0.854953	0.632558	1.48468	1.03307	0.953749	0.438863	1.36195	1.05113	1.76452	2.0077	0.224803	0.860434	0.738847
FBgn0030039	4.6893	4.2472	4.6109	3.29173	3.5842	3.74491	3.74321	3.22902	3.28259	4.31808	3.85647	2.49338	3.33024	3.10253
FBgn0030037	3.64501	3.30302	3.25903	2.01898	2.95864	2.92194	4.31964	3.30778	3.84357	2.98901	2.91531	1.97908	2.92133	2.48857
FBgn0041629	4.18781	5.19715	5.59425	5.15655	5.61291	5.44463	4.3798	4.62339	3.67892	3.46267	3.29813	2.35774	3.67323	6.33456
FBgn0030061	3.42742	2.84979	3.75221	3.45603	3.92422	3.4578	3.5702	3.63691	4.33257	3.84873	3.34346	3.28187	3.36515	3.33731
FBgn0030063	2.86043	2.88911	3.39061	3.31253	3.40245	3.88846	3.05817	2.57726	2.49369	3.96252	3.28019	3.12165	2.43345	2.95403
FBgn0030067	3.1654	3.22502	3.87967	3.66737	3.66452	3.9416	3.43961	3.89203	3.32292	3.72926	3.3561	3.48009	3.0422	3.61327
FBgn0030073	2.43937	1.20706	3.24707	2.72582	3.26481	4.93057	2.65222	3.2163	0.906544	4.38751	4.00602	3.46602	2.45474	6.6335
FBgn0011661	4.76864	5.40014	5.55663	5.4021	5.06624	4.9473	5.24492	4.93449	5.24566	5.32059	5.06625	5.34418	4.97395	5.3848
FBgn0026411	0.845252	2.19081	1.3939	1.87041	1.31886	0.914767	2.28084	1.81111	1.36303	1.91777	2.19354	1.56549	2.5726	3.56047
FBgn0027330	2.01649	2.21835	2.09775	1.82603	1.74306	2.6296	2.23385	3.02829	2.72145	2.92754	2.53954	2.16252	1.99026	1.91068
FBgn0030082	3.87544	3.70348	3.5724	3.1635	3.49646	4.12518	2.89857	2.9505	3.336	4.43747	3.89944	3.411	4.02417	4.37339
FBgn0052707	2.83599	2.6685	2.69142	3.68853	2.38261	2.29454	2.09091	3.31549	3.09503	2.92246	2.42573	2.35561	3.15141	3.48608
FBgn0030086	4.79694	4.7257	4.62957	4.33658	4.51032	4.47948	4.51992	4.32165	4.67003	4.88883	4.81225	4.83086	5.06223	5.04696
FBgn0030088	2.6969	3.08014	3.49273	2.78381	2.74486	3.91232	3.17025	2.97544	3.2691	3.50521	3.76994	3.93545	2.76674	2.68871
FBgn0030089	3.00772	3.85164	3.28442	3.39815	3.05744	3.50286	4.14795	2.93836	3.93368	3.92848	3.713	3.64203	3.37476	3.10842
FBgn0030091	2.87112	2.37869	2.40808	2.93526	2.5008	2.64325	2.8537	2.87888	3.28545	1.78841	2.3764	2.92653	2.65523	2.82839
FBgn0030098	3.45995	5.2648	3.63172	3.48918	5.24053	3.62716	4.97674	5.90006	4.59401	3.55444	6.05316	4.75517	6.04255	5.14
FBgn0030100	2.21659	1.58744	1.68226	2.57416	2.6231	3.375	3.26442	4.4615	2.22382	4.39804	4.18631	2.42342	3.69839	3.76332
FBgn0010269	3.75004	3.30215	3.29699	3.47768	3.88264	3.90812	3.97753	3.62291	3.32134	3.58571	3.52773	3.41719	4.28768	3.33283
FBgn0030114	4.66088	4.16407	3.14529	2.53246	2.96899	2.8185	3.8424	2.44257	3.28752	4.00935	4.45032	2.79229	3.24589	3.47232
FBgn0028292	2.68255	2.69226	2.86805	2.1913	2.67179	2.93876	2.14421	2.04637	1.70565	2.58509	2.58991	3.05678	2.96006	2.26226
FBgn0030122	2.86309	2.75876	3.49531	3.62846	2.9107	2.87904	2.71104	3.25748	3.35697	0.839998	-0.0397693	2.36664	2.80475	3.12637
FBgn0040234	2.47814	3.28976	3.07714	2.8176	3.64206	2.96368	3.16436	3.73682	3.28053	2.28409	2.7504	2.21352	3.6724	4.13195
FBgn0040235	3.19162	3.51968	3.2759	3.88659	3.56674	4.24159	4.11563	3.63787	3.23405	3.88144	3.88501	3.8351	4.14251	4.17554
FBgn0040236	3.16954	3.24429	2.98753	2.78941	2.92843	3.01715	3.0064	3.35087	3.27327	2.24203	2.41406	2.36129	2.98198	2.96947
FBgn0030121	3.68682	3.51637	3.05296	2.91438	2.97632	3.26794	3.34844	1.89327	2.71627	3.29594	3.42249	3.0562	2.87657	1.95062
FBgn0000077	3.43328	3.60847	3.54169	3.18068	3.39375	3.50386	2.87994	3.65427	2.80586	3.64574	3.21861	2.78546	2.58417	3.67582
FBgn0052704	-0.305727	-0.769987	-0.603169	1.01795	-0.375207	1.41985	-0.414842	-0.195757	0.390801	2.74821	-0.0625141	0.198502	-0.0435278	1.01066
FBgn0030109	4.27082	4.16193	5.28489	4.61916	4.21611	3.55014	4.68829	3.17799	4.25492	4.33209	4.62246	4.25553	4.25229	3.95637
FBgn0086367	4.3696	3.52962	3.73851	4.9375	4.76387	4.04327	4.72874	4.31262	4.52049	5.56073	5.41022	4.14956	4.52726	4.47567
FBgn0030102	4.29726	4.36093	4.21071	4.04658	4.75787	4.34239	5.1251	5.36273	4.3391	4.54886	4.64397	3.94886	4.39297	3.93054
FBgn0030096	4.03283	3.50926	3.81	4.06247	3.54463	3.90658	4.84294	3.86826	3.57726	3.83359	3.89526	4.01463	4.65956	3.39571
FBgn0014868	5.36781	5.83036	6.03514	5.98774	6.05992	5.83722	5.72948	5.79247	5.94201	5.71707	5.53961	5.02805	4.57744	4.97442
FBgn0030081	2.15299	2.00128	2.24834	1.96167	2.23079	3.18128	1.52581	2.82025	3.2912	1.37065	2.42504	2.26355	3.06185	2.93619
FBgn0030079	3.13879	3.68787	2.28719	3.47923	4.58684	3.82035	3.9777	3.21369	4.67935	3.1088	3.82939	2.84082	2.23449	3.6717
FBgn0030077	0.757901	1.53494	0.968455	1.29648	1.1656	2.42576	1.91888	1.54554	0.946758	1.58104	0.844454	0.42796	0.524416	1.02717
FBgn0030136	3.38352	4.14191	3.66367	3.634	5.37158	3.84679	2.83366	2.19199	2.80881	2.35394	3.24905	3.22531	3.56742	4.06146
FBgn0027084	4.30755	4.22283	3.92013	4.44278	4.66911	4.34977	3.98421	5.41418	4.13618	4.6691	4.08421	4.03172	3.96699	4.01426
FBgn0264691	2.88644	3.05535	3.3686	2.56928	2.45188	2.47967	2.58063	3.13789	2.69115	2.79911	3.09538	2.81303	3.17893	3.24511
FBgn0028327	3.39252	5.74173	6.25097	4.99571	4.78448	5.51418	5.30048	5.72421	5.02538	4.67729	4.64708	4.78146	5.13934	5.32811
FBgn0030158	5.13677	4.56202	4.94219	5.75668	6.30425	5.4279	4.83509	4.61104	4.05165	5.76025	5.545	4.94422	4.79407	4.37045
FBgn0030160	2.70997	6.91069	6.54159	6.36841	8.03789	7.73418	6.94961	6.80488	5.45743	6.56337	5.65705	6.08543	4.50248	5.19794
FBgn0026415	6.02439	6.85966	6.39675	5.92196	6.75163	6.71897	6.6445	7.30725	5.72821	6.7834	7.00387	6.77555	6.57199	7.53038
FBgn0030156	3.43675	3.90129	2.98601	3.40721	2.8487	4.55544	3.67318	3.50828	2.69693	2.62732	2.41996	2.58623	2.90069	2.72076
FBgn0030148	-0.80826	2.92305	1.27602	2.66132	0.440928	1.50422	1.9896	3.63981	3.7409	3.63138	2.81206	3.18113	2.87804	0.81523
FBgn0028341	4.48058	3.76897	4.11836	3.24083	3.3216	3.4516	4.09207	3.64058	3.639	3.58974	3.0933	4.19342	3.20146	3.03926
FBgn0030164	3.05514	4.15163	2.68984	3.44223	4.34178	3.92401	3.28872	3.44362	1.65363	3.22944	1.91453	2.74843	3.56643	0.0010005
FBgn0030170	-0.327018	0.567283	-0.342729	-0.945635	-0.711759	1.49921	-0.270885	0.743013	2.30146	1.92038	1.39667	2.47509	1.48358	1.28585
FBgn0005391	0.698982	0.616658	0.680177	0.576171	0.190786	2.70845	0.23654	1.40398	3.50573	1.41422	-0.0277495	0.828259	1.01123	2.21714
FBgn0030163	2.10294	3.65123	2.629	3.48686	3.91812	3.42387	2.99175	3.05349	2.32339	2.81107	1.74752	2.10864	3.36457	3.43732
FBgn0030177	3.34595	3.70615	3.42254	3.41986	3.35069	3.24168	4.1522	3.41303	3.40579	3.84988	4.23918	3.62837	3.98908	3.24212
FBgn0030189	3.73203	4.0738	3.0376	3.6013	2.82449	3.11386	3.61312	2.40394	2.56017	3.82986	3.49712	2.80287	1.98463	3.5747
FBgn0028480	5.08354	4.89614	5.32546	4.12555	4.86799	4.35153	4.25749	5.28698	3.93201	4.28828	4.69954	3.99185	4.46235	4.1341
FBgn0000711	1.6349	3.7787	4.0698	4.13086	3.55977	2.82096	3.91212	3.96889	4.33696	3.1926	3.77066	3.68324	3.73126	3.63421
FBgn0030208	3.05351	3.82162	3.71948	4.70935	3.73788	3.74574	4.0662	3.51473	3.18396	3.97677	3.75518	5.06608	3.86557	4.20541
FBgn0052687	4.76178	4.71702	4.56667	4.52752	5.8308	4.76801	4.41057	6.53237	4.89877	5.41052	5.51005	5.94685	5.28023	5.93098
FBgn0028331	3.22762	4.29135	4.03715	3.13594	3.81547	3.27583	3.88927	4.37453	4.36601	3.7522	3.64042	4.50111	4.60437	4.76926
FBgn0011770	5.34672	6.30459	6.03384	4.71	6.20529	5.89871	5.15528	6.23296	5.00575	4.32109	4.48031	4.84005	5.60305	5.48132
FBgn0030217	2.40484	1.72418	1.25691	1.58123	1.80892	1.74436	1.55011	1.79296	1.61147	2.49795	2.44321	1.77634	1.51324	2.28744
FBgn0030228	2.81213	2.82861	3.90038	4.27232	3.49027	3.61492	3.97681	3.82042	3.44042	3.55192	3.25566	2.89671	6.29908	3.23798
FBgn0052672	4.64166	4.62104	4.53373	5.25255	5.06256	5.37482	5.09129	5.08858	4.34205	4.56636	5.02264	5.15654	3.51921	4.41772
FBgn0052675	4.45519	4.59327	4.81099	4.79458	4.11736	4.92549	4.79524	4.84645	3.8543	5.09758	5.26745	4.37402	4.25061	3.98106
FBgn0030230	1.26501	1.00116	0.964467	2.2946	1.84855	2.97886	2.64395	0.850311	2.63419	0.787124	0.733983	1.57077	2.30196	0.464716
FBgn0030218	4.34898	4.26349	4.23329	4.26985	4.35856	4.69432	5.00875	4.60215	4.32205	5.6063	5.74974	5.17775	4.21154	4.28716
FBgn0034560	4.83488	4.51364	5.02573	4.71608	4.82221	5.06405	3.73536	2.66971	3.34332	2.64003	2.02778	4.35248	4.2598	5.70731
FBgn0034566	5.78971	5.03432	5.43408	5.57497	4.16552	4.29242	5.29293	4.88874	5.79844	5.12508	5.40721	5.95518	6.03808	4.90852
FBgn0261394	6.04979	5.89784	5.86179	6.13349	6.1535	6.30871	5.37252	6.11072	5.66896	6.15475	5.97603	5.9593	5.67795	5.94416
FBgn0034572	2.77575	3.2618	2.85304	3.40896	3.15729	2.89194	3.24364	3.44705	3.73945	3.59828	3.38603	3.21923	3.22207	2.90649
FBgn0050296	4.21469	4.94942	4.57221	4.28692	4.79601	4.65067	4.36498	5.54221	3.92511	5.06079	4.58025	3.68757	4.24406	4.72116
FBgn0034576	5.95694	5.99853	6.02453	5.43771	5.93128	6.87202	6.08542	5.90256	4.97114	5.69164	5.68374	5.27014	5.46061	5.49624
FBgn0034577	3.84795	3.76558	3.74688	3.27427	3.79414	3.7986	4.00334	3.81389	3.30933	4.59309	4.10006	4.42918	4.133	3.70817
FBgn0034579	1.92843	1.95172	3.87818	3.53703	3.39267	2.95984	3.16538	2.94116	2.58349	3.32298	3.25065	3.03508	3.29252	2.65305
FBgn0003748	5.49387	5.56279	5.31232	4.33731	4.75708	4.18804	5.55705	5.51483	6.5626	3.8615	4.24098	5.49536	4.71463	4.73602
FBgn0034583	3.85715	6.23201	6.25196	5.92159	6.09049	6.17574	6.09307	6.12151	4.51223	5.41468	5.14833	5.05968	5.80861	5.67005
FBgn0034582	3.37754	2.86333	3.45035	4.49652	0.705756	4.0357	4.01529	4.38163	4.05462	-0.101654	2.8187	3.45929	3.51156	4.47222
FBgn0034578	2.54339	3.61679	3.01044	3.64523	2.87285	3.71656	2.76341	2.75357	2.79452	4.61641	4.17261	5.90902	5.74443	5.1294
FBgn0003391	2.06389	3.01639	2.1793	1.95862	1.93842	2.08822	3.4141	2.30948	2.63724	3.18022	2.3459	2.33289	2.45005	2.81891
FBgn0034573	4.2433	4.23431	3.9884	4.2658	4.02309	4.21213	3.67638	4.04562	3.83751	4.4783	4.48723	3.60765	3.97169	3.67305
FBgn0001133	3.37478	3.63966	3.31157	3.19846	3.51919	3.1444	3.55859	3.63984	4.04552	3.56292	3.17802	4.43038	3.37495	2.9756
FBgn0050291	4.48449	4.50574	4.8784	4.35212	4.34783	4.60839	4.23192	4.35874	4.7927	4.47098	4.23431	3.99058	4.82149	4.65917
FBgn0034567	1.16255	1.63747	1.07424	1.57975	2.75717	2.22913	2.15408	1.43766	1.19847	2.41712	2.45766	2.73809	2.94496	0.0853935
FBgn0034552	3.39156	3.67227	1.99355	3.79743	3.70869	3.72583	1.5987	3.56968	2.00797	2.87379	3.42836	2.99864	2.9375	2.90138
FBgn0016984	3.80261	3.6849	3.74614	3.86952	3.85251	3.31974	3.81441	4.473	4.35864	3.01726	3.37223	3.89467	3.92235	3.81813
FBgn0034588	3.45461	3.90329	3.84783	4.07155	4.40582	4.2251	4.27185	4.28773	3.63787	2.47568	2.58181	3.69377	4.86875	6.12349
FBgn0002736	4.47541	3.67898	3.58821	4.75475	4.84765	5.32537	3.90158	3.52635	3.57519	4.74393	4.06553	4.35011	2.47886	3.55774
FBgn0026582	2.52492	2.69113	2.74892	3.71762	2.84566	2.95466	2.45402	2.37874	1.87401	5.61239	3.53529	4.96579	4.65608	3.42144
FBgn0034599	4.30937	4.12514	4.09056	4.02856	3.47112	3.43646	2.83436	4.06603	2.66395	3.47197	3.26245	2.78766	3.01447	2.98845
FBgn0261850	3.1617	2.99642	2.99525	2.49916	2.69574	1.34779	2.79806	2.55759	2.98046	2.44154	2.57252	2.87191	3.30367	1.65878
FBgn0003162	3.35099	3.69143	3.19395	2.50913	3.24147	4.49342	3.35998	4.54391	3.54549	3.92083	3.12847	2.65815	3.88716	5.5924
FBgn0003891	3.87361	4.58	4.09708	3.21517	3.97811	3.49082	4.63431	4.57795	4.01387	3.40653	4.95793	4.17514	3.87491	4.47376
FBgn0034602	2.96415	2.36193	3.23723	2.60713	3.06478	2.61321	3.2454	3.69618	3.72349	3.60619	3.47841	4.40617	3.3198	4.08129
FBgn0034611	3.84451	3.83675	4.61537	4.34742	3.96803	4.09154	3.69627	3.96443	3.95855	4.15748	4.29375	3.83233	3.84235	3.84018
FBgn0016726	3.44186	3.17429	2.61316	3.62023	4.94235	4.33037	3.05242	3.12576	2.88643	2.9091	2.32705	2.63229	2.88852	3.42859
FBgn0034618	4.92162	5.07877	4.42965	2.85772	5.03032	4.62076	4.2357	4.97954	3.81354	3.75481	4.59157	3.92984	4.50744	5.4072
FBgn0020306	2.93481	3.28469	3.03685	2.6688	2.11664	1.91756	3.07026	3.25235	3.83142	1.0632	1.6357	3.31348	2.71543	3.12899
FBgn0034629	2.59655	2.86452	2.56891	1.50832	1.34815	2.98892	2.52948	4.12545	3.14583	3.816	3.81682	2.76314	4.14994	4.46667
FBgn0034626	2.77312	2.86677	2.82614	2.77632	3.24124	3.1247	2.38657	1.88826	1.70089	3.50126	2.34807	2.07969	2.3726	2.56097
FBgn0000395	1.52232	2.42215	2.18677	1.71865	1.93333	1.49406	1.84779	2.59782	2.41231	1.19571	1.50531	1.74229	2.15894	2.89725
FBgn0050394	2.67646	2.91898	3.32382	3.36845	2.93879	3.14927	2.77809	3.29845	2.83215	3.18307	3.64139	3.23306	3.21246	2.47418
FBgn0034614	2.58618	2.59957	2.6199	2.89651	2.80471	3.48044	2.26185	2.72798	2.97361	4.65999	3.81397	3.12256	2.63332	3.073
FBgn0050390	3.56374	3.02331	3.15292	4.32847	4.64041	3.40573	3.31726	2.91679	2.3977	3.78733	3.36397	3.66431	4.23155	4.00309
FBgn0050392	4.40715	4.90017	5.17254	3.83873	3.01719	4.08662	4.14248	4.07009	4.05333	4.89097	4.60007	3.38761	3.16629	2.80379
FBgn0034612	0.899434	-0.450483	0.297779	-0.105392	1.17872	1.15057	0.25375	-0.0846817	1.40822	2.54701	3.44732	1.82893	1.34038	3.80358
FBgn0050391	4.94187	4.4994	3.97166	4.21335	3.47475	4.01786	5.19917	5.32683	5.04761	4.37648	5.29199	5.46308	6.43789	4.39109
FBgn0034606	3.04929	2.62145	2.59444	3.95619	2.66902	1.83906	2.85281	1.92139	2.31034	0.975777	1.40691	2.16564	1.2647	1.4703
FBgn0034605	2.76142	3.38101	2.39107	3.61991	3.5701	3.06366	1.11997	3.6716	2.82985	1.80105	2.03846	2.53452	3.36793	4.6016
FBgn0027073	5.37187	4.95231	3.36326	3.71442	4.7456	2.36433	3.63094	5.76212	4.36441	4.49483	4.17173	4.84699	5.03309	3.76204
FBgn0034601	6.56106	5.95046	6.43825	6.65825	6.68335	6.21802	6.03235	6.49014	6.36756	6.49018	6.15382	5.9159	5.39319	5.72878
FBgn0261067	3.60071	3.12719	4.20052	3.92908	5.1427	5.63938	3.5463	4.14923	2.15458	4.16679	4.14599	4.5238	3.11248	2.66633
FBgn0034590	2.44531	2.86839	2.86999	2.22347	1.73112	1.87799	2.13657	1.95683	2.75134	1.65581	1.54695	2.36646	1.6926	2.9298
FBgn0020312	2.05565	2.29267	3.0516	2.93419	2.78383	3.40242	3.16651	2.44316	3.35424	3.77199	3.56182	3.50526	3.46168	3.099
FBgn0011824	5.50177	5.33379	5.34048	5.37531	5.82591	5.82245	5.24176	6.86567	5.68653	3.679	5.77493	4.09552	5.70136	5.81911
FBgn0034585	3.41422	3.61425	3.72477	3.45502	3.74337	3.55887	3.64826	3.59701	4.02089	3.70066	3.11274	3.92402	3.37869	3.88477
FBgn0026369	3.38739	3.98356	3.2552	3.48963	3.41124	2.94062	3.73936	4.16207	3.45782	3.08326	3.46633	3.22899	2.82889	3.13214
FBgn0003731	2.27143	3.48321	2.86977	1.94739	2.80383	2.34727	2.79041	3.18369	2.98785	2.18471	2.84102	3.22167	3.1606	3.83318
FBgn0034642	4.0436	2.04135	1.99852	3.86316	1.80166	3.53162	3.48637	-0.293416	3.77201	3.45346	3.98838	4.10139	3.0004	3.53691
FBgn0034644	3.95004	3.93542	3.76239	4.46333	3.48621	3.4818	4.3269	3.96261	4.45769	4.02215	4.36854	4.21616	4.58364	4.1161
FBgn0034650	3.68348	3.36712	3.59295	3.27669	3.75191	3.87124	3.16843	3.27304	3.7111	3.99333	3.40503	4.20699	4.28716	4.57223
FBgn0034654	6.02375	5.09841	5.54964	6.12119	6.00352	6.26024	5.90745	5.96127	5.18789	6.16461	6.01472	5.0929	5.06099	5.20592
FBgn0034655	5.8049	5.32703	5.05241	5.86131	4.60762	5.53027	5.29381	4.93447	5.21115	5.55357	5.77663	5.16654	5.42461	4.43063
FBgn0050290	4.41516	3.72626	4.45169	4.89161	4.36727	4.46088	3.99244	4.15528	3.80387	5.58432	5.37015	4.91529	4.43697	3.8563
FBgn0010228	3.63574	3.86805	4.73112	4.5498	4.24157	4.21178	4.40664	4.22454	4.70888	3.90505	4.54461	4.88912	3.87434	4.32892
FBgn0034656	1.72991	1.36105	2.3162	2.14708	2.2286	1.99407	2.24464	2.06276	1.84694	2.66461	2.63793	2.06118	2.03565	1.94503
FBgn0003687	2.72795	2.622	2.5335	2.60963	2.91225	3.43594	4.27961	3.49303	4.41199	3.13377	3.5646	3.95249	2.70887	3.49567
FBgn0034649	4.52113	4.02203	4.49518	4.32703	4.64652	4.3245	3.90187	4.16385	4.6525	4.37682	4.32253	4.03203	4.88473	5.12023
FBgn0034647	1.83883	2.33346	1.48156	2.82739	2.08203	1.74122	2.45664	2.60891	2.27166	3.28741	3.63015	3.19577	1.88772	3.19359
FBgn0034646	3.23651	3.70489	3.83785	4.91136	4.33636	3.32631	3.18597	2.88039	2.21409	4.43304	4.14236	4.89364	3.47591	2.98778
FBgn0016641	2.85554	3.16438	2.69991	2.47304	2.56148	2.5238	3.4862	2.76545	2.82921	2.84943	2.74115	3.07527	2.7291	2.67166
FBgn0000326	4.03652	4.24655	3.6544	3.23256	3.97701	4.17383	3.86143	4.95543	4.02811	4.64444	4.09217	3.10234	3.46999	4.0244
FBgn0042180	3.24519	2.26892	2.69908	3.25558	3.19483	3.27634	2.42106	2.32056	2.39787	2.19557	2.41433	2.86386	2.94887	2.18132
FBgn0034634	3.27128	2.4147	1.91611	2.70883	2.9755	3.00507	1.89604	1.47926	2.39682	2.68006	2.22911	2.79308	2.32365	2.36676
FBgn0034631	2.55954	2.05274	3.16027	2.14938	2.2255	2.46265	2.51509	2.306	2.84784	1.53701	1.34886	2.44525	1.84171	2.0644
FBgn0004362	4.00629	3.4194	2.5869	3.55315	2.87712	3.12396	3.64302	3.11301	4.42757	3.15258	3.3102	4.49852	2.6361	3.59777
FBgn0050398	3.96574	3.57539	3.87181	5.01412	4.20838	4.9367	4.49676	4.65013	4.01563	5.17446	5.69187	4.69148	4.71699	4.53432
FBgn0034658	3.07024	2.95345	4.13689	5.58052	6.71838	3.46689	4.63796	3.22935	3.86287	3.71669	4.64558	4.4099	2.32164	3.63058
FBgn0050401	2.38062	1.65858	2.60698	3.11936	2.80031	1.78766	2.24238	1.91688	1.05609	2.51089	2.32786	1.45606	2.08385	3.54168
FBgn0034663	6.24678	3.85865	4.31975	4.97528	6.36777	4.15976	6.00955	4.94088	5.98211	6.2816	5.70027	6.97798	4.96595	6.8187
FBgn0050404	6.08163	5.67641	5.40444	5.7092	5.01892	5.82465	4.94884	5.03504	4.63715	5.19503	5.06291	5.10563	5.66037	5.24039
FBgn0034691	3.40384	3.27383	3.36562	3.19031	2.51209	3.159	3.79831	3.67556	4.19675	2.86884	2.86946	4.01373	3.32426	3.41985
FBgn0034694	3.04753	3.54438	3.21704	2.95165	3.30192	3.39084	2.47849	2.94834	3.20903	2.45784	2.75204	2.65723	3.0068	2.55727
FBgn0050281	2.05847	2.84938	3.33817	1.4075	3.73573	4.33791	0.142716	4.00448	3.47299	1.91087	2.5866	3.02748	2.62247	1.82388
FBgn0029147	2.44898	4.06105	2.60825	1.66109	3.02203	1.48533	1.89556	2.74892	1.42838	2.35405	2.30607	3.00961	3.00201	2.14383
FBgn0034706	4.40742	4.53645	4.39445	5.04118	5.01798	5.0953	3.89414	4.47253	3.9261	4.33759	4.28467	3.42339	5.34651	3.66971
FBgn0034708	4.09208	3.80607	4.19582	4.12275	3.61779	3.72763	4.37816	4.00443	4.68305	4.21452	4.02374	5.10164	3.76545	4.05144
FBgn0025186	3.36287	3.14915	2.91251	3.50815	2.94696	2.54225	3.92365	3.1326	3.4661	3.86498	3.52454	3.88454	3.88104	3.09945
FBgn0034709	3.28274	4.26976	3.53765	3.63298	3.77093	3.10945	3.45057	3.75559	3.49497	3.37938	3.05577	3.36284	3.75328	3.46475
FBgn0034703	2.98675	2.70612	2.14681	2.23718	2.78858	2.17991	2.75518	1.58526	2.96923	2.15307	1.75173	2.22917	2.42823	2.17661
FBgn0034697	3.93945	4.52695	4.50313	4.79802	4.31792	4.92552	4.17888	4.06353	4.63119	4.99414	4.87321	4.32788	4.39434	3.93758
FBgn0034689	6.40246	5.85878	5.67055	5.80434	5.85393	5.96558	3.52981	5.04939	5.81468	6.16373	6.01083	5.97277	5.99727	5.81682
FBgn0034687	5.01598	3.98292	3.96579	5.92684	4.75781	4.13266	4.91284	3.04919	4.1061	4.62716	4.53706	5.02144	5.45619	4.57966
FBgn0034684	4.52211	4.0108	3.91976	4.42052	2.77616	3.89888	4.59483	4.28731	4.812	5.70348	5.19421	4.75351	5.4148	4.98031
FBgn0013272	4.98332	5.75847	5.04688	4.623	5.15359	4.6633	5.13083	5.91789	5.58359	4.68493	5.0838	5.09401	5.53368	5.65812
FBgn0034722	4.04236	4.11167	4.30108	3.24867	2.73968	3.77356	3.6491	3.41677	4.22122	3.97151	3.7974	5.04798	4.77441	3.9099
FBgn0025878	2.62414	1.24735	3.08913	2.92085	3.50159	3.99174	3.06388	2.36485	2.38907	3.08562	3.04175	2.7944	2.97973	2.77135
FBgn0034723	3.84122	5.32342	4.06233	3.47117	3.77392	3.64453	3.83549	4.51598	4.12867	3.67651	3.63649	3.9884	3.73276	4.325
FBgn0022985	3.87173	4.3774	4.18877	4.12351	3.57817	3.6193	4.02924	3.637	3.76777	1.83951	3.80059	3.2248	2.9577	3.66302
FBgn0034733	4.28865	3.83378	4.43916	3.41789	3.93987	3.98393	3.38468	4.83355	4.0373	3.2135	4.29636	3.99972	3.87552	3.77861
FBgn0034734	1.31339	2.08099	1.40832	1.53333	1.61031	1.83634	1.49006	1.58438	2.91557	1.63986	1.54889	2.53864	1.98572	1.75089
FBgn0034735	3.02069	2.57306	3.52085	2.90597	2.33737	2.32489	3.13401	2.76051	2.63467	2.75895	3.18895	3.79802	3.28946	3.00149
FBgn0034736	1.57947	3.30245	2.3408	2.32432	2.84492	2.05015	2.16792	2.0436	2.48535	2.3931	2.35823	2.92138	0.232185	2.15681
FBgn0034729	4.00451	2.59853	3.81133	5.09077	2.59806	2.66559	2.29242	2.42526	2.07577	3.51955	2.77561	1.66608	0.619331	3.06597
FBgn0034727	3.95363	3.86905	3.81396	3.83676	4.2363	3.93153	3.08653	3.83032	3.72517	4.05118	4.07291	3.49062	3.35228	4.04619
FBgn0022986	3.44338	3.52657	3.2886	4.83746	2.57213	2.33817	3.00079	2.53962	3.49569	4.04094	3.16237	4.62014	2.97791	3.45894
FBgn0017482	3.62071	3.991	3.06073	3.14388	3.18178	3.37574	2.49419	3.90388	3.47339	4.35362	3.966	3.97033	3.10338	4.58819
FBgn0034718	4.32025	4.19884	4.44696	3.93222	4.5165	3.92723	4.29696	4.87583	4.14209	4.38772	4.52507	4.53012	5.12699	4.7116
FBgn0034743	8.30837	8.23997	8.31072	8.30503	8.70058	8.44553	7.6903	8.26138	7.3994	7.9572	7.85997	7.44316	7.38223	8.2176
FBgn0053143	0.865727	1.0439	0.721499	0.835565	0.905125	1.57126	1.61598	1.80333	1.46645	0.649294	0.500282	1.21733	0.791109	1.86313
FBgn0026261	4.20091	3.84956	4.43986	4.37698	4.49526	5.25451	4.32559	4.33893	4.18808	4.23243	4.25837	3.53372	4.66207	4.06229
FBgn0050273	2.17951	2.81415	2.45336	3.68437	2.88141	2.57919	3.27241	2.83945	3.18483	5.72294	5.47083	4.21762	0.953214	2.96675
FBgn0034763	3.15947	2.38519	2.16762	3.23001	1.94675	2.46604	2.64995	2.24537	2.45656	3.36388	3.09086	2.62833	1.55526	1.42028
FBgn0011211	6.45677	7.10665	7.06928	6.77046	6.93937	7.12551	6.96756	7.68284	6.35122	6.59743	6.77346	6.71369	7.11239	7.19936
FBgn0034784	0.72578	0.0763035	0.530065	0.783627	0.259858	0.68918	-0.243786	2.39826	2.8657	1.88662	0.915207	2.0016	2.32968	2.36491
FBgn0010078	7.08557	7.41574	7.24174	7.87961	8.26166	8.92567	9.16893	7.79992	6.97526	4.79581	8.05962	7.44845	7.23728	7.82713
FBgn0034788	1.87124	1.36808	1.79445	2.4203	2.50477	3.48452	1.89682	1.5231	1.23388	2.79491	2.86867	2.92919	2.22115	1.91461
FBgn0034794	3.70689	3.14409	3.14869	3.59507	3.88383	4.42892	4.12449	3.95655	3.60576	4.45892	4.06594	2.98343	4.22006	4.28029
FBgn0034791	5.1675	4.40005	5.32979	5.56289	5.03268	5.07128	4.39709	4.70866	3.70688	5.34469	5.22668	4.54222	4.8604	4.39572
FBgn0000405	5.18434	4.30251	4.31847	4.29686	2.78822	3.73834	4.76781	3.57339	4.68092	4.48561	4.56911	5.46992	4.66899	4.33246
FBgn0050196	3.80792	4.68413	3.86477	3.3669	4.8086	2.90373	4.57327	3.99454	2.39738	4.01376	3.56872	2.40842	2.85078	2.04178
FBgn0034756	2.47747	0.694146	3.46345	2.44573	3.57111	2.89371	5.38347	4.35904	3.25379	3.67303	4.19122	2.77966	4.70231	2.82602
FBgn0050195	2.69968	2.91679	2.38835	2.53042	3.36901	2.44637	2.74304	2.75021	2.58716	2.50339	2.27334	2.38322	1.65331	2.06923
FBgn0034753	6.99376	6.63123	6.90627	7.26192	6.72225	7.73518	6.42354	6.63071	6.60807	6.11044	6.81147	6.33859	6.51871	6.37514
FBgn0040091	2.73846	1.87305	2.39295	3.28635	2.67381	4.31717	2.73518	3.39023	2.38401	3.46689	2.41668	2.18481	2.69496	2.35073
FBgn0261596	6.46172	6.42986	6.54026	7.29194	6.94542	6.75491	6.60321	6.37353	5.65335	3.44101	6.86649	6.07256	5.92705	6.62302
FBgn0034750	4.15616	3.07387	3.87219	4.3021	4.27332	4.62142	4.28213	4.3674	3.68655	4.35782	4.19031	4.30935	4.09219	4.27059
FBgn0019949	3.78502	2.96718	3.63775	3.50073	3.61401	3.64071	3.15626	4.53317	3.65745	4.90161	4.23999	3.09085	2.95772	4.31952
FBgn0034748	2.75268	3.05717	2.68507	2.34946	3.38255	3.11538	1.92406	1.9449	2.66348	1.94254	2.29341	3.23197	2.33134	3.46986
FBgn0034745	4.43985	4.57234	4.18244	4.53259	3.38802	3.61115	4.62851	3.69406	5.20554	3.94763	4.20836	4.86818	4.65026	4.52354
FBgn0034803	4.17154	4.09198	3.98087	4.36494	4.49939	4.0667	3.75878	4.13845	3.73295	3.37947	3.79205	3.05906	4.2235	4.25514
FBgn0050194	3.6459	3.78141	4.31504	4.73541	2.74415	3.43446	2.8708	3.85094	2.94444	2.47889	2.02342	3.50293	2.02644	3.92504
FBgn0021979	4.80233	5.22241	5.18722	4.97247	5.24439	5.5351	4.99336	5.51932	4.79319	5.42097	5.32887	5.15056	5.39932	5.0921
FBgn0034826	5.7537	5.02538	5.65222	5.71492	5.10868	5.16532	5.29083	4.79	5.55418	6.12013	6.09801	6.00412	4.93121	5.95333
FBgn0034825	5.04677	4.13558	4.56237	5.24028	3.98861	4.61324	5.02478	4.36752	4.53204	5.82456	4.41192	6.16806	6.16065	4.59431
FBgn0034814	2.98584	3.37217	3.26827	3.64381	3.31538	2.90006	2.60395	3.47208	3.14696	3.82193	3.61961	3.46987	4.42352	3.53969
FBgn0010622	3.19448	3.49576	3.69576	3.41811	4.01382	5.15852	3.84512	3.68035	2.8343	3.73973	4.02285	3.35612	3.36738	4.24706
FBgn0034808	3.39689	3.98795	4.07475	4.43499	2.44236	2.41729	2.50035	3.27948	3.35415	4.0951	3.23758	3.49135	4.2021	4.30013
FBgn0034802	5.28989	5.61277	5.20906	5.87007	4.71644	3.66905	5.46026	4.17062	4.60095	4.12654	4.01267	4.69866	5.1655	4.71072
FBgn0010660	3.89565	3.12057	3.06087	2.94174	2.15857	4.82679	2.67137	2.79402	4.70729	-1.64413	2.18196	3.87718	2.46453	2.88751
FBgn0034835	5.89303	5.26288	5.16232	6.3768	5.34172	5.22724	5.25365	5.31142	5.41762	6.28349	5.82295	5.2781	5.47905	5.68163
FBgn0041712	3.89525	4.75341	4.91079	3.80449	4.31952	6.63318	4.10522	2.8072	3.34143	4.32114	4.31366	4.75146	4.97104	2.13207
FBgn0034858	3.96492	3.89413	4.16784	4.16947	3.79895	3.5958	3.44489	3.88842	4.06232	4.02389	3.64517	3.6651	3.99576	2.75808
FBgn0034859	2.25509	2.05213	1.24582	1.57054	2.35943	2.05549	2.3943	2.06774	2.45726	1.93683	2.40962	2.548	1.57804	1.79932
FBgn0028497	3.44725	3.48503	3.49004	3.3538	3.47269	3.50218	4.05384	3.13959	4.3602	4.38251	4.11678	4.14106	4.03222	4.11036
FBgn0250838	3.15434	3.75581	2.2424	3.40481	4.98486	2.90463	3.13689	3.16816	1.84215	2.41924	2.36133	2.4859	3.37826	3.31176
FBgn0040660	3.4277	3.37232	3.41693	4.55915	4.37901	2.21564	3.91324	2.50776	3.19622	3.6242	3.55982	3.56039	2.94428	3.00485
FBgn0034849	3.69027	3.66491	4.91528	4.76729	5.32325	4.55113	4.09951	3.2083	3.65097	3.82098	3.29088	4.48587	4.23979	3.2976
FBgn0034834	4.43259	3.44	2.99992	4.47537	2.61528	3.26994	3.72277	3.70628	2.65577	3.71715	3.08099	3.99143	5.16224	3.08551
FBgn0034869	2.72181	1.99595	2.57488	3.34657	3.12765	2.95073	2.85923	1.84958	2.68483	2.39036	1.67565	3.57911	3.82415	3.70544
FBgn0050185	4.27076	4.6448	4.69971	4.76609	4.40407	4.85842	3.76029	3.43368	3.71865	5.3413	4.87664	4.24598	3.41743	4.15795
FBgn0034877	4.58786	5.13189	4.88116	6.44512	5.91608	6.44747	6.15898	5.50697	5.04011	3.604	4.06984	5.8296	3.33925	4.72367
FBgn0010501	1.66495	1.88784	1.52986	2.14097	1.76009	1.67406	1.90613	2.99913	2.4675	2.72049	2.31334	2.94791	3.0014	2.64764
FBgn0015277	3.01902	3.15348	2.89017	3.2534	3.04913	2.89619	4.24712	3.17934	3.0606	2.98871	3.22725	2.93315	2.7574	2.7465
FBgn0004795	3.12156	3.95753	3.87597	3.60978	3.48723	3.21924	3.21837	2.22589	2.85607	0.961939	2.37825	2.45713	2.30341	2.9953
FBgn0034893	3.74467	3.44722	4.3494	4.06596	5.05104	4.45569	3.68858	4.10443	3.85245	4.39455	3.93021	3.44614	3.33015	4.20747
FBgn0013548	1.68047	2.43601	1.33748	1.96839	2.00957	2.37227	1.18594	1.97424	2.3308	2.46109	1.91327	2.18321	1.08146	2.39116
FBgn0034897	4.06053	4.58227	4.0984	4.07016	4.09566	3.93347	4.18912	4.69194	4.22609	4.27914	4.03588	3.88617	4.30043	4.81568
FBgn0034902	4.17601	5.37729	5.02442	5.81291	4.73432	5.31004	4.06484	4.95536	3.93936	1.08176	3.7595	3.52631	1.706	3.42479
FBgn0011297	3.65473	3.3001	3.36369	3.37851	3.39525	3.52657	3.48758	3.30185	3.39892	3.85563	3.72512	4.02072	3.56253	3.94338
FBgn0034894	0.457285	2.31792	2.50147	3.05471	2.59175	3.03865	3.49507	3.08084	2.80149	2.5156	2.98178	3.53895	3.7076	3.01428
FBgn0050183	3.21129	2.7746	2.48252	3.40579	2.53436	3.0371	3.09392	2.63595	4.01104	2.71395	2.61434	3.97923	3.23166	3.12568
FBgn0011296	5.68329	5.56892	5.93984	6.25026	6.6916	6.96294	5.9319	7.25469	5.75008	4.70902	4.53695	5.39475	6.19162	6.0247
FBgn0034879	3.98661	4.01166	4.08218	4.20368	4.04648	4.01794	2.54971	3.07177	3.31571	3.76798	3.24427	2.87772	3.37901	2.86681
FBgn0034878	3.28162	3.4729	3.60876	2.85542	3.06636	2.53239	2.39978	3.17402	2.24485	2.3562	2.69685	2.43741	2.86023	2.48944
FBgn0015372	2.73719	2.99927	3.31841	3.72627	2.7405	2.90784	3.3756	3.01833	3.16972	3.64261	3.07822	2.6707	3.23524	3.18108
FBgn0034908	3.63001	2.85433	2.43708	2.67929	2.79999	2.61321	2.64825	2.58363	2.95481	2.50927	2.03561	3.28585	3.11419	2.41052
FBgn0034914	5.6302	5.40535	5.58789	6.20822	5.24613	5.07068	5.45696	5.48709	6.14192	5.94155	5.55601	6.58093	5.34468	5.22303
FBgn0024234	4.60986	4.64758	4.60911	4.32716	4.81834	4.84619	4.05112	4.08281	3.95112	4.36449	3.9791	3.5138	3.51674	3.60984
FBgn0034919	4.7251	3.97453	5.13071	5.10979	4.85451	5.79826	4.89272	5.03482	4.21087	4.71365	4.4966	4.2124	4.7237	4.16202
FBgn0262619	2.90955	2.45116	2.38639	2.25254	2.05187	2.65715	2.14019	2.32335	3.47009	2.90294	2.76943	2.92109	3.15516	2.60288
FBgn0261794	4.15236	4.4924	4.54273	4.27274	4.14666	4.05707	4.67408	4.23553	4.36751	4.44552	4.56592	4.81613	4.66309	4.08311
FBgn0034931	2.23859	3.03629	3.08004	3.58432	3.50504	3.38635	2.76094	1.04157	0.716007	4.1005	3.49416	0.593361	0.39672	1.85911
FBgn0023477	7.22325	6.937	7.16719	5.92154	7.59828	7.30557	6.18271	7.27542	6.60479	6.64094	6.19208	6.55217	6.95406	7.29834
FBgn0001123	4.98454	5.07175	5.0719	4.89645	5.30686	5.19421	4.75436	5.2259	5.47749	5.37913	5.19602	5.49629	5.34825	4.98017
FBgn0034936	5.6855	5.31338	5.29816	5.18862	5.42291	5.35012	4.85119	5.35239	5.13333	5.58597	5.05727	4.90418	4.96864	5.54351
FBgn0003008	4.26691	3.89322	4.07233	5.41117	4.83841	5.08645	4.38724	4.89186	4.58425	4.66421	3.79462	3.62311	3.43628	4.48061
FBgn0002791	3.67055	3.21685	3.75733	3.90055	2.75712	3.12063	2.91676	3.92057	4.64834	3.55546	3.05872	3.40551	3.38156	2.99565
FBgn0022708	4.83312	5.3971	5.38723	5.03538	5.21915	4.90056	4.39642	5.3576	4.90162	0.324346	5.04056	3.85607	4.7592	5.46925
FBgn0011695	6.8255	6.34303	6.28058	7.25017	6.73007	7.46111	6.57105	6.15964	5.46914	6.49159	6.20013	7.71738	6.06106	6.30807
FBgn0034961	3.04069	3.0856	3.39496	4.33916	3.58797	4.08829	2.52515	3.6145	3.20965	3.57684	3.60604	2.96993	4.71902	3.59568
FBgn0034962	4.51935	4.00762	4.38154	4.29409	4.46233	4.62083	4.06667	3.61826	4.03186	4.02973	4.03926	3.78922	4.46994	4.30619
FBgn0034968	7.80856	7.67142	7.94399	8.75198	8.3175	8.42325	7.90775	8.27383	7.10718	8.45858	8.05373	7.42776	8.35889	8.42409
FBgn0025806	5.13841	4.49037	5.20174	5.45259	5.42467	5.81053	5.2931	4.79779	4.97775	5.22867	4.82708	4.65374	5.55076	5.61016
FBgn0011726	5.77983	5.50986	5.8121	5.98921	6.23587	6.63126	5.84798	5.40377	5.40149	0.805197	6.05064	5.65388	5.73996	5.85471
FBgn0013764	3.89539	3.68393	3.97546	4.06016	4.07757	4.10948	3.72543	3.80243	3.86795	3.75843	3.4241	4.33671	4.70966	3.93851
FBgn0050172	2.40708	2.67508	2.74996	4.96242	3.72381	3.53612	3.95767	3.05977	3.55433	3.60811	4.18762	3.74013	1.53785	1.54442
FBgn0034958	3.78908	4.23063	4.57882	4.78061	4.25962	4.08288	4.632	4.12452	4.32388	4.37482	4.4269	4.76795	3.28611	3.70984
FBgn0034945	3.35073	2.90458	3.77401	2.99645	4.55012	3.22976	2.50488	2.51999	3.26329	3.02469	2.65474	1.75135	4.83031	4.82916
FBgn0034940	4.17094	3.64061	3.72674	4.39463	3.72944	4.73657	3.41349	3.86647	3.39444	5.05565	4.71195	3.30101	3.7866	4.28262
FBgn0034938	3.70602	3.39027	3.62972	3.87463	4.24762	4.91407	3.38778	4.079	3.78091	4.24721	3.85746	2.78698	3.66807	4.29879
FBgn0263006	6.44309	7.9782	6.74865	6.76017	6.79724	7.23268	7.58997	8.5842	6.93037	5.17407	6.11789	6.50026	7.55798	7.6488
FBgn0015268	6.75073	6.7324	6.44235	6.44113	7.38418	7.05831	6.48987	6.59433	6.58757	6.46911	6.12389	6.1383	5.97282	6.29435
FBgn0034925	4.08451	3.6344	3.53196	4.28753	3.55293	4.1882	3.484	3.10797	4.16595	3.91006	3.8103	3.26389	4.70102	4.51204
FBgn0034923	3.5845	3.42462	3.69675	3.9705	3.95953	3.60781	3.96323	3.71369	4.43255	4.60648	4.04554	5.48567	4.77227	3.39563
FBgn0034921	3.96411	3.94305	3.93443	3.63104	3.93094	3.50271	3.45658	3.16963	3.34548	4.63232	4.14623	3.37956	4.33305	3.63505
FBgn0025336	3.92978	3.82901	4.08068	3.96795	3.79695	4.26546	3.24851	3.91887	4.39129	4.82465	4.37368	3.78918	4.05392	3.95562
FBgn0025352	5.22792	4.88619	5.54773	4.82928	5.57551	5.72136	5.06451	5.92112	4.82359	5.37914	5.54876	4.98581	5.50721	5.46615
FBgn0025335	4.12183	3.8986	4.101	3.85224	3.70425	4.30757	4.1079	4.46924	3.63702	5.18541	4.79425	5.21793	4.66278	4.6539
FBgn0004581	3.33819	2.53541	3.01909	3.00305	1.77607	3.08791	3.80475	2.40475	4.13078	3.23038	3.26489	5.20824	1.1826	2.04611
FBgn0021895	3.27223	3.60708	3.34794	2.74175	2.9605	1.15918	3.48131	2.72211	2.78146	0.578034	2.0942	3.07067	1.82407	2.58383
FBgn0034915	4.86085	4.83611	4.79172	3.78928	4.32849	4.64313	4.37278	4.48205	4.42826	4.1698	4.21476	4.80284	4.81071	4.63742
FBgn0034913	4.50042	4.02249	4.18434	4.64366	4.30496	4.83664	4.38167	4.47258	4.20476	4.39378	4.21413	4.97535	5.09095	4.54594
FBgn0003401	2.61516	2.44959	1.89195	2.62476	2.56852	1.36902	3.28734	2.67097	4.1815	3.73528	3.13187	2.72713	2.24419	2.19684
FBgn0034909	3.67468	5.32597	3.91823	3.60473	4.72782	3.99351	3.03573	3.5136	3.325	3.29289	3.18573	2.82757	3.96483	3.00421
FBgn0028411	3.53403	3.56881	3.9113	3.5694	3.55283	0.903868	3.87624	5.67025	5.62356	2.42333	2.35247	2.70403	2.99661	3.66131
FBgn0010278	3.51539	3.85965	3.75945	3.82688	2.89142	3.61803	3.29425	3.32281	3.95592	3.33513	3.37783	3.961	3.48116	3.90488
FBgn0034974	0.0189447	-0.204576	0.591638	2.71463	-0.848868	-0.267727	-0.231951	-0.161485	0.50843	0.659512	0.586973	0.224179	2.05164	1.23698
FBgn0034978	1.96822	1.91552	1.63598	2.88107	2.43644	2.47593	2.89043	1.75753	2.21866	2.09396	2.07414	2.66332	2.66322	1.28625
FBgn0021875	1.93347	3.19268	2.69916	4.54941	4.13172	4.02647	2.82328	3.10501	2.78979	4.36497	3.90832	3.40504	2.5057	3.38632
FBgn0019643	4.58771	3.45852	4.04426	4.39493	5.10879	5.02959	5.17351	3.68904	4.45506	4.31479	4.07852	3.74039	5.20077	4.99652
FBgn0034988	3.74763	3.9855	3.1429	3.6093	4.61823	3.97656	3.90827	4.45995	4.60353	3.86843	4.4272	4.00587	4.58452	4.49031
FBgn0034989	4.30239	4.05563	3.58729	3.26276	3.2225	3.47731	3.97311	3.89779	4.50817	3.80924	3.92966	4.6275	4.82274	4.6049
FBgn0050418	1.45932	0.544033	1.87413	2.43119	2.14701	1.78171	2.15274	3.30631	1.85451	2.28145	1.98462	1.83283	1.67117	1.36927
FBgn0034999	4.47509	4.35399	4.49849	4.15795	4.13889	3.64804	4.36311	4.46536	4.62484	3.78333	3.78758	4.31332	4.93677	4.11786
FBgn0005638	0.894727	1.35165	1.00379	0.569195	1.10913	0.917745	1.40291	1.80285	0.789043	0.61334	0.843838	1.56246	0.455991	-0.0510462
FBgn0034986	4.98404	4.20788	4.43444	3.79297	4.4967	5.15846	4.22336	3.8788	3.931	4.33335	3.78883	3.90959	3.77847	3.92647
FBgn0034982	4.39383	3.78619	3.75894	4.55329	3.81524	3.80242	4.28679	3.81993	4.49672	3.63607	3.83363	5.61345	5.1699	4.70252
FBgn0041582	3.60973	3.80368	3.07487	3.49006	2.25573	3.60405	4.24839	3.48589	2.9864	2.00563	2.86932	3.21995	3.31816	4.67015
FBgn0034976	1.31252	2.27635	1.77527	1.94163	1.26015	2.34622	2.4921	1.99519	2.73233	2.44499	2.70672	3.21684	3.22311	2.73064
FBgn0023081	2.39274	3.2666	2.96586	3.23629	3.12512	3.19856	3.8459	3.40174	3.52138	3.32095	2.97044	3.56275	3.67946	3.52865
FBgn0034972	0.278536	1.77108	0.553388	2.61539	1.7977	1.79133	1.55701	0.931613	1.42818	1.79878	0.829133	-0.184893	1.85024	0.60006
FBgn0035005	6.01305	5.59142	5.52823	5.80322	5.5065	6.06178	5.19916	4.73464	5.25224	4.9965	5.40739	4.82483	5.2907	5.40785
FBgn0035007	5.97927	5.3753	5.40038	6.33327	6.0074	6.11857	5.85018	5.67408	6.29825	6.48385	6.53965	6.56211	6.76925	5.63495
FBgn0035020	1.91067	2.48977	3.56402	4.62745	3.99435	4.96027	3.79038	3.1065	2.36585	3.5866	1.09961	1.09961	2.67373	3.45105
FBgn0035024	4.4079	4.02892	4.37171	4.0658	3.59448	3.3227	4.07637	3.38629	4.25247	4.15124	3.92248	4.27444	4.3848	4.30537
FBgn0035025	2.64309	3.23897	2.43195	2.8975	2.68975	2.98415	2.35273	2.66966	3.50997	3.83224	3.77403	4.31885	2.83257	2.66202
FBgn0035027	3.22871	3.02194	2.63979	2.91733	2.82782	2.8674	2.47078	3.03687	3.15098	2.85986	2.8149	3.15491	2.18997	2.5671
FBgn0020521	3.07313	3.22026	3.79925	3.46695	3.70714	3.41795	3.76043	3.41562	3.47562	3.95669	3.80171	3.24777	3.30998	3.00767
FBgn0035033	1.15795	2.42862	1.92231	1.90668	1.61897	1.75982	1.61982	2.37545	2.42628	3.42376	3.56935	3.50759	1.7691	1.34669
FBgn0035039	3.37626	6.2521	4.19639	2.79519	3.23366	3.86765	3.88652	3.05754	3.14435	3.59128	3.5024	2.85691	3.03534	3.40821
FBgn0015040	4.60224	4.23493	5.5736	3.65016	4.60901	2.80088	4.28651	2.1297	2.91214	3.01833	2.10292	2.49592	3.4245	3.9901
FBgn0035044	4.44725	3.81463	4.53665	4.81411	5.22483	4.95842	4.2147	4.14769	3.49727	4.0278	3.79401	5.23883	3.8693	4.6679
FBgn0035046	5.9368	5.32403	6.11732	6.11212	6.87661	6.82499	5.55342	6.72901	4.60317	5.38887	5.96826	5.8203	5.58977	5.92441
FBgn0035047	7.08338	6.37317	6.22716	7.01358	5.7795	6.20118	6.49744	6.22118	6.29815	5.77326	5.5626	6.63261	6.02387	5.60271
FBgn0260456	3.22657	3.54615	3.60768	3.27667	3.91935	3.12365	2.76365	2.52592	2.79716	2.83938	2.6777	2.86854	2.72808	2.75604
FBgn0035043	3.37167	3.26419	3.42891	2.95626	3.44429	2.66945	3.48006	2.9156	3.87556	3.26125	4.12259	3.53717	4.25279	4.18095
FBgn0035036	3.11512	2.61171	3.90881	3.25901	2.70025	3.165	2.90104	2.35506	2.94518	2.90699	3.48492	4.20728	4.59686	2.95687
FBgn0035032	4.79049	5.15563	5.18762	7.16841	6.46959	6.39933	6.55165	5.22145	5.48882	1.62616	2.64318	6.73685	3.79842	5.61944
FBgn0016687	5.84236	5.88042	6.13905	5.48846	6.0624	6.08442	5.41556	7.00401	5.13938	6.27733	6.20512	5.46424	5.39745	6.13144
FBgn0019886	4.98935	5.07071	4.8023	4.81049	4.51199	4.8545	5.5796	5.35216	5.67615	5.06611	5.09841	5.56375	5.18348	5.36743
FBgn0035004	3.3092	2.76384	3.4799	3.50117	4.19004	4.98171	5.00995	4.08805	3.94975	6.48478	6.19752	3.48008	4.7424	5.29351
FBgn0010414	0.839269	2.15655	1.26043	2.05786	1.22309	1.66937	1.90823	1.01738	2.03104	1.69837	1.32672	1.73515	3.59597	1.71059
FBgn0035001	3.47692	3.54855	3.46312	3.02462	2.51814	2.12998	3.71877	2.99651	4.44985	2.69514	3.18818	3.43401	3.47444	3.68917
FBgn0000037	0.900583	0.44759	1.01286	0.82125	-0.389027	-0.872339	1.8032	0.484372	1.60191	0.645576	0.995189	1.8662	1.5262	3.01464
FBgn0050421	2.82817	3.0304	2.87097	2.12618	2.15037	1.745	2.63459	3.20261	2.93398	2.18453	2.43824	2.85172	2.28248	2.42974
FBgn0035063	2.95587	3.16774	3.1248	3.6974	3.17843	3.81684	2.90596	3.48272	3.44026	3.7999	2.82821	3.33635	4.05448	3.29293
FBgn0035065	3.08538	2.85682	2.91265	2.61819	3.0894	2.81256	2.83579	2.78518	2.59961	3.50757	3.69235	3.75303	3.19755	3.37926
FBgn0035085	1.32393	2.78103	1.64522	2.66411	1.74912	2.34857	2.36547	1.95362	2.03564	2.10484	2.32391	1.58877	2.28405	2.67227
FBgn0035088	4.48275	4.50564	4.72412	4.4033	4.13173	4.05149	3.97112	4.66389	3.84409	5.14841	4.88658	4.7817	4.79933	4.92603
FBgn0035091	4.55893	4.22385	4.04687	3.24069	4.57068	3.89764	3.91236	5.39993	3.42441	3.76002	3.94956	3.75119	4.38103	4.73924
FBgn0004055	3.65907	3.69253	3.23184	4.10054	3.56254	3.59404	3.96503	4.68122	3.21396	3.89542	3.85037	4.29754	3.55713	3.42439
FBgn0010435	5.9706	5.78085	5.53077	5.05258	5.04318	4.96865	5.63589	5.4256	5.05542	5.63029	5.60576	5.62181	5.76624	5.85604
FBgn0035090	4.51931	4.60501	4.54517	3.2014	4.95732	4.50202	3.283	6.0341	3.56413	5.16899	4.76773	2.90708	4.50282	4.70574
FBgn0035089	0.968901	2.52747	2.66659	4.21163	4.24363	3.16151	2.84968	3.88636	3.18652	4.32655	3.62507	3.37195	4.44522	3.57063
FBgn0002607	8.38747	8.19265	8.52189	8.11045	8.43251	8.51304	7.84751	7.93692	6.8859	8.67883	8.08252	7.41011	7.73137	8.3442
FBgn0035083	3.25702	2.71779	4.0878	4.69167	5.31847	4.32381	4.38406	4.49021	4.68693	5.52526	5.34276	4.49632	4.50722	4.16027
FBgn0035082	3.68915	4.78589	4.88307	5.16785	5.27156	5.44109	3.54048	4.06338	3.41947	4.60278	3.73751	4.56356	2.88623	4.34399
FBgn0043792	2.21204	4.17417	3.34849	3.90269	2.62864	3.28811	1.94752	3.0542	1.40821	2.36937	2.56557	1.39622	3.67137	4.20485
FBgn0060296	2.68092	3.07868	3.02358	2.57051	2.82067	2.60348	3.10899	2.5478	2.53469	3.45262	2.61192	2.8644	2.43272	3.41699
FBgn0035076	1.5167	3.60997	4.12635	0.546689	3.04927	2.50338	3.06615	4.3697	2.03732	3.01135	3.01467	1.52482	3.3103	3.70176
FBgn0035073	3.77013	2.74532	2.90115	3.43495	2.88021	3.05527	2.32047	3.21412	3.47508	2.46852	2.08705	2.67456	2.66794	3.22894
FBgn0015801	3.12085	3.62889	3.66335	3.12038	4.10527	3.60142	3.20563	3.77814	2.45544	3.56403	4.41124	3.28169	3.93545	3.83148
FBgn0035064	2.83877	3.21595	3.03327	3.55936	2.98872	3.79547	2.96452	2.94686	2.75127	3.77815	3.00808	2.94619	2.23424	2.50238
FBgn0035060	4.6279	4.15607	3.8875	4.36253	3.69892	3.7596	4.05069	3.70115	4.20172	1.94227	4.21176	4.87032	3.7072	3.84276
FBgn0027590	6.06074	6.17904	6.56497	5.23039	6.2696	5.5101	5.48295	6.81536	5.17624	6.13132	6.18141	7.29884	5.15957	5.55254
FBgn0040666	4.65217	4.06752	4.70875	5.30811	5.46143	5.91551	4.45602	3.99322	3.55573	4.02984	3.7359	3.15594	3.81459	3.45532
FBgn0035050	0.927002	1.00695	1.03378	2.62691	1.10718	2.71929	1.74279	1.16044	0.319329	1.86701	1.36433	1.94805	1.68121	0.147804
FBgn0001148	2.37329	2.14345	1.46769	2.58918	0.998254	1.06716	1.62235	1.27736	0.639855	1.38503	2.19	2.11871	1.27543	0.510619
FBgn0050429	6.00812	5.55281	5.20307	5.53987	5.14894	4.09259	5.18555	4.58719	5.04	5.38073	5.29168	5.47679	5.92575	5.20396
FBgn0050428	4.89801	3.68833	4.31179	4.6526	4.2519	4.63853	3.29917	3.21647	3.70765	2.6778	2.83224	2.35018	3.68655	3.25987
FBgn0001147	1.57313	2.7096	2.25049	2.27473	2.02387	1.9931	1.72424	1.13411	1.02708	1.40684	1.35172	2.31072	2.01525	1.71103
FBgn0027786	5.08813	4.67372	5.22935	5.74404	4.5216	5.57644	5.14269	4.16564	5.30164	5.30387	5.73081	4.98333	5.92143	5.51269
FBgn0035107	4.70887	4.39824	4.68887	4.32338	4.95681	4.5864	4.84229	5.68212	5.11555	3.95675	3.63533	4.60415	5.67822	4.99311
FBgn0024945	4.31952	3.90764	4.53766	5.00925	4.97893	5.43687	3.56994	5.07748	3.08661	5.19027	5.03979	4.19763	5.39674	5.62803
FBgn0035111	3.2944	4.00492	3.65211	4.12668	3.31812	3.53628	4.28234	3.53528	5.25549	3.07149	3.21384	4.6842	4.33836	4.07953
FBgn0053229	2.45076	3.18384	2.62033	2.62264	2.52381	1.31044	2.46855	3.16666	2.93036	4.25872	3.35716	2.83821	2.04017	1.65249
FBgn0052476	3.50462	2.5451	3.24795	2.96231	2.89186	1.85924	2.55523	2.08784	3.05699	3.18728	3.24969	3.47417	4.12833	3.64092
FBgn0004373	4.22026	4.06692	3.71034	3.94374	3.7803	3.71735	3.97387	3.92904	4.66652	3.25752	3.45171	4.36427	4.34437	3.75568
FBgn0024806	3.15694	3.54517	3.04959	3.09358	2.81597	2.66565	3.26751	3.16908	3.55022	3.49831	3.33742	3.74384	3.26702	2.7913
FBgn0035110	4.31813	3.86376	4.71786	4.3792	4.44773	4.39272	4.32995	4.67158	4.71985	4.84789	4.15095	4.13472	3.94188	3.91491
FBgn0025592	5.24191	4.85484	5.47896	4.61579	5.2731	4.91765	5.08429	5.41975	3.91687	4.41888	4.45391	3.84497	4.06804	4.47125
FBgn0035102	4.30338	4.35165	4.03554	4.39656	4.75762	4.61658	3.03478	3.40026	3.84542	2.69932	3.58044	2.98995	3.29084	3.2129
FBgn0263988	5.00826	4.44392	3.27962	4.5574	3.06505	3.60339	4.39913	3.37794	4.43652	3.87174	3.99786	4.17581	4.68508	4.27037
FBgn0040291	4.79297	3.444	4.50161	4.98267	4.77068	5.58872	3.63189	4.72642	5.25088	4.97532	4.80416	4.44161	4.95277	5.00794
FBgn0035137	2.8215	3.08142	3.00988	2.87241	2.62005	3.02831	2.91778	3.14256	3.25564	1.75244	2.00428	1.99686	1.84756	2.25207
FBgn0035140	3.93696	3.37756	3.54187	3.99916	3.03425	3.7779	4.05128	3.53455	2.85569	3.49066	3.082	2.87168	2.98898	2.30561
FBgn0035143	6.36455	5.67671	5.52269	5.79385	4.55489	5.18776	5.02918	5.52054	5.46945	5.99504	5.83093	5.50176	5.38715	5.5218
FBgn0035145	2.92274	3.72139	2.62242	2.58738	2.33269	1.99748	2.72507	3.15402	3.50796	1.55857	2.14568	2.59084	2.33516	3.20868
FBgn0035147	5.98339	5.5432	6.00727	4.72217	6.36931	5.80437	4.48087	5.74695	5.27647	5.65951	6.00491	4.14575	5.25966	4.77308
FBgn0035150	3.15533	3.22511	2.83229	1.95734	1.41744	1.78717	1.5521	3.83444	3.03445	2.93774	2.80533	2.52705	2.47453	2.97305
FBgn0035149	3.41842	3.33222	3.99188	4.10948	4.25377	3.70717	2.56127	3.90811	2.90854	4.22189	3.78679	3.68889	3.88425	3.58581
FBgn0016715	4.72796	3.73085	4.52864	5.7355	5.11352	5.10873	4.03159	5.09558	3.97605	4.6629	3.94376	4.21343	4.21348	4.92832
FBgn0035146	3.5861	4.38997	3.10672	3.68436	3.54265	3.07926	3.50333	4.17582	3.83047	3.75625	3.8513	3.08117	3.04162	4.14667
FBgn0035141	2.65664	2.94049	3.22622	3.70905	2.93638	3.64414	2.91501	3.02111	2.76961	3.55412	3.21637	2.8116	3.14783	3.6279
FBgn0035136	2.8543	2.95259	2.73222	3.22419	2.55376	2.35728	2.88496	3.4986	3.61816	3.01494	2.65626	2.47936	3.89445	3.31837
FBgn0035131	2.2391	2.22494	2.37614	2.16434	1.10941	1.70542	2.0279	1.58929	1.91112	2.4219	2.14513	2.21149	2.47573	2.43401
FBgn0052344	3.17983	2.91067	2.905	3.02746	3.0752	3.12542	3.33853	2.93217	3.0115	3.63499	3.88629	2.73284	3.68808	2.83491
FBgn0000575	3.25217	3.71034	3.19967	3.34998	3.05109	2.18908	3.20319	3.50504	3.21772	1.51246	2.51421	2.36928	3.20783	2.96874
FBgn0035165	5.38984	5.40375	5.87519	5.34674	5.74003	5.7009	5.11325	5.99401	5.5388	5.67668	5.61059	4.51762	5.45584	6.08207
FBgn0035169	4.15689	4.32802	4.30683	3.62241	4.15026	5.23935	3.27935	4.45244	3.65938	3.92184	3.56193	3.54479	3.55299	4.19611
FBgn0052479	3.89025	3.29717	3.47451	2.39583	2.00153	1.70276	3.93611	2.07519	3.79613	0.479038	1.15521	2.98741	3.90579	2.77681
FBgn0035173	3.59307	3.99757	3.76323	3.18427	2.93943	2.78906	3.92833	4.33574	3.64427	2.4164	2.79374	3.41002	3.43883	3.76598
FBgn0035162	3.8924	3.98076	3.81994	4.11838	4.21513	4.04983	4.04399	3.97688	4.40665	3.18825	3.08434	3.60847	4.01974	3.48308
FBgn0035160	3.11816	3.42709	4.01107	3.59581	2.90107	2.55717	3.12176	1.7387	3.92217	2.56849	2.01545	2.54814	1.97946	3.4517
FBgn0260862	2.91182	2.35904	2.47823	2.07504	2.78685	3.82415	2.36759	2.83633	2.9091	4.16594	4.30788	2.54469	4.06857	3.23565
FBgn0052483	3.34977	1.33896	3.62241	4.89203	4.6824	2.52624	3.56886	4.82575	4.92364	3.1969	2.84694	3.99249	3.49898	2.13246
FBgn0035154	3.23766	2.10002	3.54489	4.27882	4.91249	3.15151	4.22741	4.58784	4.52994	2.99149	2.93661	4.94606	5.19701	1.28025
FBgn0035179	2.49365	2.4973	2.55727	2.47381	2.26951	3.16437	2.41302	1.41784	1.53977	2.1151	2.56041	2.11569	2.54319	1.86631
FBgn0035181	3.37974	3.38865	3.59841	4.33037	4.3001	4.31015	4.04047	3.74421	3.0815	3.20749	3.4319	2.54567	3.43239	4.03533
FBgn0035186	4.15115	4.22597	4.29035	3.39381	4.75838	5.63432	4.25596	4.57983	3.42512	4.4594	5.21681	3.49094	2.78043	3.03686
FBgn0035189	5.37025	4.49324	5.65225	4.16342	6.75788	6.22026	4.87955	4.90815	4.9841	5.21813	5.05857	4.59483	4.60516	5.55869
FBgn0035187	1.78852	1.59637	2.01873	2.18042	2.35872	1.00292	1.88925	2.10654	2.00264	2.37898	2.57907	2.31404	1.06134	1.51411
FBgn0025525	2.294	2.85424	1.90048	1.85087	1.6889	1.52231	2.27004	2.01954	1.76355	0.718752	0.973608	1.60322	1.54925	2.28109
FBgn0024277	1.53424	2.75052	2.44954	2.31273	1.9888	1.99858	3.25042	2.77231	3.11399	1.83618	1.77469	2.9506	2.97328	2.8147
FBgn0035192	1.03764	1.963	1.74688	1.37463	1.98274	2.03261	1.95007	2.15562	1.46721	1.15599	1.58918	1.50838	1.39617	3.11887
FBgn0262937	3.06607	3.20701	3.12352	3.49757	3.16938	2.94139	3.97298	4.04006	4.64688	3.29938	3.58923	3.56078	4.60603	3.01475
FBgn0035203	4.12371	4.98269	4.13041	5.03972	5.04086	4.3001	4.67272	4.83159	4.04893	6.11152	6.25752	5.3447	3.94853	3.62948
FBgn0035205	3.81062	3.55984	3.69094	4.10971	3.14106	3.52882	3.34039	3.46245	3.18759	2.99092	3.2448	2.73808	3.29453	3.78332
FBgn0010246	3.35102	3.78514	3.59267	2.99549	3.47107	2.28633	3.83672	4.26182	3.71496	3.45247	3.65621	4.39115	4.18931	4.43316
FBgn0010786	4.76726	4.96473	4.6205	4.5085	4.89837	4.10519	3.93864	4.15605	4.20195	3.11831	3.83694	3.4208	4.08473	4.24276
FBgn0029514	4.23444	4.14075	3.69561	3.83131	3.81622	4.68583	4.16224	3.62036	3.80765	4.64491	5.06795	2.93392	4.57307	4.19216
FBgn0261243	5.80975	5.51701	5.26052	5.0883	4.82353	4.12061	5.53515	4.69942	5.64482	4.35848	4.40603	5.26344	5.46097	4.89428
FBgn0035227	3.48545	4.54702	4.44241	3.69205	3.3569	2.87069	2.59586	3.36525	3.1119	2.6676	2.64278	2.59298	2.55743	2.88297
FBgn0011204	4.11141	4.5841	4.14841	3.91795	4.3172	3.47611	4.42812	4.2177	3.29961	3.08693	3.40619	3.19378	4.70517	3.9647
FBgn0028577	4.15287	3.97909	3.91998	4.41556	3.94293	4.35208	4.28854	3.79477	4.25274	4.87836	4.47275	4.44398	4.47572	4.4383
FBgn0043458	3.73393	4.13719	3.71511	3.28325	3.30245	3.12719	3.97805	3.75078	3.81627	4.23931	4.33747	5.45489	4.49026	4.03842
FBgn0003138	4.43169	4.35388	4.53801	4.56752	3.949	4.26829	4.01995	4.64268	4.17937	3.71861	3.8307	4.3524	5.8853	4.39952
FBgn0035218	5.53006	5.70609	6.01294	6.12142	5.83149	4.9857	5.81216	5.14626	5.45868	6.27271	6.09109	5.81625	5.75016	5.02553
FBgn0035211	3.5381	3.0612	3.51167	3.4114	3.67556	2.42096	4.38235	3.09715	3.1775	4.04772	3.8938	3.46378	3.3766	3.73332
FBgn0035206	4.19162	3.87279	4.26169	3.66332	3.99232	3.57304	3.77793	3.78441	3.26266	3.73665	4.06835	3.75684	4.39628	4.53894
FBgn0004378	2.31507	1.89071	1.59593	1.57132	1.25666	1.65562	2.96348	1.85006	3.7695	0.984031	1.11137	3.41252	3.53713	3.41661
FBgn0035229	3.9603	3.5061	3.38967	3.34227	2.79639	3.43267	3.79905	3.06991	3.72255	2.32819	3.15229	3.51288	2.92798	2.85237
FBgn0035233	4.35013	3.89911	4.27977	3.80083	3.46677	3.98247	4.03846	4.6427	3.69247	4.13423	3.8595	4.05628	3.15213	3.83865
FBgn0035244	4.79956	4.37751	4.48619	4.57376	3.81754	3.95324	4.18269	4.50886	4.42769	4.19126	4.21311	4.11941	4.82088	4.12257
FBgn0035248	2.33948	2.73893	2.64401	3.0135	3.22944	2.44067	2.36453	2.52243	1.5452	2.45157	2.3146	1.67118	2.20101	2.36309
FBgn0035252	4.34772	4.31793	5.29209	4.56331	4.7492	5.24992	4.63672	5.24164	3.92397	4.39727	4.75593	3.92734	4.85353	5.49897
FBgn0035266	4.03864	4.65491	4.60053	3.3831	4.18555	3.821	3.03364	5.00681	3.89357	4.15163	4.23033	3.21324	4.10316	4.15041
FBgn0035267	1.33126	0.970132	0.930448	1.8182	1.38299	1.3961	2.08016	0.294073	0.898006	1.57683	1.88686	2.16788	2.37862	1.20574
FBgn0035268	5.34769	4.54343	4.91901	5.03304	3.99862	4.60736	4.0273	4.06617	5.45756	4.00785	3.74397	5.0143	4.85707	4.77442
FBgn0035272	3.15317	4.99185	5.3666	4.96589	4.90947	5.51038	3.54855	4.35762	3.8473	4.12564	4.13542	3.04397	0.252315	3.92793
FBgn0011573	5.02398	4.50014	4.86063	4.92192	5.03863	5.22654	5.18725	5.05033	5.5979	5.24342	5.03403	4.50996	5.58441	5.35034
FBgn0035273	5.22582	4.9061	5.51081	5.29705	4.51571	5.1168	5.27792	4.36081	5.05383	4.84638	5.02001	4.04598	5.09609	4.88727
FBgn0067864	3.31721	3.5185	3.47985	3.48311	3.32939	3.67745	3.22319	3.38708	3.56864	3.21016	3.13146	2.91195	3.12501	3.04437
FBgn0035280	0.536143	3.01501	3.49553	3.46587	3.59768	2.63161	1.72911	2.44114	1.55091	1.75147	2.72554	1.04312	2.39314	1.00914
FBgn0025820	2.80198	2.63934	3.0955	3.19187	3.46403	2.52415	2.88581	3.74178	3.67662	4.3324	3.85356	2.96274	2.75546	2.44957
FBgn0024510	2.80379	1.73997	1.95446	2.60065	2.15305	2.03322	3.08673	2.71321	3.37617	2.16718	2.72381	3.09683	2.18907	1.07038
FBgn0035270	3.28508	3.50864	3.10183	3.09442	3.18704	2.40249	3.16327	3.10391	3.35153	2.40233	3.51471	2.83099	3.42191	2.62853
FBgn0035262	5.03143	3.79801	4.5404	5.31201	4.19373	4.07766	4.86117	4.19477	5.04492	4.41929	4.32482	5.11236	5.49299	4.4836
FBgn0035251	4.42928	4.50545	4.59976	4.65978	4.77617	4.63859	4.58074	4.88039	4.20135	5.25533	4.9119	4.31787	4.50763	4.53411
FBgn0025725	4.30809	4.9794	5.23278	4.96335	5.07579	4.84536	4.40166	4.69224	5.0092	4.24933	4.28696	3.75612	4.45545	4.53232
FBgn0035247	3.66785	4.19087	3.77602	3.04224	4.03577	3.35899	2.89502	2.83741	2.96527	3.45308	3.17559	3.61504	2.73334	2.25364
FBgn0035245	3.00421	0.82748	1.44094	3.06504	1.94638	2.48717	2.57159	1.79572	1.15657	1.63978	2.11536	2.1913	2.20098	2.53147
FBgn0035246	3.66265	3.30679	2.81312	3.7728	3.74384	3.50059	4.46636	2.72023	3.36546	4.15406	4.30231	5.54963	3.63614	3.19769
FBgn0035243	3.9676	3.29558	3.78961	4.32902	4.46469	4.3732	3.1246	4.91515	2.99346	4.00538	3.43337	3.74515	3.99826	4.09258
FBgn0035232	5.08186	5.51909	5.22333	4.99496	5.14973	4.86195	5.44128	5.22383	4.68774	5.09592	4.64662	5.01372	5.32508	5.41415
FBgn0035283	4.41712	3.67733	3.5038	3.68091	3.47216	3.2738	4.83557	3.91304	4.05136	3.30486	3.26738	3.19428	3.1717	4.57883
FBgn0035294	3.57109	3.59521	3.46423	3.39176	3.63249	3.79923	3.99362	3.52185	3.90991	3.64759	3.39677	3.54669	3.66992	3.32373
FBgn0035295	2.44556	2.51959	2.5096	2.09572	2.25045	0.757935	3.64808	1.60019	2.6743	3.21628	3.36884	2.60846	2.1073	3.87757
FBgn0035298	4.56398	4.90663	5.05426	4.11269	4.53626	4.46618	4.37571	5.01813	5.29591	3.95449	4.42968	3.73485	3.93479	5.10139
FBgn0035300	3.49148	2.80496	3.73736	1.35125	3.81029	3.29393	1.5012	4.1328	2.90035	2.3225	3.18321	1.3633	3.11097	2.83154
FBgn0027547	4.6879	5.24155	5.44101	4.81061	5.44163	5.18701	4.39015	5.39636	3.81531	5.18001	4.22997	4.523	3.6247	5.53052
FBgn0035293	3.32351	4.19894	4.01453	4.06332	3.92648	3.63437	3.27494	3.74181	3.00372	3.76727	3.93312	3.59317	3.89593	3.55887
FBgn0002183	3.73919	3.82939	3.24259	3.64928	3.07215	2.50363	2.9516	3.32273	3.66238	2.77241	1.34701	2.49821	2.79591	3.41944
FBgn0042712	4.56156	4.23346	4.20704	4.65048	4.21805	4.28325	4.26563	4.63988	5.18758	3.97956	4.10783	4.8848	4.23514	4.47045
FBgn0004636	3.53123	3.98826	3.76089	3.12103	3.71276	4.04621	4.17245	3.48172	4.0038	2.9865	2.36745	3.11479	3.5796	4.32208
FBgn0040507	3.01477	1.58335	1.8029	3.34571	1.64512	1.9532	1.32797	2.77031	2.51699	1.49999	1.47938	2.39565	1.8964	2.15787
FBgn0035336	2.70595	2.85858	2.79276	2.48105	2.69326	2.38632	3.34207	3.02003	2.95526	3.75685	2.99067	3.20164	3.08329	2.84059
FBgn0035333	5.77464	4.82247	5.13474	5.55924	5.03067	4.28162	5.06593	4.60393	5.78161	4.59164	5.18713	5.01044	5.26185	5.03769
FBgn0000543	3.57748	4.16608	3.30247	3.26679	3.77592	3.70643	3.42852	3.77987	3.24129	3.6347	3.24076	3.25	3.09075	3.38909
FBgn0015360	3.17851	2.92328	2.85922	2.32791	2.855	3.01787	2.82002	3.11268	2.87899	1.89278	1.86916	1.87651	2.45892	3.1447
FBgn0035321	4.45516	4.68395	4.79671	4.83613	4.84348	5.49402	4.64283	3.64462	3.57232	5.49354	5.17707	4.59675	4.39737	4.01608
FBgn0035318	4.30082	3.8808	3.99415	4.16749	3.71161	5.0262	3.47491	3.91875	3.57521	4.23339	4.07478	3.42748	4.16699	3.65037
FBgn0035316	5.33147	4.57431	4.85411	4.60659	3.51228	4.90489	4.68499	4.00744	4.23193	3.29715	3.31509	4.199	4.92803	3.57486
FBgn0035347	5.19043	5.04165	4.70716	4.16349	3.76913	3.73369	4.91623	4.17043	4.91409	4.22106	4.06071	4.79564	3.63628	3.18187
FBgn0035346	5.36526	5.59664	5.01615	4.93129	4.9223	5.70172	6.1388	5.45454	4.80894	4.28468	4.45028	3.87514	4.72416	3.98263
FBgn0261602	8.0621	8.03905	8.20933	8.14625	8.63296	8.67978	8.19904	8.20964	7.31278	3.56732	8.40831	7.42814	7.27955	8.28506
FBgn0016794	2.9928	3.14853	2.97823	2.4647	2.4065	2.53625	2.47157	2.34006	2.48176	1.90248	2.05124	2.49729	2.76648	3.19382
FBgn0062517	5.73735	5.2693	5.23448	5.79267	4.86853	5.25149	5.24066	5.00324	5.57662	5.40837	4.92581	4.93251	5.18435	5.48047
FBgn0035355	3.99672	3.3682	4.43191	4.54859	4.51348	5.16321	3.85688	4.5177	3.45984	4.81835	4.45907	2.70377	3.45643	3.27781
FBgn0035357	3.31958	3.66608	3.43628	3.22502	2.85742	2.52597	3.58857	3.16938	3.57172	2.16783	2.79438	3.75072	3.44705	3.49625
FBgn0035360	2.55362	3.59269	2.8529	2.66709	3.77356	2.33135	4.30115	4.41915	2.97914	3.37945	3.5185	3.88	3.93697	3.79853
FBgn0027082	2.98523	2.99559	2.52121	2.95433	3.36435	2.87624	2.12111	3.1604	3.07825	3.07569	2.96699	2.67088	3.75682	3.83429
FBgn0035358	5.08364	4.82987	3.05983	3.95228	4.99179	4.50904	4.93359	4.1394	2.89	4.85841	4.34628	3.53157	3.9891	4.76463
FBgn0011828	2.9023	3.78227	2.76514	2.75992	3.51156	2.81998	2.82771	2.67299	2.16236	2.94661	2.89719	3.14565	3.19368	2.60734
FBgn0010909	2.5539	3.61651	2.92713	2.72304	2.31931	1.56114	3.43721	2.83104	3.31728	1.99303	1.70911	3.45664	3.77899	3.4144
FBgn0035344	3.42559	4.0827	3.0107	2.41585	4.09492	4.246	3.81144	5.63733	3.32316	1.01299	0.963481	1.6574	1.83233	2.4364
FBgn0035343	5.16312	2.63078	3.95007	2.35627	3.01384	3.87285	5.58155	2.69568	2.53795	3.70232	1.06654	1.83756	2.59485	2.57877
FBgn0035370	4.16553	1.90721	4.76187	4.21144	4.78452	4.73226	4.26932	4.10083	3.39305	3.65633	3.3293	3.42121	4.48124	4.09128
FBgn0044452	3.52293	3.97207	3.35221	2.93906	3.17695	2.87	3.09091	3.62557	3.03317	2.82823	3.21498	3.41392	4.00918	4.17554
FBgn0035375	3.37708	3.66557	3.97369	3.75442	3.33657	3.73269	3.25017	4.27247	4.60526	4.41874	4.38499	3.44352	5.39598	4.43917
FBgn0035383	3.49882	3.88465	3.89336	2.79894	3.87907	3.47059	3.0218	3.69565	2.88694	2.90749	3.05086	2.6381	3.35838	3.74217
FBgn0035385	1.95951	1.74453	1.30905	0.380912	1.116	1.3112	2.05328	1.8721	1.04666	0.666767	1.42803	1.687	1.31194	0.806876
FBgn0040308	5.25176	4.89586	5.67185	5.77038	5.78935	5.82657	4.21408	5.40129	5.10846	4.39604	5.16808	4.16124	5.22817	5.29089
FBgn0052484	3.43209	3.32079	3.89964	3.47265	3.51139	3.1828	3.22026	3.66559	2.74116	4.08945	3.72552	3.72582	2.6927	3.83719
FBgn0052485	4.78525	4.00969	4.13016	4.21007	4.33364	4.74126	4.30799	4.41241	3.80315	4.74931	4.62095	3.68906	4.05607	4.2303
FBgn0035392	3.65595	4.57606	3.72123	3.86806	3.8034	3.89737	4.80151	3.8569	3.6527	3.02256	3.3386	3.21892	4.27006	3.69031
FBgn0035393	3.03611	3.65214	4.15564	2.42195	3.60901	4.07361	2.82635	3.09089	3.36648	3.75392	3.68671	2.65854	2.50838	2.75589
FBgn0035397	3.58256	4.09592	3.8475	3.98794	3.29526	3.41703	5.17306	4.55545	5.2377	3.99147	4.27696	5.55848	4.46541	4.22702
FBgn0052486	5.00452	4.64914	4.07356	4.06682	4.28726	4.37407	4.10161	4.13807	4.6705	4.58451	4.67671	4.53007	4.91578	4.45814
FBgn0035379	1.82325	1.23575	1.46227	2.39941	1.57938	2.21982	1.41891	1.98485	2.6214	2.32575	2.58622	0.572157	1.24765	1.09139
FBgn0035372	4.26089	4.67222	4.47386	4.32434	5.30517	4.58472	4.19013	5.2039	4.44198	4.85496	4.94501	4.1902	4.33885	4.23071
FBgn0035371	4.60194	4.49536	4.5815	4.16096	4.87	4.33897	3.8471	3.54845	4.19686	3.82363	3.7749	3.75502	4.27169	4.91474
FBgn0035401	4.51976	4.22228	4.63956	4.62964	4.58952	4.25745	3.78081	4.4912	4.40244	5.14385	4.8018	4.937	4.86195	3.71136
FBgn0035405	3.2726	2.79483	2.68321	4.2834	2.63938	2.25128	2.91812	3.58421	3.74221	3.20123	2.89339	2.61906	2.98055	3.76596
FBgn0024194	2.99429	2.94039	3.83493	2.39816	2.50436	2.17583	2.15031	2.22173	1.32161	2.66733	2.55376	2.33246	1.8009	1.96822
FBgn0052280	4.13216	3.52646	3.77506	3.89722	3.59787	4.31395	3.69557	3.49339	1.84409	2.53046	2.98605	2.73392	2.96704	4.25978
FBgn0052278	3.20133	3.23525	2.59381	3.99378	3.95043	3.8366	4.46042	1.37417	3.3785	3.78325	4.5363	3.94978	2.78859	3.09469
FBgn0052281	2.62518	2.36181	2.5239	2.28035	2.59452	2.62964	3.23785	2.01503	1.95536	2.97722	2.48067	2.07246	2.04029	2.09059
FBgn0035411	2.57045	2.39177	2.23928	1.94396	1.15126	1.50808	2.40767	2.33162	3.22552	2.24308	2.16265	3.10741	3.42896	2.75419
FBgn0035416	3.07611	3.56688	3.34444	3.13197	2.71733	2.98062	2.90607	3.49477	3.72382	2.38454	2.45193	3.02464	2.83852	2.78677
FBgn0035423	3.94655	3.49305	3.33353	5.60547	4.37536	4.09103	4.84351	3.07763	4.27133	3.65432	4.47257	3.20801	2.58952	2.11095
FBgn0035424	3.22112	3.15366	3.39132	1.82642	0.200474	-0.113401	3.66051	3.00593	5.24469	0.181881	-0.103734	2.60654	2.23506	3.16211
FBgn0035436	4.8622	4.04059	4.60579	5.02977	4.57583	5.14754	3.72917	5.25657	3.82912	3.66134	4.15043	3.62914	4.12337	5.37895
FBgn0035438	4.42094	5.23329	5.48489	5.32599	5.71892	5.99096	5.63959	6.14343	5.75762	5.95896	5.65185	5.5468	5.34441	5.47871
FBgn0035443	2.0387	2.40715	2.15329	1.74221	1.867	2.33628	2.39249	2.42344	2.1515	2.918	2.58655	2.33977	2.42905	1.63262
FBgn0035444	3.26242	2.98927	2.76177	3.57312	3.57036	3.42432	4.55551	3.91791	3.33384	2.3642	3.07001	3.6473	2.62143	4.3897
FBgn0035445	2.41541	3.48379	1.18368	1.04509	2.01564	0.987942	1.67066	2.41526	1.46351	0.715237	1.06404	1.43703	1.68813	2.23667
FBgn0027616	3.41594	3.63532	3.50377	4.00419	3.37907	3.05822	3.95533	3.56116	3.49387	1.91818	3.19665	3.44746	2.81345	3.18692
FBgn0035437	5.12959	4.73137	4.28528	5.33186	4.22822	4.31582	4.61489	4.85726	5.89938	4.21902	4.36597	5.44772	5.42977	4.96228
FBgn0035431	4.00061	3.86919	4.66433	2.63242	2.95818	4.19509	2.44935	2.39376	1.93192	3.19866	2.40656	3.41005	2.84406	3.29134
FBgn0035425	4.13272	4.05216	4.35368	4.47099	4.17969	3.87557	4.68837	4.33554	4.82413	4.25619	4.30027	4.26884	4.60059	5.64854
FBgn0035422	8.27897	7.62121	8.38686	8.55515	8.68996	7.57085	7.57476	7.21266	6.43309	2.63185	7.50199	6.61871	7.03586	6.94355
FBgn0052271	0.289684	1.51851	1.25161	1.63267	1.22802	2.09332	1.90917	1.37322	1.27672	1.76323	1.14111	1.02723	0.750705	0.892139
FBgn0035415	3.10192	1.42613	3.13321	2.65906	3.72375	3.46984	2.01827	2.62389	2.0607	3.9736	3.34072	1.89263	2.83993	2.40589
FBgn0035409	2.80576	3.97849	3.87425	1.5772	1.85186	1.18551	1.28742	3.60715	3.90776	3.80694	3.07331	3.41254	3.68854	1.296
FBgn0035404	5.99558	6.05884	5.9552	6.3194	6.444	6.79782	5.29473	6.10183	4.93711	6.13533	5.89565	5.75779	5.72063	5.94733
FBgn0035402	4.45628	4.221	4.23152	4.56001	4.05979	4.00153	4.29764	4.35112	4.76034	3.98989	3.667	4.47413	4.36428	4.65306
FBgn0026189	5.14338	4.4598	4.59852	4.83677	2.80173	3.71894	5.36647	3.91548	5.59787	2.97523	2.70459	4.49474	3.36652	3.05279
FBgn0035398	0.211501	-0.0677844	0.554761	-0.23393	-0.328385	-1.11743	-0.339038	0.469335	-0.347563	0.214999	0.302092	-1.11743	3.17745	2.15974
FBgn0035449	3.79083	3.30758	3.57736	3.39907	4.45848	3.4202	3.57763	3.88169	3.76065	4.09094	4.15839	4.709	3.79834	3.40851
FBgn0035462	2.39107	2.17411	2.50929	2.56795	2.14733	2.97023	2.3635	2.64596	2.3844	3.27632	3.04911	2.75143	2.4229	2.15439
FBgn0035464	2.95845	3.62363	3.22656	3.32276	3.5002	3.81741	3.18848	3.68472	4.63921	2.55076	2.75443	3.42489	3.43145	4.06885
FBgn0004888	5.64453	6.28523	6.25129	5.56297	6.15027	6.33634	5.68123	6.0263	4.81321	6.34983	6.19609	5.66806	5.23888	5.84137
FBgn0026592	4.34405	3.90769	3.96564	4.33048	4.86747	5.28606	4.70681	4.19258	3.78845	5.42067	5.15076	4.29342	4.35284	3.6342
FBgn0035471	4.2196	6.47744	5.87522	6.11919	6.41824	6.12496	5.75003	6.8896	5.68655	6.24034	6.32635	5.33618	6.1303	6.83973
FBgn0041147	2.84454	2.98029	2.46228	2.65656	2.71276	2.69743	2.72338	2.84658	4.15283	2.57008	2.7894	1.66854	2.90863	2.85343
FBgn0035475	0.95096	2.72728	2.98811	3.80549	2.81636	3.30731	2.89598	2.35559	2.58875	4.01134	3.88237	3.62902	3.69013	2.72644
FBgn0004910	3.00135	3.77693	3.28334	2.69588	3.66515	2.67949	2.97738	3.65577	3.03274	3.06314	3.6132	2.83146	3.68536	2.04447
FBgn0035473	3.88368	3.61943	4.01056	5.17579	4.26609	4.98309	6.28668	5.54795	5.08347	3.47944	3.95441	3.9116	4.5623	4.93678
FBgn0035470	3.87763	3.48247	3.84192	3.992	4.04531	3.70593	3.49399	3.75988	3.10495	4.14559	3.67433	3.10399	3.2402	3.4436
FBgn0052262	6.03598	5.75194	5.64608	5.89816	5.84154	5.23287	5.14874	5.3241	5.18354	4.82317	4.7886	5.16649	5.06085	4.65987
FBgn0052264	3.73849	4.44985	4.1383	4.34371	3.53108	3.22145	3.76641	3.75327	3.6189	2.4778	2.91255	3.23876	3.53982	3.78435
FBgn0035483	4.46493	4.29498	5.23887	5.02989	4.62545	5.27548	5.19056	4.60456	5.17651	4.50768	4.53481	5.14597	5.94466	5.38447
FBgn0263832	3.93352	3.7637	4.03085	4.61578	3.96094	3.76664	3.349	4.63941	4.62319	3.58517	3.37816	3.24669	3.62159	3.82755
FBgn0035490	1.79078	2.8547	1.65209	0.944873	2.15197	1.10376	2.53882	1.04741	2.04738	2.08626	1.93676	1.47558	2.94176	2.53611
FBgn0035498	3.94294	4.39192	4.16967	3.73752	4.16338	3.44284	4.55884	4.64053	4.41036	3.92551	3.95627	4.17542	4.29409	4.31865
FBgn0028484	4.44078	4.15651	4.20215	4.32037	3.8574	3.96417	4.06255	3.81045	4.53359	3.22059	3.26014	4.34217	4.47964	4.59875
FBgn0003206	3.30459	4.30219	4.10614	3.70763	3.84539	3.70176	3.91039	4.12294	4.10143	3.63102	3.95622	3.38839	4.63115	4.71851
FBgn0035501	3.881	4.54686	3.93326	2.79392	4.12044	3.86706	2.88874	3.34777	3.52418	3.39101	3.39992	2.07368	3.47848	3.65117
FBgn0261274	3.53131	4.71294	5.45788	4.68644	5.16469	4.81723	4.69654	5.35454	5.09508	4.02761	4.55971	4.55682	5.61507	4.93144
FBgn0040696	4.6935	4.34083	4.27092	5.52317	2.97565	3.67934	4.41981	3.69885	4.67006	4.19596	4.44669	4.34701	5.45137	4.79803
FBgn0003710	2.29081	2.00003	1.73687	1.49829	0.743633	1.87469	2.31525	1.56992	1.88378	0.846261	1.87241	3.03842	2.61716	1.3667
FBgn0035515	4.82969	5.87813	4.91242	5.3906	4.67656	5.41313	5.20201	5.76307	5.72357	4.08134	3.86319	3.95408	4.93976	4.94432
FBgn0035517	5.02671	5.75344	4.64497	5.09955	5.4359	5.52851	4.96699	5.02912	4.11003	5.2536	5.18883	3.84546	4.61264	4.09689
FBgn0035519	5.38339	5.20055	4.97257	5.29059	4.99395	4.83212	5.48584	4.97584	5.99538	4.9792	4.79491	4.76091	4.88289	5.12479
FBgn0035523	3.42636	3.85552	3.81903	3.20688	3.47172	3.64349	3.26039	3.28585	2.89684	3.49491	3.56946	3.61312	3.11169	3.35675
FBgn0035526	4.73741	4.56762	5.14522	5.16953	4.78964	4.60501	3.52366	4.47345	4.38925	3.92419	3.95785	4.35532	3.75752	3.88947
FBgn0015829	4.16521	3.63349	3.60907	4.11468	4.01074	4.62498	3.58773	3.80986	3.86286	4.5045	4.61199	4.00725	3.29127	3.76725
FBgn0041630	3.663	3.88394	4.1962	4.44824	4.05219	4.49598	4.22399	4.51448	3.78587	4.94441	4.9752	4.65917	4.74104	4.69999
FBgn0035524	3.33588	2.88853	3.87627	4.12417	3.98887	4.17931	3.40096	3.21571	3.82288	4.30742	4.02334	4.40883	4.24593	3.89936
FBgn0035520	4.5223	4.21486	3.90221	4.96751	4.08704	5.44702	3.60821	3.79846	3.6908	4.76471	4.27563	3.84208	3.24623	3.29555
FBgn0035518	2.84702	2.79801	3.12116	2.8045	3.15324	2.68878	2.59291	2.4619	3.06285	3.82733	3.41139	2.64322	3.89362	3.09418
FBgn0041171	3.85458	3.85062	3.12436	2.54399	2.08366	1.94063	3.86739	3.17968	4.62183	3.52378	2.80184	4.00206	3.2209	3.37358
FBgn0001257	4.42614	4.3041	4.03889	3.03235	3.73808	3.0138	4.61292	4.13356	3.08532	2.97811	3.44682	2.85742	3.01793	3.59685
FBgn0040697	1.57803	0.929527	0.432398	0.793156	0.639239	0.91532	1.68409	1.22946	1.96056	1.151	0.770219	2.37381	2.20103	2.03712
FBgn0260985	3.57473	4.01639	3.00437	4.0508	3.16814	4.03418	2.6917	2.02638	2.5004	3.11521	2.64639	2.35113	2.4791	2.71167
FBgn0035499	1.19358	5.39519	5.27437	5.26307	5.34651	5.73087	4.8491	5.00135	4.86915	5.30919	5.22827	5.92523	5.2637	5.90492
FBgn0035497	5.71692	4.69488	6.3683	5.36401	3.77727	3.18466	3.15621	4.14455	4.67205	5.05422	5.4931	5.81422	5.14825	4.91981
FBgn0004516	3.65077	3.36652	3.51021	3.78734	3.93754	3.31931	4.46367	4.27471	4.64846	3.97845	4.40223	4.74317	4.40114	3.8753
FBgn0016013	3.37313	4.22492	4.18948	3.56919	3.71144	3.48229	3.18892	4.57737	3.27842	3.54493	2.20647	2.3172	3.56985	3.32383
FBgn0035484	5.50102	5.10273	6.11057	4.31397	6.61029	5.64177	4.93732	6.66492	5.68127	4.1976	4.05487	4.1212	4.8425	5.88567
FBgn0052250	5.85623	5.16822	5.51825	5.51087	5.50743	4.76827	4.27935	4.02602	3.8848	4.36268	4.32587	4.44615	3.67128	4.45095
FBgn0035534	3.48411	3.51135	3.44439	3.84561	4.37177	3.65426	3.49962	3.64882	3.46078	3.99064	3.33642	2.9012	3.37906	4.20855
FBgn0035539	1.96118	2.70302	1.64716	1.86309	1.53592	2.12169	0.770553	0.405124	1.1778	2.70554	2.99652	1.58825	4.03941	0.59884
FBgn0000038	2.15577	2.30995	2.80992	3.77436	2.85042	3.71108	3.93528	3.52406	3.49407	3.14561	3.4309	3.55437	3.69694	2.73087
FBgn0035557	2.18877	1.21398	0.624067	2.35426	1.06799	0.698965	0.580807	-0.319722	0.278362	2.1322	1.66827	-0.193148	0.391664	0.304642
FBgn0015805	3.25819	3.80498	4.13445	3.81884	3.79008	3.68863	3.69446	3.34895	3.5389	3.60306	3.61441	3.583	3.77659	3.92238
FBgn0052240	5.70487	5.47955	5.67257	5.54745	4.68078	5.48003	4.84573	3.67268	4.19124	5.4218	5.45242	5.27733	3.90462	4.82566
FBgn0035537	1.45519	2.19332	2.77395	2.34719	3.01801	3.47105	3.17958	1.17765	1.61448	3.32531	3.26242	3.0657	1.94067	2.2435
FBgn0035532	4.21021	3.73976	4.27196	3.28201	4.04264	4.31182	3.70293	3.38889	3.89971	4.12609	4.10238	3.75173	4.14507	3.58788
FBgn0052238	5.77614	4.53438	4.81679	5.07796	4.2671	4.24275	4.71968	3.73317	4.86491	5.50304	4.98263	5.08011	5.10931	5.21992
FBgn0035574	1.4978	1.7963	3.01771	1.86393	1.41576	1.99484	2.56309	0.980872	0.668114	0.344901	-0.260251	1.35236	1.48591	0.507688
FBgn0027085	2.07026	2.72701	2.84957	2.38706	2.57252	3.11018	1.88647	2.83098	2.82771	2.81642	3.0141	2.75166	2.40912	2.15937
FBgn0035583	2.82387	2.84654	3.06939	2.87214	4.08124	3.41976	2.853	3.38957	2.15723	1.79379	1.23524	1.78118	2.65422	3.27624
FBgn0035577	-0.339992	0.0839643	-0.401388	0.177562	-1.09175	-0.58044	-0.109923	-1.08111	-0.479898	1.94711	1.90026	2.89965	0.552838	1.16711
FBgn0035569	4.27639	4.06181	4.04678	4.89139	2.89863	3.6903	1.49076	3.19496	1.97303	1.58478	1.45486	1.36974	2.90136	2.4665
FBgn0035584	5.50065	4.62852	5.78759	5.67363	3.37746	4.7372	4.88373	3.21033	4.4845	4.76286	5.19961	4.34952	3.55284	4.45517
FBgn0030234	2.85723	3.15047	3.02146	2.33722	2.81902	2.76687	3.1401	3.72325	1.44211	2.69662	3.57097	3.13362	0.960033	3.72127
FBgn0030239	2.17804	5.36559	5.53048	4.67726	6.19276	5.73131	4.62289	5.85685	5.12087	4.648	4.55453	4.3836	4.73892	0.301781
FBgn0030244	4.76986	4.94365	3.14504	2.42209	3.18546	3.33445	2.42047	2.79239	2.5997	1.92602	2.52269	1.33003	2.17655	1.54214
FBgn0003965	4.58949	5.32083	4.28154	2.99358	3.83657	4.858	3.11506	4.76488	3.05007	3.58673	3.4269	1.80875	3.53484	5.21918
FBgn0030251	5.08485	4.54949	4.18745	3.52752	5.67093	5.34268	4.60815	5.6847	4.20343	4.9813	4.60686	4.141	4.38368	4.8932
FBgn0030257	2.83614	2.78888	3.49413	2.41872	3.43972	3.1254	2.9955	1.85873	2.50089	2.45838	2.84421	3.03588	1.91386	2.68422
FBgn0030261	3.28404	3.12864	3.15402	3.19792	4.03147	3.24653	3.68938	4.68714	2.58374	0.949331	3.94803	3.06971	2.46613	3.89371
FBgn0003366	3.01915	3.92209	2.83354	2.93819	2.82132	2.94776	2.44081	3.20746	2.20454	0.923925	1.99773	2.02165	2.55404	2.97639
FBgn0030246	3.51238	3.06508	3.13542	2.75186	2.33952	2.91138	4.25222	2.5816	2.97898	2.45668	2.40187	4.33925	2.40132	2.49129
FBgn0017561	2.46744	2.13143	2.07129	2.72635	2.06589	1.34878	2.73966	2.69944	2.33959	1.70477	1.60381	0.845	2.90017	3.64796
FBgn0030245	4.01952	4.77094	4.38033	4.70204	4.77605	4.31868	4.28471	3.80565	3.48863	4.56717	4.3052	3.51045	3.63854	3.57238
FBgn0003321	3.24738	3.55093	4.16138	3.49059	3.30797	2.73341	3.7881	2.94326	3.26008	3.37366	3.60242	3.98082	2.99774	2.74153
FBgn0003360	7.4504	7.59874	7.08953	7.46322	7.5308	7.71487	7.65795	8.1417	6.73698	1.3735	6.37054	7.23591	0.994055	7.26498
FBgn0025111	5.8659	6.15213	5.99893	6.38045	5.91008	5.26922	6.62493	4.78849	5.77335	6.19652	6.57624	6.49615	0.533074	5.84038
FBgn0030263	5.64346	5.25299	5.23289	5.12547	5.63489	6.3803	5.10981	5.62358	4.65797	5.68007	5.44076	5.01795	5.02999	5.48914
FBgn0027498	4.23888	3.86495	4.07127	4.14856	4.37152	3.81802	4.15294	4.44004	4.5184	4.23698	4.41936	5.26745	5.17841	4.30287
FBgn0015245	5.93144	4.98861	5.64959	5.4124	5.62929	5.52975	5.17145	5.56014	5.14986	6.39473	6.1011	4.99502	5.4464	5.83749
FBgn0028686	4.88417	-0.216723	4.92781	4.93019	5.46608	4.96463	4.71648	5.19745	4.93453	4.92763	4.80316	4.37167	5.2694	5.06989
FBgn0030291	2.44318	2.25091	2.96735	3.48673	2.83781	3.83989	2.62007	2.7667	2.81241	4.29868	3.86334	2.65968	4.02641	2.61145
FBgn0030292	2.45233	2.35442	3.00564	3.5577	3.63502	2.71711	4.37781	2.31291	2.46984	1.12701	1.90154	2.69246	1.5867	2.22083
FBgn0030293	1.30081	3.11288	2.80296	3.41379	2.8616	3.06002	3.25564	2.93733	2.85735	2.66654	2.7998	3.83657	2.81604	3.23568
FBgn0030294	1.86477	1.78822	3.0057	1.98831	2.40922	1.32916	1.6974	2.05822	1.23947	4.46042	4.41573	2.93899	3.26517	2.50707
FBgn0004864	2.44673	2.43975	2.39192	2.18338	2.53929	2.16639	3.28233	2.58749	3.12304	1.69228	1.79368	2.71802	2.90427	2.5041
FBgn0001491	5.02115	3.84298	3.92233	3.93187	3.10398	3.0163	3.43613	4.04189	3.17661	4.85815	4.44587	3.82938	2.49933	2.51383
FBgn0026268	4.6093	2.98311	2.9353	3.74285	2.16915	4.35322	2.45605	4.47689	4.56591	3.65411	3.09226	1.21921	4.65185	3.85047
FBgn0020255	4.79953	5.08925	5.83214	5.31258	5.14646	4.95128	4.85843	5.53858	5.99338	5.52636	5.27603	5.47958	5.62058	6.31262
FBgn0001145	5.44321	5.42342	5.5076	4.92406	6.04748	5.3852	5.44811	5.54607	5.17556	4.93031	5.47901	4.6851	4.90385	4.71147
FBgn0030300	3.42156	4.38858	2.81586	3.2365	4.20343	1.24646	2.0165	2.56861	2.66922	2.35144	2.57828	2.61503	2.02654	2.12622
FBgn0030304	2.74192	2.74289	2.78287	2.74913	3.68387	2.76177	2.42719	2.26448	2.81012	3.35805	3.32203	2.60656	3.16038	4.96057
FBgn0030305	3.75233	4.29454	4.55972	4.32603	4.42829	4.87165	3.97012	3.75337	3.99017	4.64155	4.07292	3.67884	4.17234	4.25296
FBgn0052666	1.20812	2.80072	2.2609	2.20028	1.97507	2.08293	2.8369	2.26406	2.68134	2.84943	2.71505	2.97603	2.35795	1.76879
FBgn0030310	3.55839	2.67525	3.97952	3.13457	4.0243	4.65202	4.0269	4.80406	4.54254	4.70027	3.68036	3.52893	3.27169	3.91667
FBgn0030311	3.94379	3.7521	4.18365	3.53499	4.52609	4.74363	4.70098	4.34827	3.44716	3.75382	4.25965	3.95949	3.99306	4.73033
FBgn0030318	2.55121	3.0094	2.64568	3.26775	2.70218	3.08423	2.91579	2.21295	2.44029	2.96174	3.70927	2.58722	2.33419	3.31689
FBgn0030321	4.05394	4.14724	4.69123	4.333	3.9059	4.11069	4.07315	4.75245	4.55101	4.40595	4.5232	4.02357	5.35031	4.95072
FBgn0002723	1.50315	2.27651	1.8469	1.32228	1.6036	0.829008	2.13547	2.67417	2.07078	0.376376	1.71315	2.16845	3.38551	2.4458
FBgn0030323	3.18344	3.45554	3.27803	3.62808	3.35617	2.71693	3.15977	2.7301	3.04374	3.54728	3.64295	2.94038	2.14297	3.11686
FBgn0030317	3.57612	4.79012	5.14943	4.5205	5.49212	4.23993	5.41778	5.39471	2.20701	4.55105	4.2983	4.3247	1.7292	3.46493
FBgn0003277	2.47558	3.37752	2.92559	2.89103	2.37455	2.5938	3.32698	3.25885	2.92111	1.51893	2.63632	3.10748	3.19545	3.43488
FBgn0030309	0.727739	3.75305	4.27974	3.74773	4.52263	4.72758	3.64436	3.91716	2.58817	5.42177	4.99962	3.70772	3.85895	4.09054
FBgn0262740	3.22838	3.15253	3.09379	1.8281	1.97445	1.24993	3.37132	2.10931	3.75354	2.3472	2.25326	3.03427	2.87328	2.60288
FBgn0030334	1.85815	3.21752	1.85487	1.1797	3.55996	2.34133	2.44047	2.86087	1.91948	3.15365	2.24887	1.90574	1.19012	2.41606
FBgn0000259	4.42968	3.87522	4.09139	4.34218	3.71857	3.70734	4.20883	4.7313	5.16372	6.05613	5.88259	4.82182	4.43523	4.39882
FBgn0030347	3.84156	3.59824	3.74408	3.94471	4.0893	4.25651	2.06315	1.66642	3.90102	4.13256	3.85483	3.73312	2.91871	4.18761
FBgn0030352	3.89714	4.3028	3.98355	3.71131	3.63134	4.43559	3.81668	4.07917	3.68446	2.73019	3.14236	2.25256	3.36924	3.66096
FBgn0030362	6.61958	6.49676	6.6708	7.21091	7.29783	5.51296	4.70191	5.89343	3.95308	5.54123	5.10991	5.25849	5.25574	5.97668
FBgn0030361	2.14299	1.84485	1.88865	2.32568	2.08811	2.72015	1.40638	3.39082	3.30444	1.83775	1.24205	0.967089	1.37049	1.03106
FBgn0001083	1.09498	1.35593	0.507214	0.759358	2.54978	0.77995	2.14465	1.4745	0.409641	1.4377	1.56319	2.45923	1.62481	1.53366
FBgn0030359	5.2566	4.99252	4.79621	4.95573	4.43317	4.32243	5.19356	4.54086	5.25822	5.80435	5.79323	6.181	6.22	4.96649
FBgn0030354	2.53867	2.98423	2.87998	2.25699	1.89411	1.83439	2.98816	2.80169	3.56748	1.63664	2.18312	5.60872	3.63049	3.39175
FBgn0030348	0.953371	1.5608	1.55171	2.30388	1.97102	1.6804	1.83515	2.28877	4.26647	2.95948	2.44956	2.8897	2.9382	0.0855579
FBgn0030346	2.971	3.85998	3.80075	3.88276	4.06074	4.2852	3.9559	3.88384	3.23008	3.45923	3.58816	2.96147	2.56031	2.63301
FBgn0030344	2.73964	3.81683	3.5523	3.86731	3.60359	3.68843	4.6647	4.6003	4.82441	4.76445	4.8905	4.42663	5.10803	4.44945
FBgn0030342	4.67646	4.71528	4.05182	4.83552	4.01026	4.91251	4.56721	4.03757	2.04066	3.70591	3.1734	3.43812	4.84739	3.18287
FBgn0030341	1.8814	3.37222	5.40261	5.51994	5.596	5.32632	4.62385	4.30009	4.15216	5.24713	5.45916	3.89228	4.62107	4.87683
FBgn0030336	4.07912	3.5358	3.13244	3.68158	3.66242	3.11826	3.51801	4.94004	4.34414	2.9452	3.42818	4.29589	3.56136	3.62812
FBgn0001218	6.53537	7.13879	7.65944	6.2859	5.77766	5.84902	6.18123	6.04765	6.30751	6.3709	6.5394	6.17597	5.94409	5.80555
FBgn0030332	6.31254	4.18267	4.89253	4.91145	5.17451	3.41808	4.38279	3.20458	2.44083	5.11619	4.42534	3.98887	3.84935	5.33209
FBgn0030328	3.83805	3.78609	3.44991	3.61057	2.92786	2.66392	3.27457	3.39329	3.75843	2.30279	2.69596	3.19595	4.05984	3.55907
FBgn0030327	3.97184	4.26125	4.90094	4.2881	4.25782	4.29322	2.96772	3.60347	3.92848	3.69197	3.89774	4.27812	3.43026	4.15864
FBgn0030365	2.98386	2.79123	3.2338	3.4963	3.58905	3.66978	4.33645	3.01632	3.4183	3.68215	3.65305	3.01036	3.43914	2.86405
FBgn0030369	0.640271	0.981882	1.46138	0.258742	2.17729	1.76726	0.445891	1.62344	1.78153	1.23064	1.85306	2.04166	0.27584	0.576251
FBgn0030367	2.51135	3.56971	4.11193	2.99316	3.25316	3.34732	2.96931	3.51064	2.25012	2.69511	3.46984	1.53832	2.49755	2.81851
FBgn0030366	5.0762	4.54945	4.11567	4.36182	3.38795	3.64492	4.49349	4.57336	4.86892	3.65821	4.35182	5.39479	5.25385	4.13041
FBgn0043001	3.08826	3.17671	3.57056	2.77456	3.196	1.50043	1.89778	1.41323	1.91296	3.92054	3.66195	3.41771	1.79409	2.20875
FBgn0030407	2.62983	2.48558	2.74751	2.23113	2.70855	3.26587	5.06489	2.91481	3.31503	2.74192	2.92778	2.74801	4.27979	-0.534737
FBgn0030406	2.67667	2.68032	2.92024	2.17897	3.67927	2.27969	1.63221	2.05395	2.37399	2.56037	2.80367	2.0278	3.28837	2.16071
FBgn0030403	4.00692	3.94537	3.96859	3.21682	3.43813	4.15498	3.38035	4.36437	3.96494	2.42854	3.70301	3.54257	3.46579	4.1136
FBgn0030395	0.931685	2.31047	1.57402	1.32229	0.60222	1.40583	1.17414	1.92895	2.03919	0.983281	0.318158	0.462396	0.725428	1.91885
FBgn0030391	3.32011	3.7324	3.08299	3.10865	3.8651	3.96475	3.798	3.42641	3.5534	2.86518	3.10228	3.46186	3.15313	2.72844
FBgn0030411	3.27836	3.38164	3.47767	3.30778	3.78865	3.5328	3.5522	3.38436	1.73868	3.57117	3.78013	3.36491	2.54758	2.63948
FBgn0015024	4.11858	4.91045	4.42123	5.01452	4.6403	4.0144	5.22899	5.45148	5.83915	4.37653	4.44409	5.43168	5.46985	4.6317
FBgn0011837	3.30679	3.26314	2.17129	3.67266	1.82355	1.7957	2.61217	3.60987	3.22715	2.15033	2.1639	2.77913	4.2335	2.4113
FBgn0030425	4.01541	4.22742	4.03963	2.62607	5.78704	5.76601	4.26692	4.82352	3.06678	3.73128	4.35046	3.00855	4.32859	5.48188
FBgn0030435	4.40889	4.08589	4.91637	4.72441	4.30967	4.05972	4.57371	4.76684	4.92197	4.69243	4.92286	4.03944	4.29795	4.46851
FBgn0052649	2.99216	4.42184	4.06589	3.4087	3.92571	4.73309	3.14763	4.62259	3.08095	3.25854	3.60611	3.82062	4.00895	4.4417
FBgn0030410	3.06712	2.10198	2.35465	2.51883	3.05052	3.06753	3.32631	3.29249	2.25576	3.38832	2.50762	3.41973	2.50571	3.40682
FBgn0261524	3.27441	3.2307	3.52357	3.40868	3.43284	3.49186	3.74393	4.01283	3.37852	4.28933	4.25566	3.60763	2.9972	2.87745
FBgn0030447	4.45374	4.94654	3.72697	4.26167	4.52185	4.6163	3.19461	3.51377	3.01281	3.65873	3.91653	3.9546	3.84477	4.89712
FBgn0250862	2.57079	2.8698	2.32008	2.083	3.22309	2.93099	4.0664	1.52384	3.71137	2.48178	3.3597	1.66367	1.31726	1.84739
FBgn0030452	4.47507	4.66886	5.16604	5.27562	4.55001	4.33628	3.9451	3.46551	3.26204	3.42974	3.03173	2.87324	2.15126	1.9712
FBgn0052645	-0.162199	-0.149523	0.500697	2.26975	0.675045	-0.609902	2.15745	0.936213	0.549717	1.35132	1.03956	0.714177	1.27517	1.04696
FBgn0030456	2.9117	3.03522	2.98872	3.76083	3.64984	3.58385	2.7614	3.16465	3.82092	3.38101	3.32945	4.18233	3.90924	3.34059
FBgn0030457	4.74397	4.03935	3.51289	3.50525	3.66851	3.81918	4.51947	5.31987	4.89152	4.62245	4.56435	4.945	4.03546	4.70655
FBgn0029133	5.05153	4.84564	4.80358	4.57474	4.82605	5.23283	4.5703	4.00934	3.91688	4.56377	4.50759	3.54816	4.5281	3.55929
FBgn0030460	2.3198	3.42504	3.72494	2.97372	3.86665	4.3336	3.55209	3.55537	2.59801	4.02498	3.65546	3.74183	3.60379	4.17297
FBgn0025463	3.69797	4.0536	3.94918	4.25612	4.00747	3.90236	3.81559	3.74269	3.16534	3.74623	3.42562	3.63215	3.92104	3.87491
FBgn0030449	5.03591	4.3782	5.23762	5.17605	4.28463	4.68857	3.55954	3.79126	4.6632	5.70125	5.37538	5.37897	4.66415	3.74854
FBgn0010303	2.16819	2.86562	2.78332	2.33822	2.0233	2.50092	2.98322	2.49037	2.3087	1.59582	2.11191	3.36295	1.89559	2.43794
FBgn0030465	3.3813	3.65063	4.3104	4.40851	4.19519	5.15808	4.01728	3.30536	2.90182	3.70565	3.8675	3.14758	3.9993	4.80236
FBgn0040309	5.54366	6.33337	6.08105	6.01433	5.6209	6.80939	5.55565	5.4273	4.94422	5.98451	6.50046	6.18942	5.92626	6.25672
FBgn0030474	2.91047	2.73205	2.55492	2.98248	3.03806	2.77335	2.54693	2.51798	2.52213	4.56905	3.79168	3.36868	3.40031	3.27801
FBgn0261085	0.553244	-0.595338	0.643231	-0.256371	0.536276	-0.081241	1.47321	1.12011	0.629823	1.87287	2.21339	0.820856	-0.0730166	-0.0610848
FBgn0030478	6.20764	5.87593	5.79351	5.81767	5.60396	5.81228	5.51329	6.03876	5.27524	5.179	5.99078	5.1787	5.83171	6.01365
FBgn0030481	4.67845	3.84395	3.9925	5.43512	5.23737	3.94244	4.57356	3.8989	3.51042	5.01947	4.82875	4.45689	5.10909	5.39415
FBgn0030482	3.75847	4.60652	3.92031	2.95478	4.06709	2.61809	3.5193	4.49753	3.04225	3.94608	5.2142	3.2643	3.63017	3.90321
FBgn0030484	4.97282	5.34527	4.77203	4.26439	5.47952	5.03872	5.068	5.49154	5.42274	5.7015	6.31935	6.28692	3.90271	5.66879
FBgn0030486	1.9411	2.87643	2.80799	2.20003	1.72625	1.91351	3.10253	2.11025	3.32992	2.10464	2.36802	2.87197	2.19223	2.55788
FBgn0030485	3.8118	3.50882	3.39005	2.94228	4.1075	5.03379	3.26719	4.10821	3.25351	4.20282	4.04726	3.97189	4.40081	4.26449
FBgn0026749	2.88104	2.65793	3.39845	4.49059	3.57853	3.525	2.72178	2.09263	2.00341	3.15129	3.38873	2.65439	2.10531	2.63076
FBgn0030507	1.94651	1.57059	1.78708	0.733344	2.11173	1.06784	1.9772	2.32396	1.07172	2.05108	1.29271	0.48395	2.01137	2.09215
FBgn0030509	1.17987	0.858348	1.02851	1.58982	2.01456	1.59802	2.3336	3.54824	2.15994	1.41942	1.32149	2.06611	1.15884	4.18762
FBgn0030519	2.17574	5.18127	4.18153	5.33086	5.41636	5.23345	4.64857	4.38348	3.74401	4.07204	4.5764	3.69831	3.48125	5.20487
FBgn0020909	2.87121	2.47083	3.40794	3.23427	2.62506	3.36435	3.13808	2.90031	3.00343	3.39026	3.10456	2.28466	2.8801	2.56851
FBgn0030528	2.27085	2.65809	2.16891	2.34416	3.41216	3.91015	3.07512	3.98252	3.9277	2.59632	1.73464	2.72094	2.73143	2.91857
FBgn0027537	4.14053	3.25539	3.01653	4.12403	2.80873	3.0936	3.65611	3.15487	3.38775	2.31448	2.48412	4.07162	3.74617	3.75718
FBgn0030525	4.86513	4.4546	4.31418	4.69709	3.38892	4.26386	5.30283	4.58541	4.98612	5.41866	5.07561	4.90143	5.30016	4.86378
FBgn0030521	6.46014	6.6917	6.39351	6.19328	6.73047	6.8754	6.10916	7.21992	5.96584	6.50845	6.50278	5.55917	6.1367	6.9626
FBgn0001612	2.33854	2.64604	2.38128	2.60755	3.22901	2.45279	2.24152	3.13455	4.72591	2.79824	2.94437	3.87788	3.0579	2.46094
FBgn0001087	2.82655	3.36542	2.80451	3.04329	2.42184	2.92809	3.62825	2.95111	3.41818	2.70722	2.69707	3.1878	2.78162	2.81574
FBgn0030514	4.31419	4.12124	3.38334	2.67893	3.20927	2.48259	3.19714	3.34899	3.28453	2.58299	3.43266	3.44998	3.57373	3.67235
FBgn0030512	2.06915	2.51878	2.31175	1.41762	1.75933	2.06986	2.30936	2.247	2.29931	2.46839	2.18474	2.66204	4.24032	3.86649
FBgn0030510	3.63282	4.9978	4.56429	3.94751	5.00897	4.7126	3.86354	4.13605	2.68612	4.80301	4.42673	3.13936	2.26445	3.49146
FBgn0030502	-0.260439	3.73786	3.77517	3.87491	3.89757	2.6665	3.61163	2.98601	2.93227	2.33274	2.61973	2.93866	3.12201	2.89446
FBgn0004169	7.27072	6.87085	7.08342	7.0417	7.8076	7.61184	7.46688	8.00897	6.68084	7.70764	7.61793	7.20159	6.96067	6.81437
FBgn0000173	4.12772	3.86748	3.4741	4.11158	3.9753	5.12458	5.02155	4.78223	4.74977	4.75829	5.05945	4.42136	3.83204	4.36024
FBgn0026713	3.88276	3.56032	3.66097	2.89704	3.34403	3.65129	3.6005	3.39855	2.83004	3.91389	4.0781	3.14614	2.92518	3.12921
FBgn0030552	4.09709	4.17311	3.73425	3.46449	3.87039	4.82247	3.40526	3.94552	3.24433	2.83959	3.70996	3.6676	3.55561	3.37621
FBgn0030554	3.79396	3.92309	2.89708	2.62712	3.65635	4.5185	3.13451	3.59119	2.5086	4.00587	3.19058	2.70946	0.46431	3.08629
FBgn0030558	2.1994	4.40226	3.88929	3.50756	4.66154	3.9751	3.90172	5.25662	3.77375	3.54457	2.83378	2.68948	3.73312	3.32484
FBgn0030556	4.19808	4.49384	4.503	3.98289	4.05858	4.35411	3.66758	4.1486	3.68502	3.88075	3.75008	3.34618	3.90076	3.90775
FBgn0030555	3.16597	3.41563	3.10207	3.47031	4.34506	4.08873	4.24821	3.80886	4.39843	5.35474	5.44068	4.90802	4.63287	4.03823
FBgn0030573	2.66219	2.49542	1.84618	1.8829	2.80956	2.3166	2.20423	1.47669	1.41073	2.57884	2.8315	2.55027	3.35527	3.52607
FBgn0030576	2.67858	2.79135	0.973468	1.91564	2.14371	2.43927	2.66039	2.43924	2.4147	3.29301	2.9298	3.68238	3.07147	2.35157
FBgn0030574	3.30993	3.92935	3.68417	3.39334	3.94902	4.20328	3.63635	4.19661	4.29686	3.33972	3.49091	4.02578	4.11869	4.06831
FBgn0030572	4.16437	4.45835	4.04201	3.84636	4.57967	5.18994	3.59851	3.15478	2.97303	4.84302	4.34896	3.98485	4.82153	4.57914
FBgn0030582	4.19551	4.2398	3.75584	4.07135	3.54888	3.42284	3.90487	3.51348	3.31346	2.54406	2.97378	3.70782	3.22477	2.73927
FBgn0030603	4.1968	4.10509	5.02246	4.59824	4.77336	4.4404	4.41154	4.68751	4.11512	4.04235	4.08671	3.95884	3.79168	4.16906
FBgn0030605	4.00074	1.64851	4.02535	4.42388	4.3142	4.30492	5.30129	5.27048	3.952	3.86122	4.57535	5.01266	2.85573	3.85647
FBgn0053178	1.81868	3.06238	2.98677	3.4853	4.04083	3.97264	3.4664	3.29299	1.15604	2.99328	3.27234	2.68706	1.32415	2.32155
FBgn0030612	2.47744	3.11799	2.74902	2.38972	2.86352	3.31215	2.83616	3.54265	2.55346	2.89407	2.44849	3.00114	3.44626	3.46979
FBgn0030611	3.58887	3.18034	3.51264	3.02381	4.66808	4.43502	4.49926	3.2342	3.39176	4.90956	4.47135	3.93807	3.5426	2.26639
FBgn0264389	4.39428	3.7839	3.63499	3.74847	3.9927	3.5988	2.94273	4.05015	4.0297	4.74584	4.51792	4.39471	3.29278	3.06624
FBgn0030594	4.63474	5.72135	5.11412	2.39162	2.88488	4.23145	1.75001	6.5229	1.91318	3.20919	4.86678	3.9322	4.51338	7.29616
FBgn0030593	6.22751	5.82067	6.54197	4.57427	7.19097	6.49733	4.76954	6.67107	4.91835	5.89431	6.63905	5.22924	5.91935	5.0662
FBgn0030589	4.75719	3.631	4.96371	4.23038	5.12106	4.59077	1.66705	1.59676	0.483452	2.41803	1.20607	0.892419	2.64686	0.395176
FBgn0052590	2.47012	2.24702	2.26241	2.44535	3.80949	4.65699	3.42087	3.33011	3.72933	5.08133	4.53417	2.3262	3.80689	3.58835
FBgn0030584	5.23706	5.28817	4.46779	4.81917	5.39631	5.27064	5.14421	5.06943	4.17887	5.49091	5.15197	4.4836	4.43181	4.66627
FBgn0015926	0.901198	0.64488	0.391596	0.602035	0.492014	1.68384	1.48944	0.697428	0.813371	3.36384	2.37235	1.93243	1.04215	0.408271
FBgn0030631	2.34712	2.6801	2.80894	2.96929	2.92531	2.45641	3.25134	3.36537	2.7572	2.18141	2.19542	2.69856	2.61689	2.6293
FBgn0030634	2.11503	1.57717	1.42284	1.64743	1.3807	1.92144	2.59947	1.97334	1.46819	1.67324	1.79008	1.98855	1.38723	1.71583
FBgn0030628	2.42514	3.92929	2.53979	2.44257	2.0896	2.61499	2.59988	3.15742	5.1687	2.11145	2.11327	1.47809	1.86432	1.00577
FBgn0030615	2.2628	1.48357	2.50457	1.30924	3.1712	4.25371	4.29447	4.31235	3.29464	4.37058	4.48701	3.02164	3.23282	5.85742
FBgn0014455	5.09362	4.46734	5.69933	4.54854	5.34908	5.71439	4.82281	4.35659	3.70832	-0.261595	4.69491	4.55509	5.23617	6.55349
FBgn0030638	3.71098	4.08023	3.55952	4.27794	4.34104	4.19371	3.48249	3.71905	3.46937	3.70856	4.07421	3.374	4.20965	3.79597
FBgn0030641	4.73587	4.96517	5.16869	4.55252	5.07626	5.13114	5.36266	3.67146	3.60558	4.45491	4.19374	4.22575	3.63206	3.83016
FBgn0030645	0.559491	4.35234	3.75733	2.93992	3.88469	4.14239	3.90612	2.60733	2.44471	2.47829	3.14399	1.80622	2.35298	2.86823
FBgn0030653	5.06903	0.471626	5.27205	4.54961	5.35986	4.63714	4.42275	4.25191	4.35918	3.64729	3.31821	3.48052	3.64135	5.52203
FBgn0030658	4.26239	4.2211	4.25572	4.01472	4.26319	4.77559	4.31937	3.90249	3.86869	4.05891	4.19647	3.55288	3.85723	3.95405
FBgn0030661	4.95532	4.32901	4.45948	4.5767	4.28493	3.40548	3.73616	4.76584	4.18377	4.14045	4.0169	4.71639	4.71036	4.52757
FBgn0030668	5.04043	4.87315	5.15941	4.65549	4.49232	5.45697	3.84348	5.12441	5.00811	4.01175	4.66518	4.04922	4.72674	4.79335
FBgn0030671	3.2918	4.27049	3.80678	4.08094	3.9706	4.00819	3.92038	4.12726	2.71897	3.67846	3.32732	3.20993	4.79616	3.63822
FBgn0030672	5.16235	5.09563	4.92463	5.29726	4.96841	4.80944	4.90064	5.26317	5.33641	5.51447	5.56471	6.14676	5.52291	5.84429
FBgn0030670	4.87089	4.75991	4.54652	4.46899	4.67978	5.14814	5.15103	4.27329	3.93545	5.35245	5.26688	4.41509	4.96862	4.30027
FBgn0030669	4.49463	4.05955	3.91761	4.132	3.9839	4.26982	3.33899	3.05661	2.18092	5.38646	4.66966	5.3468	3.80575	4.43531
FBgn0030662	2.49853	2.81393	2.43163	2.02943	2.44006	1.44259	2.68302	2.14475	1.864	2.17341	1.65615	2.98928	2.59981	2.41819
FBgn0030659	2.50157	2.45104	2.67335	4.14532	3.42628	3.48845	2.57124	3.03349	2.93377	2.58663	2.76705	3.62147	2.77235	2.79046
FBgn0030654	0.438505	1.89114	1.29598	1.96927	2.16015	1.53023	1.95755	2.40459	1.84221	2.55144	2.21332	2.43804	1.6233	1.06261
FBgn0004391	3.71096	2.99857	2.20115	2.22571	1.66942	1.395	2.38128	2.64989	3.14981	2.43202	2.54023	3.01903	1.6182	1.57503
FBgn0030679	4.88185	1.66549	5.15105	4.52154	4.57638	5.97218	4.79829	5.38708	3.70423	4.87734	4.43035	5.68652	4.049	4.66006
FBgn0030692	3.93882	3.96883	4.08686	3.94982	4.16702	4.29962	4.33382	5.71809	5.64448	4.01032	3.82179	3.51245	3.74099	3.70484
FBgn0030699	3.65178	3.44113	3.27161	3.32784	3.55519	3.53384	3.34113	4.41633	4.76217	4.43758	4.15493	4.35114	3.74808	4.26496
FBgn0030700	3.03003	3.39729	2.1929	2.58931	2.60229	2.1667	1.42023	3.0912	2.08148	2.82751	3.12165	2.43648	2.796	2.16742
FBgn0001105	4.07273	4.17802	4.05625	4.21657	4.04005	3.43468	4.7694	5.10036	4.63627	3.44072	3.43122	4.47629	4.47463	4.45324
FBgn0030701	3.09956	3.01971	2.83806	3.01312	2.69036	2.88744	3.80779	4.6303	4.405	2.5679	3.88042	3.22452	4.76336	4.38132
FBgn0030704	3.82038	3.29738	3.82848	4.3833	4.57181	4.59728	2.44784	3.68571	3.20451	3.59068	3.11238	2.54029	3.72161	3.42555
FBgn0030706	1.7171	1.83332	1.54117	1.75567	1.77189	1.73156	3.19344	2.12907	2.43119	1.16607	2.32957	3.51058	2.83426	2.58942
FBgn0030710	2.28775	1.64205	1.57437	2.66992	2.00219	1.65185	1.78961	1.6427	1.28478	0.600354	0.322842	2.12659	3.21232	0.897355
FBgn0030711	4.30461	4.15328	3.30643	4.42329	5.24161	5.08457	3.2229	3.70991	3.76254	4.90375	4.93302	2.89083	4.53786	4.93325
FBgn0000611	3.55793	4.44425	3.81956	3.89112	3.75867	3.72922	4.53087	4.57586	5.22837	3.44709	3.49771	3.73203	3.41491	4.27613
FBgn0030719	6.04421	5.26215	5.96247	6.64167	5.91051	6.27204	5.86688	5.66223	5.95921	5.5515	5.87843	7.52589	6.02535	5.27761
FBgn0065035	3.17144	2.39625	2.69119	2.59991	2.91385	3.49233	2.66204	2.64284	2.25022	1.83243	2.87773	2.29223	3.86644	4.23676
FBgn0027093	4.09967	3.45292	3.85735	3.89322	3.60464	3.81711	4.03477	4.26192	3.84607	4.66028	4.18987	4.045	4.0141	4.74659
FBgn0025809	2.87797	2.42122	3.47853	2.5435	3.33359	3.68469	4.02711	4.556	4.84452	3.57795	3.48215	3.48037	2.52232	2.39198
FBgn0030691	4.80595	4.44101	4.33007	4.43507	3.8035	3.74528	5.36588	4.22499	4.92246	4.91691	5.08448	5.46421	5.36352	4.30524
FBgn0030680	1.96306	1.39813	1.37672	1.53446	0.908404	1.04754	2.46301	1.88761	3.97986	1.45842	1.39095	2.08009	3.24663	3.95446
FBgn0030678	3.61541	3.74561	3.5076	3.90747	3.15321	3.41414	2.74253	3.21252	2.00317	3.91773	3.49572	2.8971	4.65825	3.9133
FBgn0011741	4.11329	3.75089	4.19623	3.06182	3.34405	3.61217	2.51932	2.61789	3.12618	3.48681	3.00829	3.2133	4.20054	2.75083
FBgn0030723	1.95478	1.58793	1.5995	1.98995	1.91864	2.14469	2.20676	1.15386	2.64171	2.06285	2.48598	2.44586	2.63331	1.40223
FBgn0030731	4.79784	5.21435	5.1887	4.94296	5.08518	5.38587	4.86552	6.27162	4.39419	4.84883	4.89148	4.42429	5.01217	5.5393
FBgn0004066	4.71571	3.36235	5.28736	5.09782	5.73321	5.12949	4.76605	6.1917	5.51228	5.77918	5.82905	4.71799	5.19953	5.18511
FBgn0000536	4.03849	4.27866	4.99088	3.4179	4.48379	4.21307	4.40499	5.73367	5.07493	4.9504	4.88631	4.59562	4.79267	5.63782
FBgn0260450	2.24607	2.40844	2.66872	2.94535	2.56132	1.97197	2.36964	1.75015	2.40544	2.55371	1.85225	2.31948	1.20954	1.51931
FBgn0003416	1.21071	1.88224	1.3213	0.939676	0.992003	0.622046	2.32044	1.54626	3.39282	1.70522	2.26111	1.70552	0.859573	1.88411
FBgn0004227	3.44792	3.65488	3.87652	4.00169	3.54013	3.4783	4.64632	4.61067	5.61882	3.6839	3.77985	3.94804	4.10917	4.03103
FBgn0030742	2.67339	2.64835	2.41285	3.20834	2.83022	2.89844	3.1434	2.96564	2.97941	3.22295	2.88276	2.2349	2.88661	3.15799
FBgn0030740	4.22811	4.46943	4.0309	3.96442	3.97725	4.50238	3.48511	3.54072	3.63948	4.79153	4.66764	3.96502	4.47738	4.76778
FBgn0004432	5.47699	7.75252	7.67085	7.42201	7.89727	7.4833	7.47632	7.12622	6.88392	7.02203	7.25654	6.5721	6.98837	7.98199
FBgn0030737	5.9885	6.95264	7.41521	5.68041	7.88466	7.19821	6.40227	7.69004	6.39452	6.58546	6.5798	5.88606	5.11347	7.34567
FBgn0030734	5.93829	5.63901	6.22884	6.0534	6.18934	6.37167	5.52395	5.27895	5.53055	5.68875	5.52178	5.61839	5.30113	5.34099
FBgn0030724	4.93181	5.22237	5.13594	4.63745	5.36196	6.07984	4.77394	4.80393	5.70059	5.05685	5.23174	4.98209	4.62331	5.9651
FBgn0030722	6.1489	5.3631	4.77385	5.32432	3.31423	4.44759	5.46786	4.12073	4.8968	5.37626	5.06523	4.4376	4.41799	3.86728
FBgn0004598	2.88203	2.98286	2.61591	3.78351	2.97072	3.09477	2.63852	3.99708	4.16193	3.37982	3.57098	4.23973	3.73781	3.80885
FBgn0030745	4.67857	5.06923	4.30425	4.12245	4.92973	5.06657	4.83749	5.10541	4.36352	4.52381	4.4555	4.27687	5.05391	4.47575
FBgn0030747	1.47227	1.88984	1.39905	2.81951	1.96027	1.24195	2.571	2.52324	3.00165	1.72416	1.9184	2.29566	2.44765	2.7174
FBgn0030748	2.06948	1.78181	1.7253	1.67248	1.85213	2.17027	2.09835	2.37867	2.48022	3.84821	3.46697	3.16723	1.6077	3.0668
FBgn0030753	4.61479	5.11366	4.6219	4.46065	4.04976	4.03755	4.55877	4.57781	4.27357	4.19764	3.61297	4.76389	4.87084	4.48711
FBgn0262734	3.65251	5.13938	4.41986	4.48346	4.09986	3.54405	4.601	4.20163	4.35324	3.491	4.2898	5.19865	4.36472	4.14168
FBgn0030759	3.35375	3.29149	3.16733	3.03632	3.72357	3.81553	2.72707	3.28267	2.40483	3.10575	2.96575	2.80729	2.83626	2.79616
FBgn0015374	4.65847	0.685179	4.80431	5.12328	4.47306	5.01554	4.84377	4.49021	5.20192	3.58795	5.3589	4.63837	5.01636	4.13873
FBgn0025743	2.74028	2.77082	2.55283	3.00952	2.33567	2.79329	2.88078	3.01159	3.25851	1.45064	2.14779	3.65206	1.89632	2.36512
FBgn0015615	2.51667	2.81429	2.52118	2.00311	2.41026	1.8566	2.6277	2.62208	2.02423	1.64176	1.83547	2.06492	2.52028	2.61811
FBgn0261609	5.80489	5.60129	5.68179	5.66146	6.0442	5.6715	5.3804	5.1389	5.17716	5.35116	5.35324	5.56444	5.1171	4.85569
FBgn0010416	3.57723	3.35687	3.75386	3.26223	2.98083	3.30017	2.71349	3.79656	4.32701	2.85523	2.79226	2.85571	3.26943	3.70186
FBgn0030744	4.28716	4.13754	3.92608	3.48173	3.54616	3.71677	3.73104	3.86425	4.1434	3.54744	3.73818	5.1135	5.1184	3.69977
FBgn0010412	7.2277	6.78215	7.88624	8.13584	8.50609	8.80998	7.52977	7.87162	6.5477	7.34434	7.74844	7.78472	6.31648	7.16546
FBgn0030786	3.7524	3.93681	3.5484	3.69452	4.20735	3.97998	3.75655	4.35507	3.71513	4.07603	4.26297	3.30073	3.96357	4.64897
FBgn0030788	0.650088	3.38926	3.18087	3.58374	3.59507	3.58031	3.34922	3.09156	2.554	3.5881	3.36728	3.98976	3.25494	2.32222
FBgn0030792	4.74577	5.19075	5.00729	3.67021	4.52978	4.29281	3.57928	3.52971	3.86793	4.48498	4.18648	3.32896	3.35733	3.63374
FBgn0030794	0.862777	1.39394	2.00282	1.72005	1.87353	1.32842	1.42636	1.98523	1.73485	2.48945	2.37391	2.54781	2.14092	2.15612
FBgn0030796	2.88837	3.38477	3.07973	3.12971	3.39626	2.47322	2.83346	2.73757	3.18942	2.43431	2.4668	2.95837	2.55153	2.85698
FBgn0030801	2.85811	2.64998	2.90428	3.09756	3.69546	3.03343	2.97601	2.1359	2.43159	3.9095	2.75502	2.97848	2.46798	2.87385
FBgn0027556	3.8984	4.64193	4.36032	3.35841	3.9855	2.75356	3.93072	5.24402	4.84945	3.95961	3.97423	4.26389	3.8656	4.6101
FBgn0030800	3.30661	2.81101	2.99106	3.27116	3.61017	3.73368	3.50223	4.22466	2.84295	3.90783	4.04749	2.80749	2.90429	3.61348
FBgn0030791	3.93121	4.07003	3.82848	4.33065	3.24879	4.13927	4.739	4.53107	4.62851	4.30216	4.51524	3.83043	3.94661	3.80816
FBgn0030789	3.28722	2.50091	2.65758	3.13493	2.27855	2.64604	2.5002	2.10575	2.1567	3.1138	2.90017	3.30383	3.19646	2.97742
FBgn0030787	2.67472	2.30596	2.78115	3.49625	2.25767	1.43185	2.77959	2.34398	4.19869	3.72118	3.38259	4.08878	3.20893	2.43898
FBgn0001250	2.72377	4.35753	3.08506	2.67399	2.89261	2.07867	3.43409	3.74924	3.30379	2.38262	2.65766	2.55425	3.6349	3.7905
FBgn0027528	2.6474	3.1825	2.6116	2.00698	2.58906	2.23369	2.51981	3.22557	2.55445	2.56979	2.53632	2.52842	2.92113	3.37045
FBgn0030777	4.55938	0.840565	4.61	3.32294	4.97899	3.07105	4.90733	6.29457	2.37256	4.77006	4.39422	5.591	4.14865	6.45533
FBgn0030775	4.06733	5.45921	4.1782	4.64367	5.49055	3.84005	5.29774	5.97165	4.52019	5.89352	5.44906	5.25884	4.74706	5.72342
FBgn0030774	3.58006	4.91578	3.58665	4.13275	4.79227	2.9307	4.88364	5.42255	3.18938	4.68109	4.46752	4.28318	3.68438	4.56287
FBgn0030773	3.7038	3.60568	4.15192	4.91717	6.65094	7.86999	6.07233	5.75132	4.92339	7.30799	6.0831	4.55063	5.04747	3.75778
FBgn0259923	2.93151	2.9066	3.24634	3.14741	3.17088	3.09137	3.7586	2.88589	2.94346	3.10565	3.11284	3.74768	3.57305	3.41517
FBgn0000152	3.05205	3.32712	3.26369	3.16357	2.87881	3.03572	3.38237	3.23909	2.83293	3.68227	3.47084	3.88557	2.81529	2.9163
FBgn0015336	0.69819	2.24036	1.16348	1.21999	0.560252	1.73354	2.00521	1.24564	1.00999	0.981785	1.41452	1.80578	0.817571	2.18075
FBgn0030768	3.42336	3.25022	4.09467	2.77092	2.9218	2.72039	3.07485	1.8883	3.15221	2.16053	2.84832	3.13395	3.16669	3.97061
FBgn0260748	3.25723	3.61771	2.40161	2.83862	1.57686	2.55743	2.41082	1.39588	2.80027	2.76041	2.70889	2.77001	3.23448	2.88159
FBgn0260747	2.31256	0.703198	5.76734	5.87167	7.21464	3.73512	5.04946	6.33724	5.43053	3.73118	5.9119	6.10294	4.93422	5.95758
FBgn0030828	7.62329	7.39237	7.81523	7.45146	7.52085	6.55936	7.00664	7.86842	7.15158	4.14417	4.24273	3.24246	4.21044	5.48083
FBgn0030823	4.17755	3.4994	3.36063	4.61607	3.05034	3.53962	4.15679	4.09185	4.89173	5.22415	5.22443	4.76341	3.69815	4.61088
FBgn0002590	4.9382	7.81162	7.96189	7.83654	8.17078	8.24069	7.3806	8.21812	7.15657	8.19391	8.12068	7.13745	7.26107	7.55516
FBgn0030809	3.725	3.89036	3.23586	3.20802	3.05083	3.0234	3.86641	4.02405	4.07868	3.46592	3.38436	5.22586	3.92008	3.6174
FBgn0030838	4.26699	4.1575	4.37604	4.9603	3.40717	3.34063	3.99787	3.75838	3.18271	3.68655	3.75887	3.25133	4.24439	3.58076
FBgn0030839	3.34697	2.6602	3.41555	3.67794	3.33953	3.16643	2.77294	2.09775	2.72581	3.29079	3.32861	3.15626	4.4113	3.78421
FBgn0030840	4.46422	4.01754	3.99698	4.42938	4.09891	0.281207	3.5302	3.22957	4.56807	4.33031	4.5185	5.4752	3.88816	3.2063
FBgn0027602	1.76313	1.88084	1.80088	1.63166	2.06273	1.84928	1.53874	1.92848	1.81125	2.59969	1.85687	1.84133	1.86242	1.8638
FBgn0024238	3.69427	4.28413	4.17477	4.30801	4.20627	3.72756	4.31371	3.58951	3.86297	4.21322	4.35609	4.2581	4.67614	4.48247
FBgn0030834	3.41896	3.76904	3.4148	3.45367	4.03337	4.19342	4.02231	3.94015	2.66237	4.21977	3.92875	4.11055	3.60765	3.27921
FBgn0030833	3.66969	2.42928	1.79711	1.72685	1.39358	1.6455	1.11274	2.08237	2.3287	2.60244	2.93855	1.35501	4.80126	2.40523
FBgn0030847	3.03373	2.98264	2.97599	2.5366	3.07671	2.35983	3.44523	2.37542	2.35091	3.04427	2.94636	3.26766	2.99811	3.69622
FBgn0030853	5.56464	5.78715	5.64614	5.40376	5.74675	6.84959	5.6146	5.68241	4.8171	6.35538	6.01212	5.34202	3.51698	5.20257
FBgn0030855	3.0723	2.70031	2.73183	3.3095	3.05776	2.27739	2.22471	2.72964	3.10437	2.83194	2.52727	2.36803	3.944	2.80821
FBgn0250788	3.52469	4.31866	4.48513	4.39526	4.34743	3.71133	4.71695	4.62242	4.57907	3.7176	4.56957	5.22084	4.74979	5.16801
FBgn0026192	3.28757	3.60066	3.6927	3.52161	2.69171	2.48015	2.94376	3.44436	2.71533	1.96841	1.73256	3.6874	2.64185	3.12716
FBgn0030870	1.986	3.95973	4.09401	4.18753	3.45743	2.95491	3.21774	3.28389	2.8809	3.41128	3.54559	4.00951	4.18619	3.7664
FBgn0000617	2.87198	3.0868	3.60782	3.4741	3.78365	5.0533	3.06992	3.64593	3.21628	4.00913	4.11979	3.60736	3.39919	3.7356
FBgn0030872	1.7862	3.29213	3.52103	3.38106	3.84578	4.03294	3.2218	4.16978	2.91576	2.48597	2.99586	2.97555	3.17059	3.22907
FBgn0030873	1.53328	3.62588	4.0281	4.41072	3.90348	4.11084	3.83678	4.09004	4.07727	4.09489	3.5057	5.04738	4.17551	3.34989
FBgn0030871	2.4344	2.7896	2.69924	3.98169	2.51325	3.43384	3.15247	2.61249	2.78937	3.34534	3.15026	1.34586	2.40722	2.45255
FBgn0030864	3.72924	1.38311	2.63135	2.3277	1.56926	1.70159	2.46484	1.96209	1.74343	3.79855	3.46004	3.70412	3.36422	3.09403
FBgn0030858	2.51694	2.92147	3.14926	2.80713	2.81976	2.99828	2.9421	2.82816	2.54221	2.06292	2.33929	2.84225	3.13241	2.75861
FBgn0030851	2.76437	2.30821	2.81022	2.33526	2.72781	3.83646	3.0214	3.29936	3.05297	3.52804	3.2633	3.41908	2.86737	2.87327
FBgn0030850	4.17448	3.67819	4.16554	4.5178	3.72972	4.63091	4.19107	4.12666	4.73055	4.62366	4.89693	4.56242	4.36609	4.53782
FBgn0030876	3.28693	3.13954	4.15552	3.02247	4.26725	4.30548	3.62803	1.31116	1.48805	3.04159	3.78981	1.55152	1.92546	3.16496
FBgn0027605	4.66605	4.7996	5.056	5.12034	4.57729	4.91666	4.66328	4.33376	4.05528	4.42276	4.46783	4.43058	4.7352	4.12645
FBgn0021765	5.48959	6.5235	5.71647	4.77604	6.03973	6.4947	5.08786	5.34926	4.36977	5.12675	5.29641	4.76545	4.90657	6.37187
FBgn0030893	0.958096	2.18827	2.18407	1.03267	2.4187	2.48361	2.79923	2.74403	2.15553	3.15992	2.84085	3.07866	2.38329	2.29114
FBgn0030895	2.26302	2.47308	2.53306	1.57943	2.52059	2.68262	2.86519	3.06567	1.93829	3.8373	2.79867	1.33029	3.01741	1.45508
FBgn0030894	2.88085	3.05717	4.03056	3.20579	2.66884	2.16136	4.02316	3.25938	3.31361	3.49092	3.40202	2.89781	4.02225	3.6004
FBgn0030890	2.96677	3.45749	3.19447	2.52497	3.02442	3.00306	3.48825	3.21969	3.85691	3.71173	3.41088	3.51291	3.46969	3.79837
FBgn0030883	3.19206	3.66787	4.48785	5.07454	4.19385	3.52437	4.09594	4.12366	5.42306	4.29143	4.16245	4.60986	4.15285	4.99385
FBgn0030877	3.39156	2.92145	2.45149	3.36346	3.41411	2.83923	1.91861	2.99262	2.56813	2.75813	2.5417	3.10912	3.12531	2.22194
FBgn0030914	1.38679	2.45502	0.850886	0.805725	1.86368	2.15225	2.57228	1.54913	1.57013	1.58126	1.56742	1.12124	1.21899	2.46932
FBgn0030915	3.01155	2.67084	2.93518	3.57645	3.28139	3.57524	3.23115	3.1137	2.82655	3.45049	3.06145	3.18641	3.70235	3.6556
FBgn0022355	5.98407	6.6391	7.31661	5.59714	8.72309	8.03302	6.94872	8.53594	6.43626	7.51613	6.9733	6.21031	6.12973	7.94595
FBgn0052549	4.94296	5.25889	4.81602	4.65012	4.72765	4.66658	5.05341	4.7169	5.28725	5.12713	5.27713	5.07473	5.15745	5.50438
FBgn0008635	4.81221	5.23667	5.33059	5.32946	5.09309	4.9775	4.50627	4.74645	4.48468	4.38269	4.47071	4.14108	4.05117	4.23609
FBgn0001079	2.09315	1.98425	1.74969	1.50484	1.6641	1.34022	1.75897	1.72145	1.72521	0.682168	2.6501	2.19219	3.43387	2.59863
FBgn0030951	0.805197	4.15302	5.31108	4.94615	4.43331	5.37734	4.03639	4.2855	4.00058	5.89569	5.30961	5.33906	4.32117	3.49322
FBgn0010383	1.49595	2.21885	1.56361	1.60659	3.30731	2.13018	1.47941	2.09083	2.34879	2.33464	2.44489	1.02648	3.11889	1.76761
FBgn0030945	3.91397	3.74268	3.33751	4.33377	3.63617	3.30257	3.06037	3.17939	3.11116	1.49195	1.8691	1.74411	3.27209	3.11336
FBgn0030944	4.26652	4.59388	4.26106	4.30366	4.98186	4.88462	4.07061	4.58674	3.76534	4.99215	4.67415	4.47293	5.02011	4.58728
FBgn0027335	3.5883	4.07472	4.01825	4.38963	3.78081	4.57053	4.7334	4.44463	4.70281	3.79655	3.66274	4.02889	3.997	4.15407
FBgn0030932	4.97675	5.78701	6.65587	5.08041	5.17567	4.26543	4.25942	5.2009	4.24324	4.23689	3.80595	4.52682	5.73129	5.28064
FBgn0030930	3.3	4.32783	3.79829	3.7582	3.48843	3.45394	3.50037	3.67184	3.64266	2.53137	2.97076	3.93383	3.83295	3.30106
FBgn0030929	3.78776	3.76345	2.56218	3.77714	4.29527	2.64756	3.94721	3.29322	4.95288	5.71572	5.61654	5.23937	4.66056	4.54863
FBgn0030960	3.36251	3.35346	2.9071	3.1175	3.167	2.29442	3.18523	3.69982	2.70792	4.14462	3.70048	2.58425	4.33155	3.8828
FBgn0030963	2.81482	3.40631	2.38395	3.24848	1.67572	3.6416	1.4246	1.59852	1.84659	1.06981	1.54545	1.08301	1.29226	1.19615
FBgn0030964	2.92443	3.44156	3.95436	3.26083	2.94902	2.92814	3.05636	3.90217	3.09753	2.77567	3.7264	3.09649	3.39562	3.12288
FBgn0030969	3.07509	2.67297	2.77678	2.61079	3.0018	2.90074	2.99368	2.53331	2.434	3.60656	3.364	3.19671	2.76891	2.44379
FBgn0030973	3.35879	3.82684	3.42185	3.00312	2.75443	3.82091	4.63839	3.30606	3.01244	2.93511	3.16736	3.51044	4.20715	4.24924
FBgn0030975	5.94289	4.74679	5.51019	5.97974	5.01341	4.34459	5.95797	4.28013	6.27968	5.92584	6.31386	7.01834	7.19914	4.93402
FBgn0030968	5.35318	5.22498	6.30165	5.30872	5.58309	5.97582	4.58129	6.4585	4.54566	5.16488	4.57492	4.62316	5.14445	5.6522
FBgn0030966	2.51996	1.97641	3.25352	2.09864	2.86749	3.04545	3.05766	3.43972	2.2945	2.90918	2.8607	2.44632	2.88451	3.14716
FBgn0030993	2.73328	3.26111	3.30519	3.60812	4.20478	3.30116	3.98299	4.01791	2.52682	4.31408	4.476	3.86778	3.75294	1.98782
FBgn0030996	3.84572	3.43034	2.51884	3.93231	2.90295	2.34575	3.3792	3.72191	3.48622	3.29429	3.32382	3.81048	4.30481	3.1728
FBgn0031003	3.68689	2.93798	3.87332	4.60118	4.49974	3.86164	2.97221	4.1967	3.77092	3.37036	3.52106	4.58872	2.2851	3.22932
FBgn0031005	0.373842	1.08927	0.719312	2.37342	1.13618	2.25684	2.10365	0.720001	1.74265	1.90517	2.95065	2.04807	1.65406	0.32641
FBgn0259834	4.08722	3.28079	3.54192	3.10726	2.66976	1.93526	2.27265	3.64162	2.07602	3.07203	3.08607	3.13847	3.08062	1.6325
FBgn0031012	2.85994	3.24137	3.20477	1.7341	3.17794	3.69301	3.47583	3.56369	2.66514	2.81336	3.40872	2.75839	2.53642	3.09612
FBgn0052537	2.66822	3.07192	2.73367	2.87691	3.23788	3.25884	2.59496	3.43571	3.30635	3.71168	3.24434	3.94596	1.11188	2.93948
FBgn0031008	4.25484	3.49884	3.50639	2.93103	3.41242	3.65867	2.85382	3.31453	4.54319	3.26599	3.03045	3.45651	2.90943	2.47426
FBgn0031004	2.4182	2.66104	3.39333	2.42161	2.20668	3.76185	3.17663	3.92086	3.48911	3.61304	3.60785	3.91418	2.7069	4.36283
FBgn0031002	3.78952	3.95892	3.84248	2.62568	3.57482	4.028	3.09804	3.68084	3.00478	3.63964	3.42867	2.73921	3.36418	3.20158
FBgn0030998	3.19731	2.49384	3.30907	1.97287	2.43144	2.04692	2.48321	2.90604	2.54246	2.87486	3.2369	1.91339	1.3823	2.6018
FBgn0030997	2.12708	2.22764	1.57334	2.07794	2.07423	2.049	2.30523	1.71871	2.60726	2.23654	1.75033	2.00294	2.95057	1.88129
FBgn0030995	2.83301	2.76764	2.42276	4.46485	3.99431	3.25345	2.82944	3.16133	2.27136	2.2675	1.903	2.79047	3.06073	3.37234
FBgn0030990	4.19835	4.88105	4.91544	4.64954	4.93336	4.71581	4.0478	4.39578	4.41788	4.41132	4.51754	3.94122	4.13095	4.44394
FBgn0030989	3.94181	3.45002	3.37348	3.96386	2.90405	2.86801	3.56312	3.31821	4.40997	5.07636	4.78897	4.49894	4.40013	4.46114
FBgn0031020	3.54864	3.14192	3.8031	3.48448	3.47209	2.92599	3.99422	3.72538	3.98101	3.9284	3.9627	4.27894	3.94458	4.12552
FBgn0031021	5.19385	5.31783	5.1265	5.15819	5.85584	5.78572	5.21432	5.99564	4.81664	5.53395	5.7241	5.55146	4.88942	5.27903
FBgn0031037	2.45481	5.24868	5.30721	5.11352	5.55433	5.54893	5.07383	5.91828	4.8116	4.92702	4.70194	4.34832	5.18939	4.53678
FBgn0031038	4.4791	4.01807	3.07623	3.35812	2.88155	2.1948	3.76844	3.05904	3.45322	3.42867	3.8055	3.86214	4.22899	2.9898
FBgn0031039	4.3113	4.50814	4.18276	4.6458	4.18132	3.95188	4.82448	4.30137	5.35634	5.14467	5.11307	4.76381	4.79349	4.50139
FBgn0004057	5.56997	5.09604	4.83323	4.91299	5.58353	5.17385	4.73258	5.51971	4.90128	3.7917	4.90125	4.12735	4.57291	5.35918
FBgn0031057	4.37509	5.11077	4.37709	4.85307	4.32374	4.20991	5.03202	5.13995	5.79633	4.43959	4.73951	5.59106	5.24603	5.02582
FBgn0086384	2.84822	3.83635	3.39109	3.30067	3.43632	3.62254	3.63254	3.12933	3.00235	3.62393	3.36098	3.02288	2.57054	2.56604
FBgn0043903	2.77107	3.32965	3.27036	2.92121	2.73018	2.19081	3.18444	2.84258	2.78886	1.99783	2.04164	2.64625	2.26839	2.30443
FBgn0031051	2.9407	2.59971	2.89562	2.52814	1.77937	2.06464	3.80011	2.14549	4.13095	0.610619	0.980873	2.8762	2.88549	2.63225
FBgn0031050	4.75377	3.5645	4.19915	3.54581	4.47112	4.04344	4.13942	3.23535	2.9842	3.82323	4.06294	2.99024	3.04596	3.42299
FBgn0031048	3.4418	4.23711	4.26522	4.3073	3.96126	3.92681	3.28445	3.81386	2.8893	4.32776	3.91005	4.11267	3.69738	3.55921
FBgn0027358	2.68336	3.03077	2.18628	2.12949	2.71505	1.03846	2.79208	2.3075	2.78503	2.0674	2.85519	3.57229	1.80186	1.2924
FBgn0026430	2.48608	2.68597	3.06524	2.41671	2.83234	2.33658	2.56157	2.48629	3.66816	3.47319	3.31622	3.95561	3.56873	3.00648
FBgn0031062	2.57808	2.73343	3.09211	3.48328	3.12834	3.00513	3.7198	2.42102	2.41694	2.89013	2.63746	2.92169	3.69436	3.28482
FBgn0031064	0.288807	0.498564	0.549897	0.59341	-0.0834966	0.701943	2.39324	0.883206	2.06925	0.644318	1.05236	2.19666	1.77982	0.794856
FBgn0010380	3.42645	3.8195	4.23691	4.11627	4.07881	3.72988	4.12084	3.88869	3.79688	3.35932	3.73888	3.69315	4.08311	4.0705
FBgn0052528	3.96142	4.61928	4.29719	3.90755	4.26187	4.08498	4.04787	4.61777	4.4958	4.99597	4.89718	4.02195	4.28005	4.71453
FBgn0031069	4.49271	5.16719	4.81529	4.28503	4.19096	4.25579	4.23468	4.90919	3.88219	3.66089	4.03044	3.71416	4.20762	4.00454
FBgn0031070	2.22351	2.87317	2.12942	2.88722	1.84445	2.26995	1.34904	1.94718	1.96951	1.94194	1.56929	3.6358	1.58124	2.51812
FBgn0031066	2.77775	2.98252	2.84555	3.16075	4.53458	3.12662	2.44238	3.43045	1.90428	1.99432	2.61168	2.19727	3.17203	3.28467
FBgn0005198	3.01292	3.15776	2.86477	2.76729	2.58989	2.68915	3.46722	3.09584	3.21922	1.97358	2.23159	2.89898	2.51272	2.58322
FBgn0036945	3.47877	3.58244	4.244	3.57093	4.91756	3.55772	3.59131	3.62632	3.89901	4.1091	4.01038	4.18711	4.09478	3.63277
FBgn0260397	2.97491	2.41843	1.97616	1.29572	1.38109	1.76693	2.16511	2.32748	2.17752	3.12717	3.13713	3.99747	3.84321	3.61255
FBgn0036967	4.35812	4.09239	4.64734	5.34573	4.49861	4.37474	4.69315	4.75297	5.34648	4.3255	4.28962	5.37113	5.32316	5.25429
FBgn0003124	4.66961	3.53729	4.56236	3.89977	3.1961	3.15995	4.30202	4.44261	4.55164	3.35305	3.15124	3.38041	4.62992	4.22788
FBgn0250791	5.16158	5.22967	5.29368	5.11391	5.13163	5.40129	5.43591	5.51501	5.11122	5.90173	5.92791	5.69724	5.49127	5.52105
FBgn0262057	4.78511	4.49861	4.02174	3.83872	5.36147	5.57258	3.83548	4.10081	3.1825	4.56492	4.88412	3.85315	4.78004	4.25828
FBgn0052225	2.90392	3.18723	3.13261	3.6248	3.56004	4.1644	3.34831	2.91988	2.73925	3.44252	3.5842	3.67024	2.76265	3.34712
FBgn0036964	3.50336	3.2623	3.68339	4.48441	3.53593	4.40273	3.61759	3.24962	3.33414	4.34934	4.20556	3.91317	4.15809	3.82081
FBgn0052227	0.994492	1.20617	0.593525	1.25581	0.676715	0.925865	0.360923	0.107573	0.421113	1.60258	1.11347	3.00989	1.60398	2.03784
FBgn0036962	4.97482	4.71079	4.84307	5.24359	4.1058	4.86361	5.26902	5.09599	5.37211	4.73137	5.54251	6.13964	5.20363	4.77055
FBgn0036958	2.32054	2.76017	2.06256	2.48121	1.89602	2.16888	3.10995	2.84367	3.15055	2.51719	2.8275	4.25703	3.28553	3.1392
FBgn0036942	2.94908	3.0627	2.82451	2.23719	3.84886	2.43845	3.09806	3.72418	3.31023	3.62389	3.8525	3.82755	3.65155	4.94931
FBgn0036941	4.62146	5.07614	5.05841	5.41175	4.47915	5.74329	5.32645	4.71775	5.35137	4.17204	3.91933	4.45588	5.33645	3.84742
FBgn0036939	3.69989	4.71826	2.87126	3.3024	2.26563	1.75405	2.901	3.18337	2.56029	3.2837	3.21742	2.58394	2.44605	2.37957
FBgn0036937	-0.122107	-0.00250915	0.313659	-0.0329758	0.601059	1.96615	0.618245	1.01564	0.45335	1.23333	0.865225	0.694873	0.245425	-0.165453
FBgn0036935	2.36516	2.25035	2.5694	3.27855	2.52106	2.77675	3.57853	2.84031	3.29323	2.53924	2.9179	3.49894	2.3891	1.83776
FBgn0036932	4.27412	4.15616	4.08243	3.95705	4.90167	4.71329	3.85674	4.67176	3.75812	4.25872	4.04717	3.56242	4.06519	6.05571
FBgn0261283	4.25006	5.15276	5.4675	4.67681	5.28449	4.70365	4.70029	4.99053	4.77729	3.66121	4.08839	4.07764	4.16058	4.65179
FBgn0036909	4.07317	3.7034	3.83451	4.56336	3.94241	4.42993	3.2537	3.27188	3.94683	4.4822	3.96329	3.25595	3.63681	3.96646
FBgn0024889	4.59539	4.02931	5.01431	3.83179	4.24652	3.70688	4.29277	4.21071	5.0408	4.05739	4.10354	3.60969	6.43963	5.15702
FBgn0001324	1.77554	3.05213	2.9556	4.21913	2.59476	2.99012	2.58422	2.88992	3.9458	-0.316083	1.74992	2.85069	2.19912	2.21232
FBgn0020389	2.496	2.45937	2.53793	2.59244	2.82106	3.35028	2.9329	3.06879	2.33713	3.26507	3.70745	3.38852	4.46319	2.16387
FBgn0036913	3.7069	3.24884	2.84731	2.56479	2.00404	2.51942	3.04697	2.63433	3.07798	3.14675	3.25928	3.44543	2.94733	2.76113
FBgn0036915	3.28462	3.33494	3.63674	3.61257	3.2034	3.58034	4.03011	3.40582	4.11744	4.25917	3.90141	3.52045	3.59116	3.58745
FBgn0028695	4.60502	4.67381	4.57988	4.69841	4.57013	4.80519	4.53161	4.87908	5.02337	4.81701	4.75784	4.80932	5.19372	5.31968
FBgn0036919	5.36665	5.18581	5.52136	5.43663	5.42999	5.41437	4.97412	4.75869	5.42732	4.77994	4.86206	4.6889	4.40499	4.70163
FBgn0036921	4.49347	4.2671	4.69576	4.3639	4.42033	4.92869	4.68701	4.40317	4.97295	4.57057	4.44943	4.34167	5.12959	4.78749
FBgn0036931	4.85371	4.48388	4.81784	5.33602	3.94814	4.68393	5.77282	5.17326	6.52338	4.70144	4.8449	5.11402	5.75415	4.95533
FBgn0005633	1.1153	1.51258	1.01948	1.68526	2.55893	4.42208	1.96464	1.7757	1.20475	2.80554	2.73695	2.65405	2.39172	2.7078
FBgn0052220	4.7456	3.9822	3.08184	3.23132	3.50121	3.02707	2.90975	2.10422	2.73439	2.51524	2.82615	0.572701	1.83428	1.69931
FBgn0036922	3.10958	2.95598	2.82279	3.46758	3.62423	2.55359	1.94242	3.45677	2.28838	0.679244	2.20005	2.80075	2.88385	3.63329
FBgn0036920	4.62794	4.41599	4.23354	4.29149	4.4583	4.48269	4.50578	4.64855	4.34437	5.65498	5.28388	4.66996	4.08951	4.13606
FBgn0036916	3.51649	2.81231	3.57119	4.67736	3.966	3.78097	2.90329	3.62579	2.9958	3.90752	3.62525	3.03801	3.96104	4.22622
FBgn0262518	4.75045	4.34992	4.30991	4.50847	4.63105	3.95356	4.61305	4.83296	4.46229	4.67883	4.4513	4.38584	4.99728	4.57384
FBgn0023094	3.76957	3.64281	3.61588	3.66404	4.08704	4.62151	3.35289	3.22486	3.35257	3.82666	3.9855	3.45532	3.85547	3.6089
FBgn0036910	2.64704	3.99272	3.69051	2.20283	2.99207	2.61481	2.4472	2.42521	2.86248	2.31243	2.81114	2.24735	2.52379	2.95387
FBgn0260461	6.42664	5.62015	6.08528	6.177	5.37598	5.96589	5.83069	5.5659	6.03562	6.16569	5.9444	6.19924	5.97353	6.01979
FBgn0036886	3.45272	2.65842	3.60555	4.5111	3.96456	4.48609	2.94326	2.68096	3.70747	2.79821	2.82377	2.63275	3.11606	2.90516
FBgn0036888	4.88782	4.91891	4.59597	5.13774	5.23448	4.89675	3.98117	4.67969	4.94344	4.46329	4.32676	3.86408	4.57621	4.35208
FBgn0010417	4.05426	3.28106	3.49015	3.02236	3.26106	3.19618	3.73268	3.22032	4.02916	3.38812	3.29397	3.46137	2.18532	3.04213
FBgn0036891	1.8187	3.08878	4.09051	3.2184	4.95604	3.44914	3.32919	3.65241	1.92242	4.54824	3.82509	3.90001	3.54664	3.06149
FBgn0036893	3.10446	2.70659	3.60981	3.01929	3.23582	4.75468	3.19775	4.0302	4.67706	3.80832	3.82497	3.51538	2.60198	3.69787
FBgn0029094	2.75478	2.41238	2.81339	3.2084	2.96951	3.43981	2.44363	3.14747	2.54335	4.2141	3.46275	2.71982	3.86111	2.86622
FBgn0004623	5.78019	5.5007	5.84293	6.47327	6.7556	6.19905	6.19955	6.23902	4.97672	6.77604	6.55883	5.35146	5.39963	4.95267
FBgn0260653	-0.189414	1.62091	2.0009	3.15281	3.03775	2.99226	1.54139	1.10703	2.11808	3.52315	2.94156	2.37037	1.42327	1.76537
FBgn0022774	2.58678	2.47989	4.05396	3.23705	3.5167	5.10198	2.87552	3.51387	3.2083	4.54596	4.38987	3.11037	3.91727	4.99497
FBgn0036896	1.99882	2.63659	2.41173	2.29213	2.31754	2.52749	3.34668	2.62888	2.68096	2.80184	2.58916	3.57071	2.36829	2.59275
FBgn0036889	3.23354	3.3724	3.227	2.55083	3.19977	3.67161	2.57823	4.13426	2.66614	3.33579	2.90427	2.8228	2.29857	2.90305
FBgn0036887	3.89692	3.83991	4.038	3.77842	4.22486	4.10162	4.3368	4.42241	4.82869	3.31706	3.73817	3.52374	3.26405	3.86908
FBgn0262517	3.78075	3.53485	3.46685	3.48802	3.20279	3.46553	3.77526	3.30015	3.97181	3.11199	3.05835	3.43307	3.96043	3.56251
FBgn0036882	3.9913	2.89603	3.14389	3.67065	2.5712	2.47676	2.98777	2.46688	2.77689	3.88261	3.72073	4.12181	3.08632	1.9822
FBgn0036877	3.37995	1.75408	2.15509	1.84893	2.77005	2.1817	2.09401	2.35907	1.99839	1.90794	2.01061	1.60778	2.16613	2.28638
FBgn0040075	4.82376	4.45658	4.43311	5.28331	4.23071	4.66485	4.98241	5.13067	5.33222	5.22661	5.28421	5.35053	4.88675	5.1851
FBgn0260857	2.16096	3.14711	2.80327	4.1251	3.8434	4.28167	3.99814	3.06083	2.64759	3.47513	3.67461	2.5856	1.92715	2.24214
FBgn0036856	3.83331	4.05909	3.82772	5.2783	4.79201	3.93716	4.05918	4.01044	4.49084	4.6712	4.06297	3.11056	4.17289	4.26959
FBgn0036857	4.13936	4.64002	4.82339	2.76835	4.42437	4.45523	4.03547	5.33551	3.66395	4.20237	4.36618	3.83536	3.90886	5.89112
FBgn0017578	3.23916	3.19435	3.49783	4.18955	4.18892	3.92601	3.17155	3.25978	3.0872	4.79147	4.20005	3.72793	2.54923	3.73519
FBgn0026630	4.77758	4.80415	4.34598	4.80138	4.17914	4.41196	4.59521	4.93451	5.15096	4.36437	4.46625	5.2699	5.37124	4.9269
FBgn0036834	3.02586	3.36091	2.43067	3.09973	3.6412	4.27217	2.98005	3.36425	2.879	3.59778	3.09318	3.42239	3.08211	3.53808
FBgn0036843	2.86307	3.88189	3.09374	2.90365	2.72044	3.3778	2.45714	3.98872	3.67932	3.02651	3.45836	3.39007	4.03445	3.36413
FBgn0036848	2.03559	4.58445	3.74251	3.81833	4.01531	4.25547	4.98567	4.50879	4.93277	4.09163	3.96067	3.47493	3.87881	3.78529
FBgn0036847	2.92408	3.58108	3.30846	3.21203	3.84434	2.92635	3.08166	3.17187	3.49926	4.79889	4.29852	3.04007	2.50964	2.28813
FBgn0036842	2.1373	3.27343	3.30024	2.56032	2.79025	2.2658	3.09964	2.82101	3.04444	3.05519	3.10954	3.07307	3.6397	4.16347
FBgn0002945	2.31923	2.48934	1.547	4.18521	1.36238	0.996303	1.49184	1.45748	1.42923	0.559184	1.47267	2.89996	1.62376	1.12772
FBgn0036839	2.88901	3.04795	2.63651	1.62166	2.64465	3.67537	1.86841	2.71237	0.958566	2.42245	1.59488	2.26045	1.63702	0.742314
FBgn0036838	1.32809	2.08565	1.91707	2.6054	2.22802	3.43511	2.7129	2.96568	2.91256	1.57064	1.98486	1.98516	1.60327	2.2321
FBgn0036837	5.93852	6.29209	5.92473	3.666	6.09399	6.64489	6.31979	6.41156	5.55778	3.37269	4.76948	5.3927	4.38553	7.43095
FBgn0036801	3.22083	2.89725	2.39919	2.39033	2.77953	3.22291	3.32791	2.71262	2.74342	1.68928	1.91211	2.73497	2.81653	3.06301
FBgn0040323	3.30693	3.2082	3.1451	3.07664	4.05671	3.96326	3.97297	4.58474	3.00469	4.03002	3.66344	2.49516	2.75552	4.77267
FBgn0052202	3.12064	3.00002	2.62119	3.04244	2.96498	3.24135	3.56212	2.67626	2.92365	3.9749	3.39228	3.38882	4.80024	5.34053
FBgn0036811	4.11138	3.1979	3.92136	4.12657	3.90723	4.03453	3.82733	3.9082	4.05898	3.14858	3.69829	3.47632	2.96719	3.79704
FBgn0036813	4.29061	4.45472	4.60637	3.7301	4.55853	4.52342	4.42044	4.58966	3.71537	4.81481	4.30157	4.12683	4.45677	3.91841
FBgn0000261	6.58068	6.96634	6.69009	6.01021	6.52523	6.75811	6.33173	7.15445	5.95235	6.57944	6.67461	5.93434	6.84792	7.24609
FBgn0036819	2.77243	2.44993	3.14308	4.3531	3.37039	2.6626	3.03062	3.66892	3.3381	3.43791	2.8607	2.71185	2.50202	3.88261
FBgn0014075	3.97124	4.28902	4.67374	3.98356	3.95513	4.12898	3.6222	4.08592	4.46676	3.76054	3.57105	4.52895	3.77279	4.52003
FBgn0036827	3.27036	3.2516	3.10914	4.22465	3.70563	3.96656	3.66483	3.91825	4.59771	3.70761	3.53329	3.64459	4.23303	3.34395
FBgn0036828	3.11774	3.3539	3.3029	3.84006	3.18323	3.08739	2.75109	3.04973	3.16756	3.01137	3.45695	2.52276	2.46191	2.96888
FBgn0036831	1.06836	0.387327	1.55286	1.39882	2.13516	-0.256965	0.0332042	2.34467	2.99972	4.61413	2.72553	1.8005	1.9465	1.57722
FBgn0027057	3.77551	3.98093	4.00416	4.28738	4.18014	4.43906	3.72037	4.66099	4.04486	4.29425	4.04121	3.25655	4.23786	4.53084
FBgn0036826	3.26276	2.91658	2.34686	2.30289	2.26686	1.97405	3.00944	2.41845	2.50087	4.70726	3.36385	2.76344	3.06065	2.6242
FBgn0036824	5.01151	5.40457	5.54307	4.27417	5.40732	4.45861	4.32964	5.77551	5.11219	4.90027	5.12905	5.23631	5.61427	5.45549
FBgn0036821	3.50065	4.32935	3.86109	3.37377	3.84733	3.97401	4.45465	3.74894	4.08571	4.2608	4.038	4.13513	3.7515	4.00341
FBgn0025807	-0.314446	3.32379	1.97449	3.26877	2.36986	2.52891	2.78996	0.648551	1.93328	2.744	2.32111	1.68627	3.33023	1.98538
FBgn0036816	4.48132	5.08213	4.63418	4.28027	4.68791	4.53924	4.21289	5.10612	4.64956	4.83681	4.95791	4.1277	4.41864	5.30688
FBgn0001078	3.06541	2.73067	2.07919	1.94941	1.45996	1.52225	2.89082	1.99281	2.54051	2.2346	1.85906	2.85156	2.63541	3.92025
FBgn0036812	0.979512	2.33587	2.31342	3.40498	2.59483	3.31093	2.22661	2.189	4.60136	2.5802	2.35119	1.53995	3.32573	3.30652
FBgn0036805	5.94703	4.99035	4.92296	5.12825	5.21101	5.50393	5.22095	5.66551	4.64729	5.93723	5.5091	5.00471	4.33739	4.50775
FBgn0040322	3.62344	4.68872	4.12844	3.19757	4.01228	4.4914	4.20713	5.12158	4.28889	3.5991	3.51703	3.35091	3.30418	3.23003
FBgn0259791	4.02611	3.29419	3.38424	2.93641	2.80016	3.73278	3.29963	3.46399	3.91395	3.46698	3.08304	2.93812	3.2415	3.64622
FBgn0036787	4.77261	4.46869	4.695	4.70574	4.21974	5.70727	5.16064	5.28925	5.51425	4.87113	4.25397	4.0567	5.28891	4.47496
FBgn0036774	3.82964	3.9799	4.73025	4.46459	5.11412	5.04282	4.6852	3.7047	4.10875	4.37916	3.66126	2.98709	4.1366	4.32868
FBgn0002901	2.44512	1.86243	2.43366	2.31674	1.5662	2.95385	2.82136	2.01577	2.82946	2.58097	2.98121	3.20229	3.24768	3.71599
FBgn0020300	5.87631	5.32098	4.97635	4.94736	4.68784	4.55267	5.10282	4.26006	3.78014	3.58876	3.48808	2.77354	4.36126	5.3045
FBgn0003997	1.11331	2.70724	2.90422	0.657275	0.433439	2.1478	0.911404	1.3378	0.403081	0.686701	1.19925	2.73129	0.250087	0.897867
FBgn0036775	3.25761	4.09997	3.7211	3.74293	3.80312	3.66367	4.08693	2.98646	3.90104	3.97234	3.50978	3.03218	2.16969	3.52988
FBgn0036773	3.40483	3.57273	3.54677	3.29188	3.45772	2.91527	3.11353	3.04363	3.37392	2.97754	3.1501	2.52587	3.48652	3.34202
FBgn0036762	6.35079	6.27645	6.19664	5.75501	5.92125	6.70638	6.03311	6.4445	5.58526	-0.415415	6.16215	5.77515	5.92225	6.52063
FBgn0036763	6.45265	5.8289	5.80958	6.26796	5.20866	5.17324	5.52399	5.4788	6.40724	5.70691	5.81757	6.21025	6.06463	5.5409
FBgn0036771	4.77214	4.37888	4.48163	4.89681	4.11822	4.78463	4.8445	4.08749	5.14924	4.78543	4.38278	4.51656	4.52491	4.22078
FBgn0036772	2.49237	2.53528	2.73763	2.36425	1.96762	3.14365	2.58693	1.96385	2.48402	2.38456	2.20565	2.47981	2.87653	2.96876
FBgn0036770	2.78189	3.00174	3.24997	2.85986	2.98358	3.50661	3.63164	3.70771	4.06279	3.2588	3.58056	2.83123	4.05301	4.531
FBgn0036769	3.26514	3.75058	3.44316	3.4016	4.07107	4.11513	3.8717	3.98837	3.6678	4.07008	4.14219	3.0741	3.7681	3.86581
FBgn0036766	4.69459	3.86994	5.55826	6.18442	4.19671	2.21307	3.96111	6.43725	3.56012	5.11002	4.34108	4.38546	3.8545	3.93127
FBgn0036760	5.00141	4.85674	4.98316	4.80913	4.96432	4.85021	4.65282	4.85663	4.5417	5.07894	4.98303	5.26702	4.37765	5.23512
FBgn0036759	4.8509	4.62388	4.83973	4.25113	5.47451	3.96264	3.93575	4.89145	3.77354	4.34414	3.95401	3.90533	2.67834	3.35177
FBgn0036756	0.435367	3.79342	4.04207	3.24724	3.31799	4.16578	3.86763	3.67066	4.3062	3.69575	4.01285	3.72949	2.88027	3.87141
FBgn0036754	4.12588	2.01691	2.0342	3.1775	2.60136	3.31449	2.56298	1.61947	2.31647	2.80358	2.42291	2.35111	2.55356	2.39799
FBgn0036732	2.22484	3.03274	2.34782	1.03573	2.12324	1.29114	1.79771	3.23865	1.72589	2.26682	2.73075	2.38579	2.47635	2.81191
FBgn0036738	3.42608	2.86518	4.06258	2.73941	5.25059	1.30616	4.02756	3.41522	4.51245	3.8449	3.91352	6.69087	2.65331	4.89029
FBgn0036745	4.74557	4.27742	5.02778	5.28597	4.84329	4.91909	4.03144	4.17035	3.69276	5.04413	4.93504	0.621757	4.13461	5.32449
FBgn0052183	1.72184	1.61126	1.1535	2.14689	1.69365	2.1747	2.46271	1.70987	2.31119	2.02378	2.21769	2.07963	2.43032	1.515
FBgn0036749	3.16202	3.32024	1.85479	3.37758	3.13555	4.09915	2.72581	3.58508	2.75994	4.59408	4.22591	2.40984	4.21545	4.00469
FBgn0036752	2.16416	3.11598	1.72589	2.46973	3.1882	2.91669	3.31786	3.57387	3.28486	3.36346	2.85398	3.62705	2.84865	3.30153
FBgn0043025	5.93848	5.22897	5.54124	5.89114	4.93515	5.22209	5.7573	5.79707	5.92818	5.70636	5.59956	5.83501	6.64642	6.7634
FBgn0052179	3.86031	3.37396	3.57395	3.67728	4.09318	3.33381	2.99069	4.02828	2.41895	4.05443	3.52221	2.81988	4.06217	3.40754
FBgn0004401	5.31699	4.61635	5.16402	5.603	5.36599	4.92453	5.07251	5.11691	5.28006	4.44487	4.27047	4.73878	4.98474	5.49532
FBgn0036735	2.6699	2.87442	2.37577	2.30039	1.89791	1.47274	2.85993	2.18722	2.83684	3.41785	3.22777	5.15429	2.12521	3.45286
FBgn0036733	2.53819	2.70375	2.88564	2.36539	2.17905	2.59218	3.27311	2.50981	3.01587	3.23116	3.10233	2.83421	3.2769	3.21297
FBgn0052177	4.97494	4.39467	4.49473	4.73949	5.31248	4.38267	4.98309	4.40007	4.12644	3.80297	4.01665	3.72023	4.02982	4.19569
FBgn0040793	3.36622	3.84462	3.01596	2.71104	4.47545	3.11025	3.06487	3.01914	2.06022	3.09581	3.12209	2.39388	2.95635	3.74025
FBgn0052176	3.50085	3.17342	3.43612	3.33993	3.11495	2.92333	2.98909	2.96685	3.57933	3.3884	2.92891	2.96704	2.833	3.10414
FBgn0036726	4.00973	4.09291	5.085	5.75272	5.17085	6.03829	4.11663	3.29186	3.80329	5.12466	5.1854	4.33663	4.46474	4.03777
FBgn0036728	3.37727	2.83942	2.45715	3.32384	3.643	3.61819	2.99514	3.49172	2.30762	2.56704	2.69759	2.15405	2.97626	2.67427
FBgn0036723	6.35206	5.8209	5.38781	6.0137	5.66653	5.34931	5.58117	5.54466	6.61285	5.81587	5.99101	5.77264	5.96316	5.55636
FBgn0053052	3.04842	2.83289	3.53515	3.2273	3.41532	3.21928	3.38998	2.54177	2.65796	3.34692	3.36677	2.79341	3.32973	2.95516
FBgn0053051	3.17548	3.17616	3.39766	3.5435	2.96811	2.90222	3.4574	2.79984	1.86539	3.81568	3.13922	2.52084	3.06587	2.77023
FBgn0086475	2.70274	2.96842	2.8387	3.28137	3.03145	2.86847	2.80526	2.99666	2.94937	2.968	3.45016	3.00826	2.15309	2.98623
FBgn0027660	3.44615	3.93694	3.74403	3.52359	3.17573	2.8566	3.72446	3.10379	2.85714	2.07375	2.26376	1.74081	2.03189	3.52268
FBgn0036713	2.14877	1.67473	1.89516	3.53095	2.79942	3.4487	2.4848	2.3011	2.44034	0.457285	2.57996	2.55072	1.95087	2.009
FBgn0036710	4.75148	4.31787	3.85717	4.66876	3.13186	3.01793	3.0287	3.75281	5.62639	3.62723	3.61379	3.50817	3.19252	3.37887
FBgn0036702	6.17176	5.94856	5.65147	5.2659	5.32565	5.4676	5.37774	5.31345	6.07864	5.20349	5.13762	5.37758	4.97759	5.48668
FBgn0052170	3.41646	2.99162	3.02494	3.56827	3.65173	2.51963	2.88492	3.39888	2.42161	1.76119	1.86913	1.73344	3.02599	2.82554
FBgn0036686	3.40166	2.98317	2.8721	3.50141	2.92122	2.71605	2.82888	3.26355	3.38817	3.06247	2.65839	2.38238	3.65847	2.75186
FBgn0036691	3.36924	3.56543	3.60366	3.58527	3.34854	4.25842	3.56623	3.75637	3.44527	3.77558	3.58371	2.67249	2.96373	3.52743
FBgn0036695	4.35177	4.38617	3.89993	4.67224	4.32027	4.16916	1.72278	4.66534	4.19013	4.16131	4.21503	4.06081	3.21003	4.28285
FBgn0036697	4.31381	3.86859	4.21856	3.9058	3.72782	3.96237	4.08585	3.6099	3.8945	3.87415	4.20185	3.65152	4.42336	3.6192
FBgn0036698	2.01125	2.81578	2.50902	2.00729	3.43166	1.63215	0.746738	2.36511	0.708736	2.11025	3.11375	0.821648	1.72643	3.18708
FBgn0036696	2.84881	3.10227	3.03022	3.71306	4.33093	3.85576	1.8047	3.66243	3.02107	4.18077	3.77246	3.11288	1.71423	3.13191
FBgn0011293	3.9575	2.57188	2.90283	5.01074	4.63464	4.96106	2.70229	0.759287	0.759287	3.37041	1.94459	2.93687	1.91597	1.34852
FBgn0036685	4.02406	4.02322	4.44915	4.01758	3.60773	3.97245	3.66471	3.30621	3.3296	3.12528	3.3663	4.16946	5.04019	5.20487
FBgn0028693	5.2843	5.08341	5.47951	4.8584	5.37748	5.65341	5.04512	5.21452	4.35386	5.3842	5.01418	5.01519	5.02755	4.81821
FBgn0250814	6.54353	6.78055	6.73801	6.2394	6.80727	6.95374	6.23089	6.90659	5.71594	6.62863	6.48715	5.84189	5.99496	6.26951
FBgn0002283	4.18235	3.82139	3.98435	5.05278	4.7746	4.47151	3.86073	3.2949	3.79802	2.25738	2.9901	3.26938	4.51984	3.64025
FBgn0036652	5.72083	4.95682	5.04756	5.75103	4.31118	4.80845	5.40465	4.52156	5.72289	5.22095	5.30961	5.67261	5.1919	4.74498
FBgn0004108	0.945359	2.63348	1.30136	2.94226	1.23799	2.25692	2.56728	1.35713	1.58817	2.16608	2.0836	2.40798	1.90734	2.00918
FBgn0036661	3.20694	3.51827	2.91774	3.62766	2.72479	2.71367	3.47424	2.56592	2.0335	3.52483	3.68034	3.03253	3.27138	3.26196
FBgn0036662	4.88755	4.45049	4.87779	4.74133	4.8377	4.69368	4.76327	4.46798	4.93972	5.41161	5.72058	5.40387	4.80724	5.08839
FBgn0036666	5.40813	4.46958	5.58103	5.75131	5.0809	5.3091	4.61853	5.38336	5.23753	5.33929	5.21603	4.58627	5.20507	5.12348
FBgn0003410	2.84537	3.03698	4.58303	4.85746	3.77908	4.73043	3.95517	3.02914	3.63928	3.60402	3.71031	5.64357	3.31143	3.09273
FBgn0036671	3.76902	3.44067	3.55825	3.91821	3.18396	4.59982	3.19453	2.8028	3.91728	4.40336	3.63074	3.35254	2.96791	3.01649
FBgn0003250	5.71024	5.97345	6.61489	7.40493	7.39598	6.84882	7.27591	6.13006	5.388	6.03754	6.06971	5.06891	4.05278	4.11834
FBgn0025582	6.14945	5.75831	5.94901	6.10389	6.00639	6.15298	6.05001	5.92101	5.61035	6.45773	6.46808	5.44668	5.78082	5.97285
FBgn0004556	2.67732	2.27132	2.36561	2.71621	2.26854	2.58297	2.14214	1.88078	2.22119	2.4038	2.62848	1.77396	2.80994	2.85004
FBgn0043578	3.07448	3.56744	4.66722	3.5489	6.15612	5.49355	7.20405	6.69156	3.24046	6.83601	6.30222	4.01849	4.89414	5.25252
FBgn0040512	5.80968	5.88698	6.15397	6.32482	6.56845	6.06662	5.4365	5.48241	5.21869	6.21713	5.82567	5.02053	5.44249	5.46959
FBgn0010223	2.46588	2.2385	2.97856	4.00263	1.79356	3.26511	2.50788	2.57243	2.73372	2.93311	3.05725	2.99407	2.47392	3.53029
FBgn0260960	4.1071	5.04442	4.13829	2.82104	3.60121	2.89257	4.45493	4.12994	4.53217	3.84102	4.30908	4.78682	5.30443	6.10404
FBgn0017572	4.64697	4.09613	4.20699	4.04654	4.08994	4.3449	4.49993	4.02422	4.61732	3.78405	3.87458	4.0188	3.77639	3.89763
FBgn0004465	4.76017	4.28728	4.47824	4.12956	4.52667	4.23172	4.65209	4.62684	3.69529	4.35353	4.4415	3.86312	3.88222	4.20464
FBgn0002284	5.97552	5.70086	5.72863	5.98946	5.65926	6.11417	5.50046	6.05659	5.38651	6.48418	6.3462	5.78494	5.47756	5.88518
FBgn0036648	3.66902	3.26618	3.45444	3.02762	4.44775	3.84401	3.4943	3.91197	3.72857	4.30894	4.08545	3.12276	2.72458	3.84401
FBgn0036643	3.63756	3.29149	4.06016	4.47173	3.93545	4.51183	4.41416	4.82031	3.69732	4.81477	4.45067	3.62929	3.80692	3.76588
FBgn0040074	2.82228	5.64138	3.90913	5.87451	5.94075	3.84888	6.53784	4.64202	2.42378	2.78374	2.74383	1.74994	2.32767	2.59435
FBgn0260460	3.47272	3.99663	4.38227	4.12787	4.16195	4.23663	3.7312	4.14389	3.01558	4.42583	3.85219	3.39635	3.13453	3.51582
FBgn0036615	3.28711	3.86597	2.69916	3.03061	3.37466	4.35612	2.9748	3.52422	2.83898	3.80419	3.3824	3.2934	2.45585	3.13633
FBgn0036620	4.6231	5.44375	3.46467	3.65283	4.30051	4.92522	5.77257	4.56271	4.4092	3.46782	4.04104	4.24758	0.500302	1.02559
FBgn0036627	2.40296	2.30819	1.79557	1.91877	2.0447	2.22181	2.62144	1.47895	2.18612	2.43726	3.02714	2.59559	2.57994	2.17616
FBgn0053158	3.99712	3.3086	3.05878	3.30271	2.7433	2.28741	3.24753	2.36731	2.9728	2.86013	2.82605	2.64236	3.34331	3.27267
FBgn0003515	3.62738	3.32958	4.25394	2.07575	3.73094	4.30192	3.64626	4.28625	3.73213	3.48298	3.74637	2.71858	2.00017	3.43981
FBgn0026061	4.27066	4.56512	4.22707	4.13485	5.20319	4.4826	4.10413	4.47774	4.687	4.87212	4.8245	3.98467	4.5768	4.82044
FBgn0004569	1.54476	2.01524	1.91239	1.46966	2.22602	1.13254	1.96661	1.86441	0.867897	1.80945	1.31394	0.762807	1.21728	1.13496
FBgn0027080	4.03728	4.13899	4.44252	4.83439	4.35884	4.31478	4.63574	4.65516	3.51913	4.53187	4.37045	3.92634	4.35736	3.97703
FBgn0036629	2.19387	2.20727	1.98814	3.28705	2.16742	3.10571	2.25038	2.91437	2.27105	2.77804	2.26444	2.21575	1.76118	1.68021
FBgn0014163	4.12208	3.92813	3.55606	3.70308	3.24828	2.97574	4.57579	3.54615	3.6985	4.09888	4.39244	5.01832	5.04034	4.49741
FBgn0036616	4.64798	4.51443	4.74507	4.73454	5.36238	4.31815	3.4591	4.13958	4.22867	4.89562	4.46532	4.24318	3.99326	3.92199
FBgn0011693	5.84718	5.95104	5.7592	6.98086	7.93749	5.76711	7.40511	6.14034	4.17386	5.14019	4.8766	3.29518	4.29615	4.46112
FBgn0036614	3.47141	3.28913	3.14723	3.61817	3.68667	2.36937	3.94123	3.8694	3.80275	3.39602	3.25249	2.90752	3.61786	3.81667
FBgn0036560	3.00666	3.21353	3.35247	2.76471	3.32737	2.71897	3.81074	3.59181	3.01989	2.8533	3.13309	3.52511	1.72324	2.67377
FBgn0036568	4.1593	4.15313	4.60612	4.7259	3.7187	4.00797	4.15348	4.22061	4.4977	4.42142	3.79016	4.87703	4.55284	4.71286
FBgn0036571	1.33543	2.61029	2.56406	2.7921	3.12544	2.96313	2.62226	3.33087	4.3336	3.17267	3.27699	3.86248	3.45796	3.48322
FBgn0011016	4.9615	4.78438	4.85195	4.84777	5.15638	5.17673	4.7734	4.4391	4.46566	5.29237	4.86474	4.32393	4.80155	5.34044
FBgn0036579	3.74198	3.45918	3.32541	4.21074	4.1078	4.18022	3.9266	3.98924	4.2905	4.39291	4.41906	3.66395	3.13437	3.96135
FBgn0263607	2.57844	2.52184	2.99916	2.74825	3.9768	4.02492	3.96872	4.63887	3.23982	3.67928	3.50343	3.00652	5.48249	4.88309
FBgn0036580	3.55829	3.15505	3.37446	4.13813	3.66313	4.5247	4.43922	5.27854	5.32181	3.65298	3.79938	4.50899	3.3745	4.09229
FBgn0263604	3.79156	4.39885	4.3476	4.72457	5.0024	5.17018	4.2993	4.59676	4.36364	4.30818	3.65945	4.23806	3.06683	4.1284
FBgn0003076	5.49495	5.67797	6.62047	5.89107	7.62905	6.86381	6.14917	7.06645	5.33247	6.06242	6.0866	5.36686	6.09478	6.12215
FBgn0036570	2.64224	3.33142	2.75363	2.72888	2.64612	3.57691	2.40156	2.3829	2.50813	2.91475	2.57664	3.23569	2.76406	2.38103
FBgn0040230	4.27844	4.03584	3.47001	3.81774	2.55013	2.56438	3.74945	3.02644	3.78913	3.76826	3.69628	4.71569	3.96016	4.68881
FBgn0036536	4.14919	2.74119	3.34008	3.12811	3.11377	2.94082	4.26997	2.94627	4.37203	3.38096	3.11524	3.60362	2.65894	2.90079
FBgn0036547	3.43138	4.3955	4.26268	3.45354	4.60616	4.08023	3.16928	4.11509	4.26269	3.85701	3.40913	3.72791	1.66884	2.49275
FBgn0036549	4.35675	4.08734	5.21585	4.02313	4.79643	5.46423	3.76982	4.36623	2.91144	4.48755	4.65206	3.0503	3.13371	4.41365
FBgn0036550	3.9604	3.7055	4.11997	3.2433	4.23534	4.34656	3.59795	4.26583	3.22099	3.52569	4.14145	2.84556	2.53676	2.9112
FBgn0000115	4.40666	4.12419	4.33241	4.93202	5.03423	5.29627	4.55231	5.09393	5.27243	5.04126	4.94943	4.77226	5.84105	5.08994
FBgn0036557	3.58368	3.87275	4.47626	4.61301	4.51357	4.61041	3.85108	4.14693	3.87861	4.17715	3.89635	3.50985	3.71362	3.78589
FBgn0263601	3.17717	3.42208	3.71627	3.04903	2.97641	2.86407	3.35487	3.47654	2.99875	3.28134	3.53853	3.62682	3.63474	4.40971
FBgn0263600	2.67962	2.21637	1.96177	2.67549	2.1886	1.98442	2.15869	2.09221	2.05357	2.21127	2.022	3.799	2.79045	2.65151
FBgn0263599	3.10903	3.70967	2.89127	3.16169	2.37784	2.54319	2.86462	3.05707	3.13117	2.63983	2.41728	2.60457	3.1493	3.14968
FBgn0000489	5.0449	4.24413	5.38857	5.11922	4.94823	4.30743	5.0456	4.93668	5.31756	3.56122	4.1154	4.52974	3.02117	3.98122
FBgn0036498	5.1291	4.90722	4.56413	4.92285	4.53689	3.96615	3.90075	4.19954	4.52053	3.91085	3.7232	4.36742	4.56522	4.03691
FBgn0036499	0.661649	3.98804	4.34359	4.9679	4.39906	5.61238	4.29706	4.20817	3.79716	4.54535	4.52392	4.41806	5.01533	4.36237
FBgn0036500	3.63242	3.76172	3.82137	3.8063	4.11011	4.13192	3.01247	3.56367	3.2638	4.22652	3.99812	3.27864	3.4522	3.84425
FBgn0036501	4.44762	4.49626	4.3489	4.52977	4.77511	4.54726	4.4573	5.73407	4.57117	4.9869	5.29233	5.39567	4.93033	4.76703
FBgn0004396	3.28453	3.48198	3.66688	3.412	2.91548	2.3065	3.18439	2.03112	4.54948	2.945	3.1264	2.87834	2.64013	2.989
FBgn0036512	4.09769	4.00621	5.02458	3.36182	3.52224	2.8296	2.9394	3.58057	2.98443	4.23968	3.87279	3.56905	3.50876	3.72829
FBgn0036514	3.15917	2.25306	2.74262	3.03505	2.85606	2.91224	2.87667	3.88412	3.99593	2.71504	2.16925	1.92417	2.98202	4.2147
FBgn0036515	4.32062	3.84164	4.70199	4.08528	4.2775	5.08469	4.25909	4.71167	3.72989	4.89545	4.27388	3.79945	4.51678	4.47586
FBgn0036522	2.70507	2.71146	2.21864	2.45183	0.477313	1.11145	2.79772	1.9182	3.76986	0.789281	1.41779	2.33259	1.95325	2.16515
FBgn0041160	1.95693	2.67454	3.65753	3.03519	3.33724	4.89112	3.16995	4.02442	3.52252	3.28532	2.33251	3.63367	2.70439	3.1645
FBgn0036520	0.874889	0.991836	4.82007	1.00339	0.946932	-0.538246	1.14614	0.587861	0.258942	1.47267	0.513247	1.53605	1.21842	2.37155
FBgn0036519	3.6854	3.08589	4.16867	4.51398	3.55059	3.28873	2.8479	3.61714	3.48408	2.27576	2.73926	2.7294	3.75303	2.8728
FBgn0261109	3.95846	3.57926	3.48912	3.77514	2.85847	3.36859	2.98161	3.11832	3.79423	2.38045	2.52954	1.54574	2.79431	3.35544
FBgn0036505	4.94405	4.89546	5.22419	5.61632	4.56188	4.96258	5.14366	4.86953	5.37046	4.03283	3.98921	3.85253	4.84718	5.15419
FBgn0026738	4.9451	3.2626	4.25376	4.58445	4.17899	4.66399	3.27556	4.36651	4.35454	4.37189	3.98165	3.642	3.80784	3.61186
FBgn0023174	5.47862	5.3798	5.49797	5.28909	5.73118	5.80728	5.30934	5.26032	5.17208	5.95261	6.28609	5.00917	5.40941	5.66083
FBgn0027088	3.88282	3.76053	4.23932	3.87387	4.34365	4.57704	4.04094	3.99031	4.08965	4.06579	3.7077	3.52576	4.34857	4.85471
FBgn0262707	3.51803	3.7416	3.62325	3.29467	3.42019	3.98765	3.56368	4.09425	3.2783	4.01233	4.07573	2.66086	3.94169	3.64705
FBgn0036479	3.59209	3.15113	2.52823	2.49309	3.26595	2.84995	2.81528	2.91202	1.4638	1.76899	1.99291	1.79395	2.46908	1.97729
FBgn0052847	5.64497	3.23647	4.91629	5.94257	5.67552	5.03348	5.56987	5.26037	4.41979	4.94512	5.30602	4.9534	4.94198	5.48951
FBgn0036485	3.24114	3.35473	3.50815	3.80114	2.98371	3.14992	3.57188	2.09268	3.33114	2.15966	2.43399	3.00081	3.77864	1.72212
FBgn0036487	4.09168	4.03474	3.9632	3.94875	3.74025	3.97016	3.69723	4.15215	3.85686	3.84378	4.71712	3.73389	3.7979	3.37422
FBgn0036490	4.86516	3.97453	5.6736	5.96319	4.68539	4.99624	5.00281	4.55258	4.69554	5.08465	5.03133	4.87676	5.13706	5.3409
FBgn0036489	4.69936	4.50114	4.98289	5.02356	5.57838	4.62533	4.14535	3.5929	4.25299	4.41695	4.4421	3.12836	3.92789	3.72029
FBgn0036486	2.81465	2.17357	2.12921	2.9072	0.513068	1.67208	2.47448	2.0802	2.62715	1.92178	1.82335	2.14098	2.17042	1.11727
FBgn0047178	3.78334	4.72098	4.0751	4.37795	4.38256	4.11574	3.98256	3.77396	3.91905	4.29165	4.02704	4.23692	4.3735	5.01885
FBgn0014002	7.70269	7.55181	8.18329	7.85596	7.53728	7.3937	7.01408	6.88298	7.11201	6.78299	7.25728	5.84765	7.23616	6.69654
FBgn0036481	1.33144	1.77517	1.82091	1.39465	3.59278	2.74585	0.89033	-0.125926	1.01315	1.65584	1.54384	0.429617	0.702838	0.780461
FBgn0036476	3.03512	2.5054	2.43181	2.94759	1.75519	2.02871	3.45839	2.21061	2.718	2.21161	2.28968	3.05631	2.78119	2.47398
FBgn0036465	5.73064	4.70221	4.92682	5.06537	3.46466	4.89868	5.0527	5.2681	5.60192	4.80818	4.25184	5.44076	5.96143	5.90206
FBgn0036463	1.26224	1.2525	1.1487	1.24592	1.38133	1.55397	1.57378	2.37462	2.03716	2.1851	1.68885	1.48249	3.17624	2.40955
FBgn0036462	3.91791	4.17591	4.07699	3.86694	3.64248	4.27958	3.82994	3.36059	3.60079	4.84545	4.81396	4.62335	3.85946	4.54119
FBgn0003388	1.39164	0.905876	2.08842	-0.235481	0.174057	-0.484276	1.23098	3.2112	1.57843	1.62873	2.44406	0.458033	0.408794	0.292692
FBgn0036433	4.61842	4.36211	5.00109	4.70983	5.35031	4.49099	3.83758	3.82808	2.406	4.01183	3.57272	3.09126	3.20579	3.26536
FBgn0041604	1.87364	2.23565	2.28149	2.11462	4.58831	1.89853	3.09379	2.6033	2.51325	2.64273	2.6969	2.51916	2.41939	2.51445
FBgn0036437	6.36775	5.4535	6.50956	5.88092	4.57678	6.60982	3.74211	5.7376	7.52823	4.43358	4.6963	4.84354	5.95728	6.24709
FBgn0036442	5.14635	3.60668	4.48659	6.05051	5.21646	5.51655	4.40508	3.10968	4.60858	5.08514	5.29267	3.90951	5.70345	4.95508
FBgn0036446	2.21734	2.34963	1.85	1.73893	1.26961	2.42545	2.94985	2.52254	2.34596	1.62889	1.96319	3.23973	3.08762	3.29902
FBgn0036450	3.23169	3.65192	3.22432	3.73793	3.17599	3.01417	3.84672	4.25021	4.09384	3.43614	3.59853	3.47237	4.14558	3.66273
FBgn0036451	3.15337	3.07901	2.3607	3.03027	2.34625	2.72651	3.86924	3.2065	3.9407	1.26115	2.54958	4.42873	3.39371	3.6532
FBgn0036454	3.08903	3.74411	3.21585	2.8917	3.51351	2.81424	3.69111	3.20983	3.54325	2.83023	3.0066	3.66705	4.07667	3.55764
FBgn0036448	3.28647	3.64267	3.40598	3.26613	2.69479	3.08514	4.06218	3.43234	3.92879	3.16844	3.1075	3.78802	3.48648	3.22724
FBgn0027375	3.44071	3.84138	3.28555	3.49537	3.29008	3.28571	2.49011	3.74813	3.56985	3.03474	2.76833	3.41821	3.64873	2.99897
FBgn0026409	6.57047	6.22103	6.33124	6.30867	6.45685	6.01919	6.33839	5.80073	5.76696	6.49809	6.55881	5.69407	6.61362	6.83477
FBgn0040318	1.1167	0.865876	1.353	-0.145276	0.823216	0.737397	1.07008	0.702136	0.575516	1.82134	2.43418	0.355909	0.264309	-0.301629
FBgn0028418	4.7517	4.29378	4.15686	3.69101	3.51371	4.22777	2.18517	2.80902	2.40771	4.54907	3.27247	3.13633	1.66892	2.45273
FBgn0000411	2.12523	1.76567	2.03422	1.79765	1.53529	1.7923	1.35953	1.44423	2.19234	2.14558	1.65454	2.56069	2.89655	2.1524
FBgn0029167	1.09465	2.14162	1.69564	0.968103	1.75188	1.76253	1.61504	2.97314	2.84061	1.75303	1.39174	1.89012	2.1439	1.71515
FBgn0001108	3.76789	3.88394	3.30727	4.52548	3.81178	3.48928	3.48632	3.48816	3.16264	2.67757	2.97409	3.5646	3.4896	3.92496
FBgn0052137	3.4053	3.33905	4.10888	3.29711	2.93536	3.22459	4.21322	3.13832	3.8534	3.65637	3.46794	3.68603	4.55777	4.29195
FBgn0036389	2.7911	3.39078	3.24239	2.89214	2.6408	2.68128	3.12398	3.45226	3.73571	2.76232	2.83443	3.55326	3.61945	4.32714
FBgn0001216	5.72342	4.71143	5.64635	6.29149	5.85902	5.97984	5.30162	6.21121	5.4176	5.40271	4.0147	5.23289	5.35462	5.50578
FBgn0250848	5.75272	5.59022	5.46084	5.15332	6.56964	5.80895	5.43754	6.20356	5.52987	5.39401	5.40422	5.28059	5.91668	5.72063
FBgn0036402	4.5841	4.04881	3.88562	3.47702	2.56767	4.09489	3.38515	3.04203	4.5669	3.33084	3.28489	4.84822	4.6745	3.63515
FBgn0036405	2.85471	2.96804	3.41477	4.6134	3.36684	3.50877	2.67112	2.3448	2.65026	4.87125	4.55403	4.12744	3.53665	4.2098
FBgn0052138	5.09808	4.73218	4.37818	4.86997	3.80863	3.48024	4.47292	3.94134	5.00186	4.41096	4.14004	5.05341	5.446	4.66881
FBgn0013563	3.25149	3.38023	2.76685	2.60381	2.85611	2.69523	3.0898	3.41353	3.52401	2.55044	2.89157	3.10947	2.92958	2.44323
FBgn0005592	1.60005	0.842122	1.24311	0.189973	1.51459	0.214221	1.09723	1.70391	1.43524	0.24124	0.909433	1.69071	0.572546	-1.14978
FBgn0036406	2.3459	2.16724	1.92895	3.08457	3.2255	3.82127	2.79395	2.47204	1.22404	3.17049	3.14992	2.25533	3.12629	3.03967
FBgn0041161	2.86831	3.17821	2.82414	1.69032	1.99275	2.97089	2.96947	2.71295	2.95412	0.948656	2.25331	3.19544	2.80606	3.40487
FBgn0036397	3.23503	2.75155	2.56512	2.87006	2.79036	3.29006	3.50647	2.68241	2.7015	2.41699	2.54546	2.0229	2.37882	3.53921
FBgn0036386	3.25141	2.84729	2.58276	2.90107	2.45995	3.31708	1.90824	2.22401	3.18009	2.2822	1.89949	3.045	1.71722	1.80532
FBgn0036381	5.33495	4.99557	3.967	4.03933	4.92462	6.30108	4.74594	4.22076	4.76043	5.46422	6.36381	4.92864	4.14586	5.8203
FBgn0036373	2.28421	2.80798	2.82582	3.45016	2.5447	2.80413	3.95413	2.81672	2.37179	2.70294	2.97833	3.12533	2.36688	3.48117
FBgn0036374	1.80693	1.42671	1.54193	1.79273	0.329698	1.66637	3.00172	1.60564	3.5734	0.831241	1.508	2.24353	2.17758	1.97232
FBgn0036376	3.71255	4.00256	3.71111	3.16625	3.359	3.16269	3.7208	3.92861	4.04883	3.21613	3.46409	2.63235	3.60529	3.55956
FBgn0036372	2.86267	2.78003	2.9789	3.10891	2.70607	2.92039	3.80601	3.57568	3.84116	3.74853	3.67626	4.27507	3.45121	3.22496
FBgn0036366	4.1106	4.31658	3.72539	3.8521	3.75762	3.45672	3.47351	3.2291	2.85187	3.31644	2.98307	2.35188	4.35004	2.40172
FBgn0036348	3.48486	3.08481	3.03832	3.92796	1.53123	2.75787	4.00003	2.86858	3.92661	3.21496	3.3362	4.12305	4.39625	4.09365
FBgn0260049	3.79773	3.76039	4.06213	3.30104	3.63599	4.05154	3.97084	4.32476	3.87266	3.40834	3.49273	4.61198	3.87537	3.70771
FBgn0036359	1.2932	2.44362	2.72662	1.02954	3.49502	2.67403	2.13472	3.47906	2.12053	2.23202	1.80537	0.580712	1.34268	2.88467
FBgn0036356	2.27285	3.73471	3.49058	3.33167	2.72109	3.31499	3.58582	3.16917	2.62142	3.75482	2.88761	3.66124	4.37574	3.56882
FBgn0002573	1.07974	0.736751	0.737751	0.584821	0.557616	1.91496	0.974124	1.08557	1.21112	0.826457	0.986209	2.51391	-0.257162	0.266751
FBgn0036353	4.98405	4.16627	4.30842	4.9465	4.67881	3.78108	2.76147	4.38908	3.58619	3.26598	3.45516	3.38686	4.33977	3.14358
FBgn0036323	1.4864	1.43132	1.09812	1.52813	3.33384	1.15823	1.2177	1.10127	0.176707	1.25475	1.98544	2.1168	0.790934	2.68833
FBgn0036334	2.03256	2.75808	2.97458	3.7192	2.71789	3.09781	3.62627	1.99712	2.26098	3.38882	2.55061	2.99872	2.32623	2.33852
FBgn0036336	3.24507	3.03822	2.84694	2.74329	2.70144	3.64114	3.26004	3.66551	2.65393	3.55422	3.11558	3.17777	3.56538	4.35421
FBgn0260441	3.42106	7.69527	8.08735	8.29778	8.02602	8.27056	8.40425	7.80098	6.8039	0.867501	0.867501	7.33636	7.4767	7.65962
FBgn0036340	3.03097	3.21752	3.08784	3.87445	2.8777	2.94997	3.57952	2.9493	3.31061	2.54399	2.57443	3.07339	3.25354	3.13678
FBgn0011284	8.27004	8.04618	8.08845	8.25376	8.46831	8.2309	8.07383	7.97097	6.72147	8.4007	8.19688	7.29006	8.0855	8.42977
FBgn0036341	3.46179	3.6702	3.58577	3.34328	4.03499	3.75297	3.30864	3.83119	3.7775	3.69261	3.43808	3.31503	3.90715	3.74064
FBgn0036338	5.78649	4.7433	4.55524	5.03375	4.46227	5.05112	4.8854	5.06316	5.80814	5.27619	5.15398	5.2314	4.78454	5.30526
FBgn0036337	4.84487	5.12399	4.70781	3.50699	4.71538	5.15236	4.47689	5.50519	3.61854	3.27063	4.02572	3.63319	3.47587	4.36718
FBgn0036335	4.32294	4.55808	3.91784	3.4101	5.09136	4.82016	4.01801	4.021	3.16309	5.15723	4.41996	2.88113	3.35899	4.34203
FBgn0014007	3.21718	3.09207	3.25898	2.75683	2.47142	2.80271	3.64803	4.06972	5.1023	1.283	2.57515	3.91358	3.00674	3.33445
FBgn0036305	3.89952	3.77963	3.86534	3.70793	3.38731	3.72573	3.59477	3.64135	3.9724	3.83094	3.67482	3.33834	4.14741	3.72517
FBgn0036319	2.63353	1.89588	1.69668	2.33704	2.1981	2.2544	2.47286	2.83525	2.83209	1.58113	1.90271	2.56749	1.99021	2.17123
FBgn0036317	3.26193	3.06581	3.16502	3.32596	2.24436	2.98519	3.04836	3.09585	3.2989	2.39262	2.72375	2.62024	2.70637	3.01605
FBgn0036316	4.92862	4.76496	5.20611	3.48742	5.33392	4.09378	4.79192	5.57424	4.98271	6.47812	4.41335	4.83703	4.2989	5.56572
FBgn0036314	4.08585	3.60887	3.33192	3.64344	4.32391	3.75839	3.85759	3.55683	3.09021	4.09546	4.14996	3.69532	3.65267	3.48268
FBgn0036309	4.41382	2.96171	3.42276	3.19121	2.89844	3.17306	3.50027	2.63847	4.12829	3.69025	3.73076	3.92008	3.84188	3.9078
FBgn0010235	4.41637	4.66445	4.56176	4.49781	4.64985	4.75138	4.4181	4.84834	5.08118	4.95004	4.86863	4.48599	5.39685	5.37113
FBgn0261933	4.07509	2.29292	3.15541	3.89934	3.48053	3.24974	2.41902	2.43434	2.46861	4.65661	3.98358	4.28863	2.91483	3.72664
FBgn0052105	0.232563	0.499797	0.0997707	0.622456	0.679126	0.995418	0.888227	0.361425	1.86037	0.141497	0.716452	0.772977	0.0312907	1.89001
FBgn0036291	2.93721	2.51921	3.25707	2.98009	3.35962	3.58977	3.55727	2.81701	2.72328	2.58967	3.14118	3.4487	3.29882	4.07565
FBgn0027936	5.99231	5.01696	5.25313	6.36209	4.95041	5.21165	5.33214	5.28675	5.64804	4.39568	4.5546	4.83091	4.86935	4.58452
FBgn0036300	4.72993	4.44579	4.97728	4.11294	4.59645	5.47977	4.42533	4.54641	4.98727	4.41623	4.39137	4.15214	5.04935	4.62091
FBgn0036301	3.31048	3.45062	3.32216	3.147	3.51635	4.31547	3.30031	3.66916	3.69261	4.32338	4.03878	4.07745	3.52961	3.45557
FBgn0036299	3.59697	3.96075	3.78458	3.59613	3.5656	3.2752	3.56513	2.8224	2.99291	3.60676	3.57858	3.40589	3.51174	3.09433
FBgn0036298	3.1539	2.7224	4.01107	3.65722	3.49369	3.37179	3.55139	3.76306	3.65465	3.03341	3.09971	3.23521	3.37936	3.34013
FBgn0004926	5.79666	5.57745	5.80637	5.90256	6.13711	5.83223	5.70427	5.80627	6.0012	6.01755	5.37356	5.17322	5.94305	5.64331
FBgn0020388	3.00631	3.76146	3.17242	3.69557	4.1825	3.81259	3.66939	3.64925	4.01028	2.43837	2.72104	2.79807	3.62525	3.72884
FBgn0036292	3.54964	3.28782	3.09615	3.76996	2.99616	3.15217	3.45495	3.06395	2.95826	3.68713	3.72983	3.16891	2.45483	3.46824
FBgn0036289	2.77939	4.10203	3.99331	3.91452	3.00449	2.74882	1.91529	3.17552	1.41396	4.11545	4.53203	2.85753	2.87123	3.52428
FBgn0000625	1.79522	1.74878	2.25976	2.94573	1.77425	1.35318	1.33439	1.36521	2.55116	1.27399	2.42192	0.126817	1.10391	1.19223
FBgn0036285	5.44789	5.48629	6.01784	6.01503	6.08778	5.23015	4.92228	2.92952	5.1363	2.0742	3.25662	1.79377	4.10068	1.91004
FBgn0020655	4.14946	4.09281	4.49299	4.6277	4.34318	3.80362	4.61062	3.98601	4.44047	3.8558	3.91454	4.44579	4.35209	5.21407
FBgn0036282	1.37889	2.8198	1.82007	2.26847	2.73582	3.38041	2.42915	2.95816	1.57073	3.49394	3.17999	1.4562	1.8586	1.83986
FBgn0052104	2.69202	2.17261	2.14362	2.95324	1.63433	2.32032	2.21484	2.06006	3.03694	2.14328	1.5503	2.4804	2.98381	2.04604
FBgn0036249	3.2923	3.67446	3.14495	4.29614	3.59172	4.0679	2.33389	2.57706	3.12478	3.11044	3.22481	2.222	2.87308	3.61495
FBgn0046296	3.69096	4.00244	3.44727	3.44386	3.84655	3.69654	3.17121	3.35255	2.75081	3.65279	3.60955	3.77013	2.95401	3.21408
FBgn0036257	3.7057	4.32142	3.82428	4.28847	4.04891	4.43151	4.10233	4.67692	4.13082	4.38556	4.47396	4.51131	4.30521	4.4276
FBgn0013997	3.55382	3.77396	3.69332	3.62644	3.24082	3.33971	3.68038	3.16157	3.33044	2.80786	3.12279	3.38692	3.74009	3.49572
FBgn0027843	3.74038	3.79927	4.65431	3.43326	4.31238	3.72923	4.68998	3.03355	3.73658	4.51582	4.19585	4.78589	4.30054	4.87787
FBgn0036264	1.55627	1.27816	2.51448	1.47455	2.99448	1.22509	1.82044	2.46214	1.83346	1.71314	1.03843	2.10148	2.38239	0.886142
FBgn0052100	2.71295	2.4857	2.86676	3.26046	2.47458	2.15176	3.44836	2.75063	3.83783	2.10641	1.91247	1.54289	3.31444	3.17163
FBgn0036273	1.71722	1.91124	2.48073	2.69437	2.46748	2.7662	2.80581	2.79667	3.53649	1.83727	1.97567	2.05915	2.27294	2.15549
FBgn0036272	4.54798	4.01206	4.40397	4.70189	5.29995	5.25489	4.44535	4.75713	4.46652	4.75924	5.39523	3.52747	3.87905	4.62431
FBgn0022709	5.61939	5.78623	5.50157	6.12987	6.15295	5.8323	5.61015	5.81315	5.10926	5.68472	5.53947	4.26566	5.50389	5.06814
FBgn0036263	2.46597	3.28552	2.69057	3.49265	3.3455	3.54467	2.80235	3.91196	4.54316	3.6489	2.85364	2.85557	2.37146	2.41277
FBgn0036258	5.45483	5.60993	5.92986	6.06156	5.69035	5.7856	5.75829	6.18216	5.645	6.01607	5.88931	5.47492	5.95173	5.44103
FBgn0011455	6.48568	6.53796	6.51865	6.52805	6.58343	7.00717	5.90324	6.40008	5.04356	5.94352	6.07669	5.74339	5.76937	5.54483
FBgn0036254	2.23974	2.25412	2.94044	1.98279	2.42571	2.68254	2.98235	2.3775	3.3557	2.6217	2.34317	2.21973	2.23794	2.35714
FBgn0022959	6.14787	1.08264	5.53984	6.29817	6.04814	5.4054	6.20085	5.86186	6.04523	5.61715	5.60004	5.87547	5.8779	6.20857
FBgn0036205	2.68332	2.59631	2.89012	2.84457	3.19933	2.87044	2.36567	2.88945	2.56506	2.9903	2.70484	2.42606	2.10036	3.40101
FBgn0036207	4.60983	4.60296	5.32072	6.19133	3.84498	5.32663	4.48114	4.82385	4.91613	3.38436	3.13724	2.90099	3.97543	2.97562
FBgn0004381	2.90795	2.87417	2.58126	2.81766	3.11106	2.84239	3.59687	3.37549	3.56878	2.78762	2.96003	3.32173	3.29219	2.86519
FBgn0036210	3.40411	3.90392	3.3037	4.09687	3.55541	3.98221	2.74463	3.30297	2.22632	3.09782	2.60647	2.22721	3.09886	3.97476
FBgn0036213	8.66083	8.68187	8.66725	9.17881	9.09938	8.45976	8.27635	8.10355	7.61678	8.24117	7.87465	7.43454	8.29559	8.10625
FBgn0036214	5.5737	4.7968	5.20027	5.22037	4.69371	4.33751	4.63746	3.77261	4.50636	5.56699	5.37351	5.53482	4.72588	5.08704
FBgn0036236	4.83752	3.88488	4.25948	5.07801	4.70065	4.94309	5.14386	3.49735	3.4729	3.30671	3.44781	3.7959	4.85817	4.00367
FBgn0036240	3.22094	4.82067	4.33262	4.02252	3.86751	4.43535	2.89599	2.18849	3.22214	1.97004	2.2906	2.19019	2.27695	2.30001
FBgn0026432	2.69106	1.95613	1.85865	1.82438	1.71687	1.98707	4.04621	1.86714	3.24345	3.04075	3.03153	5.0102	2.87449	2.68878
FBgn0036237	4.17325	4.21506	3.91417	4.06105	4.75778	4.90198	4.44952	4.55637	3.95914	5.16191	4.1878	4.57535	4.12054	4.40218
FBgn0036217	5.48372	5.00152	5.01987	4.78541	5.14402	5.7746	5.4451	4.99929	3.98112	4.89744	4.89724	4.74089	5.56595	5.39218
FBgn0000404	4.80334	3.89996	3.9167	4.30494	3.22217	3.12045	3.36915	2.45748	4.05118	2.77238	2.96193	2.26123	4.24904	4.42202
FBgn0052095	2.77374	2.59098	2.91447	3.27126	2.89909	2.66283	2.88781	2.7551	2.37408	3.27363	2.94787	2.81922	3.331	3.13978
FBgn0036211	6.22424	5.68478	6.57076	5.28217	5.98682	5.71818	5.50425	6.39044	4.91849	5.96925	5.89455	5.40075	4.52829	5.79723
FBgn0036206	2.34541	1.9876	2.1471	2.14807	1.27513	1.92194	3.37436	2.02139	3.05642	2.43027	2.99268	2.68538	3.03258	4.56967
FBgn0015278	3.60215	2.93172	3.36806	3.22378	2.65484	2.727	3.1356	3.12238	3.54509	2.83025	2.80857	3.09218	3.7156	3.28906
FBgn0036184	3.94028	3.51406	3.29947	3.39617	3.44752	3.3385	3.44161	3.2748	3.05513	3.82249	3.55431	2.71515	2.59112	3.65799
FBgn0015828	3.89129	4.14612	3.70867	4.0478	3.98402	3.87372	3.01101	3.19491	2.96164	3.14943	3.77292	2.51411	2.54224	2.62632
FBgn0036199	3.01617	3.74778	3.6128	3.36636	3.36786	3.58611	3.2311	3.15196	3.02104	3.51803	3.80059	2.06255	3.52204	3.55759
FBgn0036196	4.08031	3.65409	3.57869	4.40987	2.71162	2.95881	3.6007	3.00677	2.86595	5.68447	5.39431	6.5712	3.12328	2.28469
FBgn0036194	4.48348	4.18814	3.85491	4.77127	3.63262	4.18922	4.07677	4.17147	4.69758	4.449	4.33973	4.77672	4.08696	3.3995
FBgn0052085	3.74449	3.60895	4.27846	2.80044	2.85007	3.28432	2.48579	1.74782	2.20569	1.606	2.49051	3.14367	2.02567	1.59875
FBgn0036187	2.4984	2.80307	2.47568	2.89672	3.22508	3.10679	2.80568	2.93951	2.9794	3.38288	2.7375	2.82984	3.49942	3.0626
FBgn0036183	5.39291	4.58289	4.47305	5.53227	4.44499	5.54491	5.12086	5.157	5.50416	6.21766	5.62853	5.66701	5.27264	5.40129
FBgn0086254	6.42806	6.19184	6.04396	5.99912	6.84174	6.5093	6.05303	7.23191	6.62091	6.25797	5.91463	5.79525	7.42515	6.51581
FBgn0003292	0.655311	0.610568	0.166983	0.005909	0.26439	1.3598	0.70586	1.39727	1.62633	1.49871	0.890306	1.19034	0.604716	1.80558
FBgn0036142	4.97273	4.45622	4.59907	4.57594	3.8296	3.96023	3.02526	3.10436	3.98996	-0.515216	4.87244	4.1409	4.9773	5.15684
FBgn0036145	3.38095	2.99239	3.29811	4.26159	3.52701	4.33411	3.65214	3.35033	2.42827	1.92198	2.37845	2.15263	2.32373	2.03696
FBgn0036146	2.35344	1.74832	2.33155	3.04965	2.69093	3.26649	2.64963	2.69341	1.98808	2.67739	1.95694	1.73415	1.80746	2.98135
FBgn0064766	3.80339	3.62642	3.90138	3.74285	3.56195	3.90994	3.58597	3.57096	3.68805	3.04575	3.15748	3.27573	3.79806	3.18939
FBgn0041094	4.48936	5.95391	4.60614	4.75918	3.95893	3.61776	4.95528	4.2922	4.74012	2.35763	3.30666	4.20874	3.55645	4.34061
FBgn0036155	2.63166	2.77073	3.16801	2.7276	1.58469	2.85347	2.11423	2.04259	1.56442	2.28557	2.53028	2.66414	2.34883	3.82867
FBgn0061469	5.28288	4.79421	4.57533	4.01152	3.32448	3.44944	4.81547	4.1851	5.11389	2.58532	3.62826	5.34707	3.91464	4.28383
FBgn0036147	2.74779	3.01387	2.64721	1.95363	2.95625	3.35218	2.81979	3.90172	3.09773	2.78718	2.74485	2.48869	4.8365	3.58545
FBgn0036144	2.40258	2.77536	3.17179	2.61359	2.45494	2.95785	3.31694	1.62919	2.432	3.99097	3.18504	2.24685	1.86447	2.66284
FBgn0036116	3.33473	3.25418	3.74394	3.44771	3.29307	3.60953	4.47328	3.58673	4.62782	4.10515	4.12688	3.59191	4.08057	4.35835
FBgn0036118	3.22307	2.72586	3.62092	3.08929	3.75731	3.73302	3.01538	3.9307	4.07487	3.82438	3.21916	2.71052	3.45264	3.47501
FBgn0263241	1.96018	3.25257	2.61638	2.88668	2.35248	2.61177	2.69487	3.57989	2.8671	3.43078	3.47253	2.56178	2.72692	3.58217
FBgn0036124	3.57766	3.14637	3.12637	3.10817	2.77252	2.89907	2.54916	3.07656	2.90221	2.82586	2.5313	2.9506	3.19353	2.9496
FBgn0261112	5.10136	4.81044	5.1858	5.30494	5.21059	5.17623	5.1568	5.13612	5.86741	2.92045	3.88602	2.94621	3.32523	3.97922
FBgn0036133	4.14699	3.92845	3.46743	3.64837	3.58184	4.15232	3.99036	3.46432	3.64128	4.57261	4.40028	4.88352	5.23701	4.07721
FBgn0036135	4.41791	4.25564	4.42081	4.64926	4.7396	4.62017	5.08836	4.25454	3.397	4.53377	4.31783	3.48159	3.85198	4.34239
FBgn0052082	2.37934	3.03743	2.06494	2.76562	2.6921	2.36991	3.07612	2.32584	2.64722	1.75089	1.80771	2.66805	2.41668	2.65728
FBgn0052076	3.8728	3.55932	3.72272	3.03631	3.27725	3.95339	3.85204	3.52328	2.98472	2.80717	2.8461	2.72296	3.13617	3.35339
FBgn0036136	5.67797	5.35467	5.32266	5.42798	5.26584	5.42437	4.96002	5.51526	5.06967	5.51562	5.32954	5.51183	5.51116	4.87471
FBgn0036125	6.11704	5.35927	5.34223	5.75634	4.66566	4.92283	4.34433	4.00427	5.05639	4.43528	4.58861	4.95256	5.44111	5.91557
FBgn0036121	0.551648	3.01497	2.83226	2.14784	2.3295	1.33478	2.61032	2.65266	2.21213	4.88096	4.25159	3.32204	2.93011	1.75899
FBgn0052075	3.69944	3.44226	2.803	3.0664	2.9618	2.3495	3.03356	2.62653	3.68829	2.63812	2.22095	2.57185	1.93807	2.89789
FBgn0036117	4.2009	4.31644	3.81786	3.86152	4.44391	5.221	4.57635	4.50226	3.95134	4.37178	4.30253	2.62147	3.19603	3.82212
FBgn0036111	4.59413	5.01696	5.19094	4.58108	4.28794	4.46281	4.56359	4.08453	4.14066	3.67416	3.52414	5.00901	4.59961	4.29432
FBgn0001179	3.15091	3.61338	3.23163	2.75104	3.02158	2.40217	3.1592	3.46828	3.86659	3.63937	3.63354	4.20893	3.7548	3.59089
FBgn0036090	3.1102	2.24467	2.54711	3.07778	2.48439	2.91803	2.1474	3.39791	4.91604	4.54714	3.97297	4.07823	3.39298	4.61493
FBgn0036099	3.28354	4.05871	3.492	3.36223	2.96641	3.42399	2.63861	3.57522	3.14516	3.82425	3.53705	4.35357	3.28032	3.49986
FBgn0026160	4.35239	4.97008	4.6973	5.05838	3.56417	4.04447	4.43959	4.77351	4.91199	3.9964	4.30478	4.79695	3.97429	4.55918
FBgn0036105	2.42291	2.8862	3.83412	4.06829	3.97229	3.37386	3.72541	3.56774	3.36438	4.79135	3.99941	3.81846	3.4304	4.57879
FBgn0036107	4.51739	4.40074	4.08122	4.4692	4.89769	6.93923	3.52864	3.42291	2.82518	4.40719	4.38824	3.63281	2.98348	4.0682
FBgn0027615	5.51754	4.78295	5.09864	5.72017	4.83096	5.1199	5.75408	5.02146	5.20757	5.82137	5.58894	5.46685	5.59955	5.07973
FBgn0036104	3.57047	3.59559	4.1178	3.74374	3.72461	3.85163	3.57964	3.42614	3.54765	3.8383	3.38766	4.06961	2.59078	3.06752
FBgn0047038	4.77684	4.20464	4.91301	5.40548	5.84495	5.89173	4.58311	5.28183	4.1405	6.2211	5.57486	5.01161	3.43153	5.57848
FBgn0052066	3.4938	3.70409	3.39148	3.1865	3.3691	3.12892	3.25146	3.68954	3.86899	3.33046	3.3203	3.08647	4.48034	3.49714
FBgn0036082	5.7181	5.63421	5.53104	5.77491	5.23781	5.18838	5.68072	5.51098	6.39051	5.23882	5.16843	5.54975	6.06194	5.66168
FBgn0045770	7.66103	7.04783	6.91078	7.51018	6.44598	6.38709	7.41739	6.54973	6.84279	7.50616	7.60476	7.74225	8.48129	7.01428
FBgn0052056	3.40843	3.9495	4.11092	3.57686	4.06792	4.27033	3.9454	4.04764	4.31041	4.15503	4.21587	3.60963	4.11811	3.74878
FBgn0000451	1.14322	0.190043	1.20516	1.03071	1.40895	1.51998	2.32382	1.76131	2.31264	1.50159	0.369522	-0.394445	2.24751	0.541147
FBgn0052057	1.32364	0.859009	1.70361	1.54811	1.35992	0.579961	1.93521	1.05598	1.44443	1.01651	1.31691	0.932276	1.41258	0.543339
FBgn0036072	7.05194	6.28607	5.60953	6.23693	5.87292	4.86894	6.55975	5.74748	6.17676	4.63289	4.74887	4.59564	6.9499	6.28202
FBgn0052053	2.24894	1.59355	1.4112	2.19846	1.84011	1.72559	2.46704	2.99548	2.20228	0.188016	1.12085	2.21471	3.5215	1.76313
FBgn0036066	0.749564	1.33601	1.39187	2.20322	1.60259	1.56011	3.70383	0.909747	1.56735	1.81442	1.58055	2.02272	2.07965	1.93529
FBgn0036043	3.22468	3.96162	3.35049	2.95478	2.95684	2.64378	3.34502	2.79231	3.49323	2.11217	2.92122	3.55801	3.48622	4.09097
FBgn0027567	4.6007	4.3337	4.22352	5.31652	4.98049	4.71733	4.65067	4.86494	5.62449	3.66095	3.58479	4.14088	3.9213	4.27781
FBgn0025866	2.59646	3.4641	2.93647	2.79994	2.35338	2.48628	3.53453	3.38832	3.29615	3.25451	3.43952	3.03104	3.81188	3.38382
FBgn0026404	2.48475	2.58388	2.31069	2.31394	2.14311	2.11568	1.9139	2.71036	2.98046	2.28105	2.70417	1.4934	3.28238	2.68888
FBgn0263251	5.51715	4.17378	4.66669	4.80125	4.91412	4.92512	4.49078	4.26932	4.87283	5.51078	4.98852	4.23737	5.92504	3.96087
FBgn0036063	3.61845	3.31815	3.98689	4.29895	4.46513	4.45438	3.38747	3.96703	4.00747	4.40865	3.69788	2.46891	3.59189	3.60905
FBgn0036058	3.87943	4.7798	4.41272	3.69867	4.11005	4.91655	4.14817	4.50212	4.27709	3.15125	3.99258	3.70003	4.30801	4.13416
FBgn0011836	3.40661	2.96464	2.84168	3.30071	2.85471	2.62745	2.86726	2.60822	2.84982	2.2884	1.98179	2.48926	2.62208	2.66541
FBgn0036053	3.70307	4.61964	4.2926	3.83765	3.81851	3.83151	4.08002	3.8357	3.73302	3.25441	2.56707	3.92693	4.57164	4.41603
FBgn0036052	2.69828	2.56248	3.17387	4.30511	2.81009	3.35206	3.09669	2.93317	3.6336	3.82419	3.7333	2.89227	3.51748	3.10105
FBgn0015618	1.96093	1.35728	1.69848	2.20703	1.96902	2.87594	2.04216	2.24296	2.96954	1.21381	1.43602	2.24789	2.42666	3.41375
FBgn0036014	5.79682	5.23408	5.64381	5.95687	5.4459	5.28166	4.68435	4.34468	4.93957	4.3093	4.51391	4.99694	5.95001	5.58013
FBgn0002528	1.34965	3.17992	2.55171	1.6372	1.86431	1.10013	1.95573	1.8239	1.83044	1.93435	1.80032	2.42994	1.67135	2.21267
FBgn0036018	2.34902	2.74613	2.90209	2.82985	2.67116	4.02946	2.81157	2.8726	2.97999	3.02576	2.48407	2.49953	2.62515	2.73192
FBgn0036020	5.86189	4.90639	4.5679	4.91609	4.69096	4.9899	3.76796	3.13254	3.66463	3.77587	3.71637	3.55212	3.2306	2.95164
FBgn0036028	3.18052	2.54907	3.37076	3.47784	3.03055	3.28403	3.38043	2.42233	2.82859	2.58934	3.08042	2.64959	2.03866	3.089
FBgn0015321	5.449	4.8267	5.14215	5.19351	5.17678	4.27579	4.35369	4.71387	5.12273	4.66303	4.65942	6.25889	4.51004	4.03556
FBgn0036036	3.11192	2.65636	3.90998	2.55436	2.86871	2.72787	4.57699	4.2395	3.42225	2.77971	2.48143	2.82875	3.02783	2.81189
FBgn0036038	2.0092	2.56283	2.3795	2.45988	2.20975	2.54834	2.52763	1.82898	2.36126	1.5971	1.64164	2.39346	2.34776	2.14057
FBgn0019644	7.22418	7.02201	7.31948	7.03077	7.2729	7.16036	7.31768	7.29744	6.12608	7.21459	6.90839	6.15871	6.82988	7.27769
FBgn0036040	1.72274	1.67309	2.12624	1.71211	2.43877	2.33611	3.13312	2.48845	1.88805	2.41298	2.77337	1.52203	3.40349	1.23103
FBgn0036035	3.709	3.05722	4.65961	3.31369	3.335	3.9447	3.17322	3.05493	3.24178	4.22358	3.05175	3.12245	3.56709	3.78376
FBgn0040475	3.66451	3.69365	3.54953	3.451	3.32638	3.59254	3.39348	3.61825	3.35653	3.79087	3.60785	3.58946	3.89522	3.9965
FBgn0036031	5.87933	5.04552	5.18087	5.58666	4.43299	4.20251	5.25106	4.1959	5.2229	4.27776	4.43406	4.95281	5.32241	4.56233
FBgn0036030	5.17432	4.93703	5.10688	4.19286	4.91872	4.88688	5.30494	6.06264	5.25874	4.76508	4.57876	4.8315	5.26295	6.61048
FBgn0010408	7.8754	8.0514	8.34774	9.23276	8.42038	9.09378	8.4324	8.21372	7.06754	8.17252	8.04909	7.44234	7.64011	7.86396
FBgn0036008	5.23727	4.5775	4.97614	6.1081	4.37573	4.18804	5.34613	3.27146	5.06171	3.93228	3.91157	4.98349	5.06928	3.82412
FBgn0036007	5.07046	5.32313	5.09116	3.96416	5.04582	4.55195	4.85357	5.33696	4.13285	0.314262	4.73287	3.90717	4.97614	5.76024
FBgn0035977	2.46478	1.99923	3.0563	1.90745	3.49012	3.69814	3.27636	4.95507	2.92597	3.16028	2.4391	3.54498	3.51105	3.84033
FBgn0052040	1.82378	1.19464	1.02043	1.0491	1.99126	1.94223	1.92784	3.75702	1.83506	0.05975	0.639343	0.05975	0.690363	0.686683
FBgn0035982	6.00516	6.314	5.46484	5.77482	5.91174	6.03216	6.38729	5.92935	4.13663	4.49547	4.66431	5.30211	7.23513	5.18974
FBgn0001226	4.49154	4.3761	6.03427	4.59768	3.90534	4.24858	2.66583	3.77908	4.78679	3.70464	3.11896	3.42313	3.53891	3.40948
FBgn0035985	3.87576	4.38483	3.84184	3.91163	4.88693	5.54682	3.94024	3.9419	4.01865	4.31903	4.17348	3.12092	4.41757	4.04157
FBgn0023129	5.64817	5.86499	5.53708	5.2111	4.80341	4.94016	4.77675	5.17671	4.44341	4.27766	4.86531	4.04555	4.31932	5.43972
FBgn0015296	4.32057	3.89899	3.89887	4.49363	3.85813	3.53947	4.60318	3.55604	4.07192	3.17454	3.33409	3.60727	3.48762	3.58485
FBgn0035995	3.5419	4.11822	4.12839	3.66827	4.12891	3.88409	4.03898	4.72171	3.71065	3.26783	3.79623	3.66513	3.90833	4.21091
FBgn0052043	2.67644	3.0843	2.71955	2.60484	2.26838	2.00606	3.05517	2.27053	2.35393	0.691146	0.832041	3.11073	2.21715	2.33883
FBgn0036004	1.94454	2.57473	2.35934	2.05341	1.62757	1.40969	2.62088	2.25292	2.78075	1.8443	2.50185	2.96966	2.54349	2.40766
FBgn0011327	6.15218	4.88167	6.36532	5.14221	5.97967	4.86713	3.75308	5.00818	5.42826	4.67518	4.17822	3.96998	5.63826	4.42675
FBgn0035997	3.22847	3.15477	3.36236	2.79996	2.56878	2.44955	2.99622	3.16057	3.26332	3.30451	2.84821	3.62071	2.33616	3.14897
FBgn0005533	8.87597	8.58265	9.221	8.60825	9.11329	8.25969	7.3759	7.53106	6.67355	8.01975	7.92519	6.55234	8.57668	8.44754
FBgn0015218	5.62612	4.99164	5.57968	5.68302	5.60119	5.3142	6.24632	5.35198	4.94578	5.04408	5.27582	5.13085	6.3305	4.67129
FBgn0001229	2.00925	0.531028	2.07635	1.85765	1.56985	2.44683	2.05849	1.72333	2.47661	3.3468	2.71308	2.99773	2.77077	2.27374
FBgn0004379	4.13283	3.5215	3.45121	3.65174	2.90127	3.16951	3.25533	2.7979	3.89355	2.28137	2.17424	3.01145	3.57673	3.42331
FBgn0035978	6.6162	6.18401	6.26284	5.27256	7.07575	6.6349	5.6436	7.42365	6.45269	6.12511	6.04422	5.61181	6.0891	6.13741
FBgn0035968	1.963	3.25884	4.81994	2.4322	3.35	4.80444	3.88509	2.59845	3.28704	4.06249	4.29118	4.13689	2.25237	3.34034
FBgn0035993	2.71854	2.62761	3.34	3.02774	2.96789	3.92074	2.75843	3.0991	2.35976	3.08454	2.46526	3.11601	2.79484	2.90223
FBgn0035936	3.06509	2.39747	2.45207	3.31762	3.21098	2.44546	3.5218	3.14677	3.1002	2.71534	2.5231	2.68962	2.53706	2.7096
FBgn0040321	5.13021	4.96682	4.17627	3.41453	6.0126	5.20844	4.34229	6.11845	4.37406	5.30912	3.68306	4.51575	5.60342	5.6135
FBgn0011787	4.44117	4.04825	3.86839	4.49192	4.26819	5.23493	4.49202	4.18147	4.18415	5.01098	4.33359	4.13895	4.08976	4.84953
FBgn0035941	3.80242	3.35625	3.50022	3.09457	3.6277	4.641	3.41229	1.23381	3.48701	2.40039	2.52905	-0.0234195	1.19258	1.56491
FBgn0035945	3.2839	3.24988	2.97501	2.05447	2.31971	1.90357	2.95522	2.92326	3.21989	2.2841	2.83569	2.61399	2.80958	3.01782
FBgn0035947	4.85103	4.71581	4.69817	4.5926	4.59791	4.58363	4.82361	4.74072	4.63005	4.80462	4.65662	4.38543	4.94648	4.60811
FBgn0035953	3.35946	3.44252	2.9532	3.60605	2.79882	2.96097	2.83004	3.06504	3.05727	3.05637	2.63011	3.04479	3.42275	2.71107
FBgn0043806	4.02757	3.82079	4.0497	3.88637	5.15649	4.73627	3.54243	6.51029	5.36134	4.19246	4.6381	3.3022	2.54648	3.80345
FBgn0040827	5.20606	6.50877	5.24916	4.36578	6.09892	5.07595	2.56631	4.70957	3.43215	3.49746	3.40276	3.37786	2.30575	2.31522
FBgn0035965	3.86414	3.24877	3.32352	4.55509	3.8783	3.69797	3.94901	3.28276	4.03727	3.45122	3.46437	4.3746	4.57667	3.87374
FBgn0035959	4.33479	4.02556	3.17778	4.45828	3.00802	3.79378	4.76731	3.88155	5.09454	3.79165	3.55809	3.68974	3.98699	4.29379
FBgn0000116	3.34058	7.80667	7.15948	7.20547	6.83355	7.35373	7.50171	7.74485	6.46111	7.01746	7.23537	6.81755	6.66388	6.86636
FBgn0035952	5.69444	4.9938	5.14144	6.28814	5.13089	5.75187	5.4351	4.86898	5.25213	5.39512	5.53799	5.29102	5.44542	5.62948
FBgn0263199	6.31566	5.70375	5.95885	4.9852	6.9696	6.03865	4.6664	6.47711	5.07392	5.96009	6.0465	4.30363	5.93508	4.46587
FBgn0035948	1.75952	2.07066	1.88177	2.40613	1.94871	3.64722	2.69749	2.89492	2.09254	2.86544	2.95774	2.19117	3.2779	1.6687
FBgn0086706	6.1373	5.60048	6.25564	6.03095	6.16251	6.13922	6.08297	5.75642	5.90328	5.10686	5.44668	4.41253	6.01743	5.55931
FBgn0035942	4.739	3.76041	3.728	4.72861	3.97567	4.27905	5.03058	4.63608	5.49061	5.37991	5.36666	5.24448	5.28192	4.91062
FBgn0052026	6.23863	5.3113	5.24219	5.77865	5.00255	4.79914	5.45567	5.7482	6.76138	5.77119	5.5376	5.95998	6.07191	5.68986
FBgn0020633	1.44105	1.79692	1.23725	2.36545	0.9051	0.973952	-0.0710518	1.11026	1.69981	1.72569	0.0902162	1.62229	-0.318651	1.78986
FBgn0000121	7.35067	7.17704	7.31732	8.07169	8.22394	8.26724	8.74505	7.69254	6.26503	8.23984	8.74999	7.10081	7.30335	6.06306
FBgn0035876	3.72388	4.0062	3.28071	3.22682	4.65773	3.61953	2.89026	3.3756	3.13018	3.70275	4.18818	2.95201	3.35945	2.8179
FBgn0011762	0.847149	1.4336	0.783266	2.42207	1.61398	2.75271	2.43085	2.52235	2.01045	3.03753	2.6967	2.01815	1.68043	1.84758
FBgn0035877	4.19691	3.79792	3.77594	4.04602	3.80333	3.77377	3.4524	3.86708	3.67825	3.09809	3.19324	3.12157	3.72376	4.0548
FBgn0035890	5.23116	4.29496	4.5933	4.24879	4.35646	3.45513	3.52659	4.69562	4.19293	4.06123	3.0152	3.50691	4.69513	2.82451
FBgn0020224	3.85945	2.80218	3.16254	2.63674	2.59577	2.69174	3.23631	3.19776	3.37515	1.72455	1.88722	2.19008	3.49818	2.60168
FBgn0035901	2.22542	2.23665	2.27515	1.99261	2.10489	1.71207	2.80395	2.48047	3.50701	2.40133	2.53824	3.20974	2.94869	2.14425
FBgn0035904	4.07666	4.41124	5.10428	4.02961	4.40935	2.19455	4.4986	4.6859	3.4381	3.13674	2.43499	3.05039	3.68978	5.13839
FBgn0024236	4.43297	4.37561	4.56109	4.16436	3.37273	3.51554	3.64307	3.03345	3.64013	2.59442	2.5774	2.76505	2.99034	3.04781
FBgn0035909	5.53399	5.27208	6.10705	5.78432	5.31133	4.60251	5.61211	4.47759	5.30173	4.37938	4.17342	3.97102	4.92448	5.04744
FBgn0017579	8.03396	7.50789	8.25792	8.29521	8.36703	7.93798	8.58781	8.29695	7.55128	6.35204	8.19025	7.99336	7.86268	7.853
FBgn0035918	0.431114	1.74289	1.54995	3.99989	1.72872	1.57146	3.26116	0.8759	2.17603	1.99741	2.23387	1.42804	1.90793	1.15432
FBgn0035916	2.45628	3.66094	2.60107	3.40777	3.14075	3.42322	2.9959	3.47097	3.01057	3.1174	3.50266	2.8683	3.18454	3.05827
FBgn0017429	4.24177	4.02122	4.04244	4.31759	4.04734	4.12612	4.59596	4.6916	4.8896	6.01848	5.54413	6.04625	4.21874	4.57125
FBgn0017430	3.17783	3.53959	4.10297	4.33397	3.88576	3.88903	3.54528	3.59586	3.56341	3.15425	3.80236	2.20684	2.98593	2.65898
FBgn0035911	3.42109	3.85754	3.92002	2.85316	4.13914	3.34097	2.80887	3.67773	2.9873	3.42622	3.43729	3.26056	4.24813	4.35601
FBgn0035906	3.63987	3.55057	3.9203	4.70835	5.56026	2.75806	4.36701	4.17043	3.71449	5.4437	4.83664	4.45362	4.59595	5.29991
FBgn0035900	3.92324	3.2107	2.86161	3.28688	3.01864	3.70406	3.13818	3.09513	3.40774	2.93202	3.14057	2.83645	3.35341	2.89387
FBgn0052354	0.959848	2.24695	2.09004	1.50466	2.53144	1.32232	2.53414	1.69578	1.52115	1.55041	1.71879	1.31374	1.83903	1.646
FBgn0035891	1.78187	2.4823	2.35623	2.2968	1.10771	1.94885	0.972161	1.1271	2.02921	0.651602	1.13058	0.649821	1.52808	1.78054
FBgn0035880	4.47084	4.12519	3.45069	5.01572	4.69508	4.16277	4.14918	4.02324	2.86532	4.87641	4.65666	3.87675	4.81201	2.36279
FBgn0035878	5.73225	4.34524	4.78839	4.74776	4.34864	4.27232	4.57617	4.9053	4.6426	3.76437	5.06975	5.2441	5.34923	4.68889
FBgn0027549	5.65783	5.05415	5.07429	5.33996	4.56349	4.3484	5.20499	4.4335	5.13058	4.34203	4.66317	4.69161	5.54823	4.96276
FBgn0026252	4.38596	4.33251	4.29351	4.15588	4.34524	3.95567	4.52599	4.67658	5.52139	3.43782	3.53206	3.32987	4.31939	3.95053
FBgn0035838	1.40784	1.80885	2.30327	2.02021	2.43875	3.26229	2.10713	3.01817	3.04205	3.14355	2.81354	1.93742	1.60849	2.15738
FBgn0010350	5.69399	5.34639	4.90229	5.47673	4.96369	4.8313	5.63419	5.20871	5.62082	5.72712	5.81896	4.95294	5.81758	5.08476
FBgn0002899	1.52196	1.42123	1.67596	1.65534	0.582872	1.51682	1.97991	1.65016	2.61897	0.289277	0.300485	1.05812	1.20772	1.71227
FBgn0035848	2.79632	3.18542	3.48413	3.96526	2.98177	3.06552	4.08297	3.58381	3.83011	3.58557	3.58218	3.79632	3.0842	4.04576
FBgn0035851	3.37739	3.58719	3.12725	3.13028	3.28784	3.47677	3.32571	3.0278	3.5735	2.77833	2.69098	2.85923	2.78882	2.80826
FBgn0035854	2.61725	2.95258	2.72372	3.22471	3.55094	3.71667	3.47734	3.77649	3.38846	4.99351	5.32751	3.4788	2.73234	2.13078
FBgn0035860	6.21365	6.25134	6.27019	6.46524	5.56037	6.19798	6.61674	5.66034	5.90434	5.31258	5.45676	5.59496	6.81132	4.35084
FBgn0035867	2.32195	2.44663	2.57812	2.54299	3.97398	2.65976	2.57412	2.86312	2.81308	1.86594	2.06538	2.17869	2.07529	1.73341
FBgn0087039	4.10089	4.58297	3.4343	2.48831	3.36735	3.55224	2.82934	2.07803	3.83814	4.11939	3.16134	1.91584	3.41856	3.23506
FBgn0035872	3.62123	3.48681	3.84819	3.27585	3.11694	3.90782	3.26409	3.09082	3.31122	2.51091	3.01772	2.53041	2.98608	3.57327
FBgn0035871	6.88498	2.23662	6.59919	6.59982	6.49762	6.37234	6.13462	5.96979	6.51384	6.62847	6.47955	6.08653	6.72631	6.49017
FBgn0035866	3.75633	2.95297	3.44148	3.38699	3.62446	4.11018	3.93219	3.47211	3.3973	5.04786	4.75611	3.1939	2.93509	3.83132
FBgn0027569	3.42979	4.58733	5.32081	5.2319	4.0023	3.87697	3.9407	3.62018	3.87279	3.4185	4.08079	3.38393	3.91429	3.61412
FBgn0035852	6.30215	5.61447	5.3984	5.84783	5.05794	5.36165	4.98515	4.6516	5.25636	5.70745	5.52766	6.04968	6.20829	5.43045
FBgn0035849	4.18801	3.71821	4.01293	3.49627	4.16296	3.78246	3.69864	4.00877	3.10444	3.59938	3.51492	3.52591	4.75042	4.15682
FBgn0020392	3.56995	3.45056	3.59792	3.78198	3.61175	4.2162	4.08509	3.72796	3.93227	4.32541	3.35296	3.68451	5.3075	4.50807
FBgn0035844	0.343869	0.623445	-0.0146296	0.0167505	0.645093	-0.0365639	0.522678	1.62208	0.928597	-0.975314	-0.0517063	0.374019	0.563906	-0.0879834
FBgn0029113	4.04126	3.86848	4.24354	3.61861	3.93861	3.67164	3.32327	3.5014	4.0104	3.64838	3.67437	2.96544	3.83498	3.93604
FBgn0042112	4.55819	4.61276	4.82178	4.57207	5.64693	5.324	4.31745	3.94571	3.84725	0.949331	4.2295	3.86317	4.35756	4.59542
FBgn0035839	3.24818	2.68947	2.66691	3.81831	3.36263	2.8439	3.25024	3.04841	2.50978	3.53526	3.69454	3.83459	3.15176	2.23814
FBgn0262716	3.19182	4.06268	4.1337	4.661	4.00993	3.84081	3.79591	4.05885	3.88177	3.99679	4.00105	4.58134	4.42485	4.16788
FBgn0035833	3.31252	3.20917	2.88969	3.17552	3.33487	2.74571	2.80788	2.94387	2.65614	3.34235	3.90536	3.19716	2.76382	3.21563
FBgn0026263	1.78999	2.13286	2.84574	3.70608	2.79084	2.41367	2.46062	2.95691	2.57225	1.96808	1.78233	1.54445	2.25127	2.48517
FBgn0052365	1.30817	2.06888	2.09065	2.92175	1.62997	1.90969	2.18585	1.75914	1.83197	1.3333	1.65505	0.0749353	3.27132	2.60082
FBgn0035823	6.15872	5.26275	6.01427	6.23436	5.49956	6.33337	6.24707	6.48654	6.91113	5.56164	5.50985	5.53642	5.55707	6.06191
FBgn0035824	2.69819	3.05009	3.43421	3.03119	3.75894	4.02645	2.72213	2.24197	2.27624	3.20814	2.84229	2.77835	2.2019	2.48184
FBgn0010406	4.57559	5.01023	5.15412	4.61751	5.05164	5.37231	4.5975	5.24573	4.59906	4.59812	5.08725	4.21679	4.69567	4.00102
FBgn0035830	4.8461	4.56822	4.74911	4.53147	5.02117	5.31283	4.94335	5.34867	5.49197	4.91198	4.96743	4.45105	4.1473	4.48499
FBgn0035831	4.0664	4.53152	3.73487	3.26476	3.11847	3.58003	2.25208	3.40504	3.80219	4.3889	4.0694	2.72817	2.76674	1.98018
FBgn0027554	6.41524	5.92671	5.81711	6.05463	5.5697	5.42488	6.21922	5.4118	6.22055	5.33509	5.63259	4.9684	6.54724	5.86638
FBgn0024187	3.55862	3.94977	4.22075	3.53887	3.28227	3.3741	3.88163	3.85448	4.00827	3.31377	3.56344	4.72091	4.36011	3.93682
FBgn0035825	4.19333	4.5426	4.05544	3.89869	4.24953	4.23152	3.99384	4.87537	4.32253	4.49806	4.47329	4.27202	3.97379	3.73719
FBgn0003041	2.4609	2.68903	2.35621	2.07429	2.44479	2.34093	2.17965	1.82218	3.20153	1.79143	1.61631	2.95301	2.63694	2.19146
FBgn0028582	5.62522	5.28907	4.79374	5.47425	4.20474	4.07525	5.51664	4.57814	5.90438	3.46979	4.0387	5.38632	5.18947	5.11288
FBgn0035799	3.5032	3.49476	3.2913	4.32971	2.87177	3.30461	3.98203	3.88542	4.58958	3.71227	3.7547	3.83605	4.90712	3.80569
FBgn0035811	6.00412	6.83424	6.25639	5.64323	6.2401	5.6925	5.4012	7.03532	5.05078	5.92066	5.85424	5.8041	5.51507	6.21062
FBgn0035817	5.14898	5.12874	4.9646	4.83684	5.76208	5.74393	5.16415	5.19328	3.44797	4.93943	5.46816	3.81018	4.67083	3.98619
FBgn0001208	5.52179	5.76981	5.02721	4.34136	6.06555	6.06682	4.27546	6.12282	4.16206	5.97019	5.51513	3.785	4.58809	5.78612
FBgn0035807	4.31119	4.06551	4.43975	3.96861	4.19403	4.12099	4.10982	4.11415	5.51206	4.2321	4.09453	2.64637	4.80294	3.94829
FBgn0035805	2.8587	3.4233	3.97448	4.25048	4.19032	4.86312	5.17173	4.11649	3.60708	3.80591	4.28618	3.10246	3.04001	3.53224
FBgn0035800	4.84631	4.61359	4.5593	4.64544	4.22295	4.32758	4.68127	4.27506	6.1014	4.04946	4.35531	4.93291	5.25571	4.97048
FBgn0015033	3.16867	2.75331	4.52259	3.15319	4.56237	2.57387	2.6022	3.53451	2.9669	1.43422	2.06387	2.08508	3.63918	2.46778
FBgn0261111	2.46054	2.14837	2.74078	2.66767	2.9396	2.49063	2.1758	2.88965	2.66178	3.4839	2.69991	3.12669	2.78279	3.47728
FBgn0024542	4.04428	3.54854	4.39316	3.37572	2.98653	4.06208	4.00309	3.86369	4.92708	3.66606	3.799	3.80448	3.36122	3.01474
FBgn0035760	1.41779	2.80358	2.42266	2.92353	2.80843	3.64616	1.85454	2.72025	3.06151	2.67273	2.09714	2.25025	2.44964	2.3382
FBgn0035762	4.32372	3.85401	3.85167	3.9932	3.96487	3.69676	4.02904	3.43577	4.71565	3.67581	3.48951	3.95371	3.38777	2.95061
FBgn0002909	2.62517	2.72136	2.9443	2.63978	2.52102	3.04907	2.98249	2.58362	3.73996	1.89609	1.77334	1.85678	2.73624	2.19445
FBgn0011640	4.42054	4.34713	4.21175	4.21405	4.22086	4.13853	4.04014	4.20469	4.2062	3.29504	3.9343	4.25882	3.96309	4.31113
FBgn0019662	3.23625	3.10601	2.80844	3.12009	3.10712	3.27922	3.85107	2.45274	3.13062	-0.0168571	3.39477	3.98797	3.82189	3.66928
FBgn0035771	5.59718	5.66616	6.15431	5.52426	5.64385	5.3996	4.90284	5.0425	5.79351	4.35401	4.74183	4.31434	4.47924	4.68993
FBgn0082598	4.34977	3.94947	4.62	4.78206	3.31517	3.80151	3.87442	3.78878	4.24541	3.90883	3.57078	4.39245	5.43151	4.76338
FBgn0016983	3.38493	3.81669	3.91319	3.58402	3.41917	3.87551	3.50306	3.61904	3.46426	3.68294	3.74838	4.09742	3.62045	3.56097
FBgn0035779	4.49889	3.43583	3.69449	4.8874	5.59897	4.26616	5.48363	5.08836	5.09256	4.77877	4.86143	5.34533	3.99581	4.02165
FBgn0035780	0.276634	-0.247641	2.01257	2.4088	2.53614	2.66132	4.44968	4.1091	3.2886	2.95006	3.87933	3.31593	3.86076	3.94066
FBgn0035781	5.85734	4.40525	4.98399	6.74818	6.81927	5.24938	5.6269	5.81999	4.67854	6.27732	5.43936	5.08652	5.75591	5.4818
FBgn0052380	5.57641	4.73412	4.88248	5.14	4.42992	4.14696	3.57487	4.17722	4.12111	4.22166	4.08231	5.17851	5.19104	4.42883
FBgn0035769	2.88414	3.12032	2.87387	2.95241	3.38669	3.0226	2.55683	2.7496	2.77981	4.01679	4.07277	4.43099	2.57933	2.73505
FBgn0015298	4.64752	4.73454	4.70615	4.94028	5.8928	4.63865	4.42324	4.39643	3.88121	4.55093	4.62916	3.73284	3.96064	4.20547
FBgn0035767	3.55928	4.27581	4.08232	4.49346	3.34935	4.35404	3.76982	4.7348	4.6902	4.51269	4.76722	4.59586	5.02207	4.05817
FBgn0035766	3.07851	2.92846	3.19292	2.51424	1.93571	2.80389	1.83705	1.941	3.71495	3.37613	3.21399	2.87941	1.80417	2.54045
FBgn0035763	4.34245	4.52837	4.30982	4.18193	4.46991	4.64302	4.5956	4.95031	4.82922	4.98111	5.12688	4.61461	4.73179	5.16066
FBgn0035761	3.168	1.99941	0.395757	1.73175	1.36174	1.61306	2.28494	2.17829	4.3994	2.46624	3.31226	3.14843	2.52029	2.78358
FBgn0035755	3.67949	3.59181	3.91191	3.31316	4.32902	3.33545	2.55597	3.08223	3.06655	3.14987	2.55265	1.71622	2.30012	2.25435
FBgn0035754	3.96757	3.60014	3.987	3.77182	3.26059	3.3199	2.95145	2.85538	4.32355	3.79296	2.499	3.77643	2.53229	2.9096
FBgn0028648	4.77671	4.55244	4.20963	4.24346	4.80525	4.35552	4.20775	4.64557	4.42996	4.23906	3.7716	4.17725	4.48142	4.6244
FBgn0035753	6.82384	7.1037	7.40471	7.4968	7.83739	7.7719	8.24085	6.95759	5.82877	6.53363	8.21354	7.87067	7.45746	7.86507
FBgn0035718	0.78235	2.64311	1.54087	0.230061	2.92698	0.556352	2.74302	2.32559	2.4045	2.72863	2.10791	4.02878	3.59765	2.46408
FBgn0029117	2.22416	3.65951	4.49484	4.80797	4.57876	4.44648	3.3378	3.6753	3.60357	4.21057	4.53112	3.28452	3.58127	3.48571
FBgn0035726	5.32924	5.12465	5.06096	4.89808	5.82791	5.29248	4.93976	5.41128	4.5726	5.08306	5.09491	4.52883	5.33539	5.97142
FBgn0045759	0.781598	0.67813	0.253573	0.679985	0.613158	1.05359	0.391238	0.751526	1.24649	1.27344	0.934941	0.691593	0.51014	1.39462
FBgn0010387	3.86085	3.58854	3.19613	3.53034	5.83399	2.69307	2.82078	2.54361	1.60237	3.18901	2.8505	2.68953	3.35975	3.29667
FBgn0001104	3.3008	3.2606	2.96099	3.14216	3.52877	3.30071	3.74016	2.67011	3.11783	3.09822	3.3619	3.42633	3.28389	4.01698
FBgn0035724	5.27956	4.50871	5.39536	5.37945	4.65464	4.46265	4.85957	4.39992	5.2033	5.05241	5.07529	5.30181	5.8188	5.64483
FBgn0261445	3.3051	4.24285	4.48888	3.54534	3.56109	4.21784	4.03801	3.9646	3.73321	2.90755	3.53601	3.44386	3.58136	5.04295
FBgn0035722	4.7496	4.05271	4.427	4.65261	5.17529	5.59293	3.9458	5.18063	4.79593	5.13657	4.40848	3.76145	3.74845	4.987
FBgn0035720	5.886	5.40157	5.49644	5.19865	4.9018	4.69435	5.42478	5.14333	5.80981	2.92294	3.72677	4.66866	5.89244	5.47912
FBgn0035711	2.04015	1.93417	3.0443	3.00385	3.93897	3.46302	2.46673	2.82796	1.47294	3.18133	2.77655	1.5672	2.02407	2.47498
FBgn0035714	1.38251	3.94304	5.18043	4.25091	4.64052	4.57843	3.63969	4.27873	4.39557	3.594	3.91444	4.47541	4.75055	4.55836
FBgn0041194	5.50797	5.64053	5.27518	3.71088	5.50626	5.93201	5.17957	6.69034	5.10479	6.15955	6.29182	4.61486	5.12722	5.24514
FBgn0052392	4.95295	4.78417	4.69643	5.18001	3.91429	4.85853	4.99332	4.05849	4.78604	4.99843	4.81517	4.68485	5.13972	4.47302
FBgn0035713	4.11212	3.4766	4.30055	3.72969	3.46942	3.2888	4.10106	3.41207	4.18715	3.80082	3.76461	4.04381	3.89899	3.57339
FBgn0005626	1.84574	2.35024	2.07869	2.33699	2.18993	2.35354	2.03419	3.15619	2.34087	2.43176	1.57709	1.71557	2.61345	3.07403
FBgn0035710	3.32654	4.19193	3.51304	3.25151	3.46933	2.73664	4.00192	4.54491	3.52357	4.05181	4.32646	3.01463	3.08157	3.72251
FBgn0035709	6.18216	5.14935	5.53113	5.85159	5.02522	5.18445	5.16266	4.83509	5.00107	5.47702	5.2972	5.5614	5.87962	5.1757
FBgn0052396	5.62226	5.42562	5.09824	5.65687	4.77333	4.31491	5.0399	4.62144	5.29506	5.98883	5.65672	5.93695	4.70449	3.88309
FBgn0035707	6.55653	5.75585	5.93515	6.022	4.96125	5.36239	5.78862	5.00099	6.66252	5.4114	5.23142	5.58195	5.49371	4.75043
FBgn0035708	4.41514	3.57396	4.32506	5.49284	3.55983	4.64011	4.31511	3.53477	4.97377	3.99287	4.20703	3.78597	4.67968	4.48884
FBgn0004619	0.978236	1.53827	1.084	1.84308	2.37679	2.32888	2.06978	1.51171	1.33814	1.56916	1.89564	2.47993	1.84882	1.58996
FBgn0035704	3.78815	3.4099	3.20026	3.08461	3.31245	3.12849	3.7932	3.04732	3.77894	2.47867	3.04834	2.73722	3.6167	2.88026
FBgn0035695	3.70978	3.46907	3.13483	3.27533	3.31928	4.41181	3.19531	4.04671	4.13023	4.3094	2.43592	4.00584	3.80259	3.93724
FBgn0035692	3.11581	2.46768	2.62128	3.46763	3.13959	3.18901	3.01012	3.06996	2.86555	2.36017	2.45938	1.94064	3.57225	2.88296
FBgn0052409	3.20431	3.19874	3.8781	4.03674	3.80704	3.73427	3.34398	3.94776	3.53075	3.63885	3.44195	3.13872	3.65155	3.7575
FBgn0052407	4.11622	3.61356	3.55775	4.29005	4.24581	4.61216	5.01098	6.4925	5.35399	5.16618	4.83365	4.72921	6.21269	6.16151
FBgn0250815	6.46412	0.203341	6.35833	6.88045	7.3475	6.92768	6.9808	6.29206	6.9249	6.60231	7.29315	8.42324	7.51262	8.11949
FBgn0035665	6.44187	5.61803	5.70633	6.34613	6.63976	5.60237	6.45364	5.19342	6.04412	6.20716	6.75829	8.26868	4.04483	8.59073
FBgn0035679	4.4699	4.49213	5.13362	2.887	5.77433	5.33349	3.34903	5.66714	4.88953	4.6992	4.60635	4.178	4.28011	4.75114
FBgn0035674	3.63861	4.44343	3.69729	3.73649	3.56667	4.74291	3.93046	5.20676	5.5522	3.4689	3.06176	3.05008	5.5629	5.4695
FBgn0035670	6.27169	6.77978	6.21555	7.1085	7.21961	6.38575	6.84753	7.48251	6.27686	6.80009	6.30915	6.05679	6.24774	7.5505
FBgn0002638	4.68648	4.26771	4.38609	4.21953	3.69346	4.47802	3.96364	3.21476	3.77866	3.96102	3.73083	3.23469	5.08597	4.65426
FBgn0035649	2.43903	2.99278	2.76228	2.91405	2.89344	2.58027	2.04251	2.27734	2.86489	1.72693	1.59583	1.68593	2.76562	2.34753
FBgn0052412	3.81121	4.31693	3.61051	3.7925	4.02849	5.01782	3.30646	2.2231	2.71105	4.57779	4.39776	3.39101	3.62252	3.42402
FBgn0035644	1.94331	1.0064	3.11871	0.535194	-0.185732	1.28929	0.853721	0.736147	1.44775	2.44507	1.11531	1.26539	2.087	0.441953
FBgn0003984	-0.229334	1.95572	1.54924	1.15236	1.64464	1.47991	2.55489	1.32751	0.867793	1.24293	0.673585	2.84329	1.37007	1.46956
FBgn0035620	-0.440832	1.59178	0.934921	0.172968	2.55199	4.09819	3.3745	2.6641	2.6818	2.16291	1.77187	3.46904	4.21192	4.71707
FBgn0016756	5.17275	5.2073	5.00341	4.9854	4.09951	4.4089	5.04061	4.98762	6.06978	4.08154	4.05157	5.5657	4.87999	5.00685
FBgn0035631	5.35352	5.22271	5.83472	5.42095	5.73038	5.22746	5.69471	5.72177	5.69488	5.68	5.64931	5.56565	6.65859	7.0444
FBgn0260936	4.6402	4.22791	3.89271	3.58444	3.02531	2.6511	3.67789	3.24521	4.06712	3.01591	2.86852	4.78895	3.04277	2.72378
FBgn0035639	1.47588	4.14376	4.62358	4.45954	4.58158	4.55483	3.58563	3.62954	3.21813	4.56515	4.20505	3.29068	3.8842	3.02657
FBgn0035640	0.471605	2.74834	3.70915	3.67955	2.80527	4.24566	3.18205	1.66391	2.66849	2.56642	2.79482	3.1516	2.97052	2.70958
FBgn0086694	2.77066	2.85847	2.69531	2.95207	2.49763	2.41648	2.88198	3.29581	4.11038	2.99826	3.26569	3.57441	2.9153	3.81114
FBgn0040298	2.98615	2.54069	2.5287	2.79192	2.50545	2.24678	3.09549	2.35638	3.85367	2.26218	2.59895	2.21441	2.59996	3.64037
FBgn0052418	2.69364	2.26606	2.30854	3.61273	3.47682	2.97927	3.30255	2.88779	2.94236	4.16635	3.48422	3.13998	3.07477	3.75304
FBgn0035632	2.96456	4.60706	3.91279	4.06932	4.71581	4.14954	3.96972	4.62091	4.25242	4.28387	4.31406	3.92206	3.40928	4.05732
FBgn0035630	6.28363	5.88064	5.99001	6.39479	5.97238	6.02988	5.50527	5.39714	5.59566	5.07943	5.09651	5.3127	5.43792	5.48354
FBgn0263106	5.68086	5.13125	5.49127	5.26689	4.57271	4.9606	5.85908	5.16394	5.8817	6.06538	5.55742	5.88074	6.04337	5.71811
FBgn0035627	1.05854	0.74567	0.731271	2.75046	-0.381317	0.444145	0.488712	0.546728	1.41523	1.18118	1.03857	3.88208	0.703705	-0.389351
FBgn0035624	3.31207	2.49593	3.74506	4.04079	3.49835	4.08102	2.27417	2.93442	3.74521	3.10082	2.88127	2.70824	4.23629	4.28587
FBgn0035622	4.43478	4.45819	4.96464	4.71283	4.11871	4.31265	4.34445	4.59416	4.85182	3.45961	4.2951	4.68764	4.85295	4.73617
FBgn0035619	0.0704119	2.57101	1.51761	0.301381	3.31228	3.17579	3.82275	3.45275	2.9108	2.31941	2.08658	4.31655	3.83852	4.74652
FBgn0015766	6.73066	7.35099	8.03307	7.67338	7.45337	7.09564	6.82427	6.67298	6.84282	5.38712	5.68556	6.13301	7.31675	6.96227
FBgn0029118	4.52987	5.77564	4.62331	4.31867	5.03985	4.2588	4.56734	4.85524	5.09869	5.26831	5.12664	4.37564	4.59529	4.87865
FBgn0035600	6.01721	6.17616	6.1563	5.60222	6.45558	6.91565	6.05522	6.33713	4.9001	6.16194	5.81734	5.09036	5.52875	6.07373
FBgn0260856	3.91903	3.06591	3.68769	3.75556	3.94392	4.28157	3.23611	3.48471	3.04114	5.01169	4.41625	3.89011	3.85626	3.22969
FBgn0035610	1.07905	1.27289	1.32066	0.108598	0.995555	0.0834285	2.19029	2.0863	2.25492	0.505148	1.36927	1.3997	2.52911	1.56951
FBgn0035603	5.20916	4.5381	5.05321	5.28912	5.54354	5.86638	6.23068	4.41379	4.34449	4.57741	4.5729	5.3956	4.31094	4.97659
FBgn0035601	6.03145	5.75644	6.12518	5.63337	5.72497	5.68037	5.92759	6.6996	6.02365	2.67328	5.70194	5.29124	5.46814	5.2293
FBgn0004380	2.87997	3.29309	3.29827	3.21066	3.59369	3.22266	3.18004	3.62447	3.18581	3.65516	3.47837	2.93777	2.72127	2.68093
FBgn0016031	3.81571	4.3987	4.28493	3.91943	4.37392	4.62136	4.29872	4.37131	4.31664	4.22298	4.37681	3.92928	3.8656	4.58178
FBgn0035591	2.99395	2.20895	2.87147	2.37836	1.9587	2.07149	2.66627	2.02994	1.92259	2.27713	1.94776	2.31762	2.88631	2.99929
FBgn0035589	2.19472	4.84861	4.68247	5.28523	4.8007	5.30509	4.15091	4.41425	4.66488	4.3316	4.0344	3.82898	4.37073	4.41063
FBgn0028962	3.53672	3.36749	2.96291	3.35942	2.92968	3.29249	3.43449	3.79771	3.55117	3.63008	3.45839	3.53534	3.29523	3.57622
FBgn0010747	5.64373	5.21875	5.32442	5.35705	5.58439	5.09038	4.68898	5.35305	5.37843	5.3902	5.39777	5.03461	5.08728	5.01291
FBgn0035598	7.06303	6.10298	6.53004	6.51574	5.81349	6.16672	6.19328	6.3315	6.55781	6.51285	6.5244	6.45888	6.40896	6.04841
FBgn0035586	2.11102	4.35762	3.94475	3.9337	4.73693	4.07272	4.10272	4.68436	3.73169	3.37547	4.02763	4.01919	3.87033	4.56104
FBgn0035588	3.18522	5.58203	5.69475	4.92397	5.52166	5.60772	4.32723	5.13127	3.77784	5.01419	4.8888	3.49354	4.50441	5.62608
FBgn0035590	3.47153	3.59256	3.80457	3.73945	4.44195	4.31796	3.24971	3.37291	2.79059	3.90699	2.93512	2.5902	3.48017	3.6977
FBgn0035592	2.61165	3.33065	3.08979	4.6289	4.21408	4.10921	4.0583	3.76485	3.84436	2.27395	3.03405	2.53504	1.57064	3.4528
FBgn0020369	5.52866	5.63067	5.71325	5.37655	5.81124	5.91337	5.3226	5.64501	5.1637	5.6946	5.60916	5.2607	4.9401	5.32534
FBgn0031174	4.25719	4.48058	4.79949	3.74997	3.78472	3.63937	3.61771	3.48419	4.30505	2.97668	3.24569	3.02768	3.0617	3.04302
FBgn0000709	2.37942	2.74449	3.18451	3.80802	2.18744	1.70306	3.07039	2.3426	2.76901	2.71096	2.5286	4.11906	2.9006	2.97759
FBgn0015379	4.09267	3.92666	4.67958	4.07811	4.47546	4.94852	4.07222	2.97388	2.93303	4.38792	3.66041	2.90276	3.68737	3.98554
FBgn0011710	3.05171	3.79567	3.92565	3.37644	3.54543	3.78088	4.03699	3.47656	3.13917	3.37275	3.1734	3.52774	3.35474	3.62853
FBgn0003423	4.78625	4.66026	4.39029	4.05195	4.06938	4.39909	4.45995	4.88222	5.41683	4.64549	4.81878	4.83303	4.08152	5.03565
FBgn0020272	3.07297	2.56714	2.17957	2.54146	1.95454	3.33361	3.02427	2.5266	2.30107	3.35217	2.76155	2.46609	2.47731	2.53877
FBgn0031182	2.34252	0.957845	3.32723	1.33951	4.73878	2.08766	2.96817	3.95831	3.56247	5.06196	4.6989	3.34972	2.83057	3.53856
FBgn0001565	5.02287	3.48	4.51296	5.03915	4.87446	5.54529	5.44449	3.33591	3.71501	3.96632	5.12167	5.15792	4.14755	4.08689
FBgn0015527	3.22075	3.23026	3.33775	3.32766	3.70137	3.28719	3.35371	3.0531	3.10216	3.35579	2.78336	3.25469	2.8199	4.81518
FBgn0029067	2.2019	2.12456	2.48656	2.5303	1.64558	2.18632	2.66049	2.69469	3.17789	2.89424	2.83647	3.49948	2.03157	2.80342
FBgn0064116	5.4329	5.05148	5.75984	5.28327	5.32911	5.51521	4.87977	5.38506	4.46015	5.00326	5.81234	5.92193	4.46065	4.8987
FBgn0261675	-0.102124	1.60667	1.30671	1.80038	0.950125	0.0979173	2.46877	2.16145	0.100811	0.630116	0.998945	1.70691	4.3341	2.79623
FBgn0031148	3.94516	4.74318	4.26381	4.80117	4.75717	5.23237	4.4127	5.1076	3.94364	3.87193	3.40986	2.39336	3.07775	5.28725
FBgn0031150	2.60997	2.5861	2.5739	2.36168	2.05085	2.42932	2.89345	2.14222	3.291	2.21312	2.51331	1.65771	2.29222	1.44341
FBgn0031161	3.73668	3.52617	4.17636	4.24717	2.3528	2.88312	3.22837	2.56651	4.71848	4.79896	4.33695	3.34229	4.28239	4.445
FBgn0052512	3.28872	3.49801	3.49449	3.19591	4.16188	3.12101	5.1319	4.29625	3.87806	2.27948	3.31182	4.10906	3.07501	3.79859
FBgn0031149	3.25343	3.64271	3.92562	3.86171	3.76324	4.56896	3.46443	2.95962	3.81847	3.91124	4.27985	3.50202	3.60539	3.86227
FBgn0031143	2.02381	4.4505	4.99628	4.62649	5.53315	5.45079	4.89969	5.20129	4.04155	5.45588	5.42652	4.5518	5.12965	5.04832
FBgn0031126	3.35714	2.85292	3.55185	2.97636	3.26837	2.98567	3.24808	2.71544	2.07304	3.81459	3.47593	2.51387	2.30496	2.19138
FBgn0027334	4.63618	4.01412	4.57061	5.59041	4.8358	4.79366	4.81986	3.86756	3.46354	4.26116	3.42994	3.52103	4.03029	3.6195
FBgn0011280	2.90255	3.21246	3.5166	4.91468	4.49924	6.12788	5.06417	2.48188	4.739	5.79062	4.6029	6.09382	5.43098	4.56499
FBgn0002641	3.05231	3.79266	3.00851	2.55294	3.35411	3.02318	2.80594	3.21966	2.69582	3.52648	3.76338	3.06473	3.38914	3.51729
FBgn0031119	2.26256	2.13312	2.83947	4.28032	3.56144	2.74171	5.00138	3.20238	2.11503	3.03107	3.11737	4.31919	2.75874	3.49798
FBgn0026323	2.70866	3.67142	3.32562	3.7847	3.80573	3.61955	3.80362	5.20678	5.53148	3.38181	4.49233	2.85663	3.16927	3.14943
FBgn0023177	2.79786	2.85038	3.37801	3.32069	3.22997	2.21755	2.97384	3.21294	2.7479	2.70527	2.43711	3.27564	2.62395	3.19586
FBgn0031106	4.5233	4.28013	3.9703	4.47552	4.12497	4.37518	4.54613	3.44189	3.46192	3.87787	4.01505	2.91462	3.54893	3.64768
FBgn0015789	0.486133	4.12609	3.58822	3.71667	3.84082	3.30522	4.49861	4.72764	4.36696	3.64046	3.7912	4.13957	4.14464	4.51331
FBgn0027107	1.39435	0.954279	1.71119	2.33529	1.57344	2.98244	1.75656	1.31271	2.64196	2.50835	1.90011	2.84838	3.06759	2.88132
FBgn0031183	1.20487	4.13837	3.70555	3.58722	3.52923	3.92101	3.58779	3.62697	3.92699	3.68319	3.98857	3.88452	3.55077	3.38335
FBgn0014395	4.29553	3.7214	3.83621	4.78637	3.31246	4.00364	4.2259	3.66565	4.39785	5.24597	4.75017	5.45975	3.78014	4.16265
FBgn0031189	2.41912	2.62448	2.59218	3.84592	3.26586	4.07761	4.06126	3.08543	2.61018	2.95882	3.16458	2.44271	3.6628	3.08945
FBgn0031191	4.34554	4.15805	3.55607	4.09759	3.38756	3.20004	4.78322	3.89388	5.33978	4.52861	4.67789	4.52065	4.38303	3.69626
FBgn0052499	0.550652	0.932966	1.06236	1.22122	0.428288	0.590387	0.321323	0.964763	1.11666	2.79914	1.53454	0.974121	-0.379121	2.41364
FBgn0031190	4.37466	4.82381	4.55274	4.56504	5.00842	4.45419	4.37741	4.75049	4.32119	4.09732	4.30687	4.1111	4.41459	4.01568
FBgn0031188	3.89496	3.62868	3.84881	3.53951	3.29733	2.96334	3.76447	3.4942	5.00234	2.42722	2.9038	4.81176	4.55802	4.58364
FBgn0031186	3.4477	2.70397	3.53581	3.01569	2.13905	2.5196	3.02688	3.05863	3.59437	2.23348	2.40131	3.56293	3.69132	3.35531
FBgn0031184	4.29402	5.45007	3.37788	3.09191	2.66236	4.92441	3.64243	6.06452	5.30121	5.60615	6.31553	4.48807	4.90149	3.47854
FBgn0031628	2.13412	2.50021	2.699	3.06307	2.72773	2.30875	1.91156	2.34711	3.24209	2.22643	1.94996	4.36286	1.72662	1.71519
FBgn0031632	4.08215	4.90342	4.64495	3.54696	3.56982	3.54787	4.46515	5.22999	4.72105	2.78901	3.06931	3.58349	4.11311	2.92451
FBgn0031638	4.37135	4.56825	3.95612	3.82791	3.15289	5.04747	3.21844	3.40879	3.61931	3.57234	3.38173	4.19914	3.44966	3.30403
FBgn0031640	0.0559637	4.10862	3.95071	3.33999	3.29022	3.39231	2.94791	3.63072	3.10307	3.80672	3.68659	3.12702	2.77676	2.36401
FBgn0031643	3.9067	4.43784	4.20083	4.10382	4.11442	3.95813	4.22291	4.62126	4.24973	4.35555	4.17704	3.55312	4.8612	4.41695
FBgn0031644	5.10662	3.97444	4.77497	4.97778	3.75027	5.33159	4.61357	4.67682	4.83913	5.55266	5.40626	5.20994	5.0297	4.50021
FBgn0031645	3.7687	5.23355	3.70352	4.06113	4.19664	3.93896	4.24371	5.16492	4.38366	3.22468	4.38703	4.38662	3.8334	4.31342
FBgn0031649	3.69105	3.91785	3.21147	3.03932	3.30178	2.29629	3.66665	3.35829	3.62276	2.26708	2.46314	2.8022	0.831546	2.44692
FBgn0041150	3.9955	4.11609	3.76711	3.97194	3.95992	3.79051	3.83355	4.14137	4.66942	4.66569	4.02253	3.27688	3.73527	3.19407
FBgn0031639	3.66501	4.11022	4.44433	3.70613	3.45701	4.70692	3.43552	3.78368	3.55902	3.58511	3.82512	3.83746	3.51288	4.40238
FBgn0031635	4.46224	4.60896	3.66385	4.5541	4.34318	4.34729	4.52966	4.25949	4.11043	4.57215	4.4515	4.98099	4.80397	4.9921
FBgn0031633	5.37378	5.25296	5.04623	4.97611	5.00809	5.03167	4.20999	4.93959	5.20711	5.03497	4.34501	4.50223	5.19212	5.75956
FBgn0031631	2.70168	2.13827	2.73493	1.30303	1.52754	-0.379273	3.67864	1.3941	1.97698	0.463103	1.1111	2.15455	1.97407	1.92656
FBgn0031629	0.362406	3.87595	4.29458	3.90669	4.79584	4.54632	3.95076	4.31	3.62561	5.19414	4.60172	3.80498	4.50845	4.75054
FBgn0031627	1.96337	2.24419	1.77637	2.93941	2.60957	2.36901	2.88822	2.5724	3.23679	1.57342	3.56905	3.80042	2.31211	2.32866
FBgn0028482	1.0484	3.47489	4.20574	3.98777	4.10594	4.08303	3.55833	4.03931	3.26844	4.1235	4.06098	2.75198	4.84423	3.30221
FBgn0031596	5.29218	3.17304	4.24873	5.11393	4.16385	5.2065	4.62	2.61625	3.96405	4.98868	4.40266	5.19155	4.29239	3.73852
FBgn0027560	7.38353	6.90005	6.98004	5.778	7.56422	7.12072	6.46325	7.47914	6.4797	6.75157	7.13101	6.83036	6.47775	7.71108
FBgn0031601	4.01157	2.75278	4.86912	4.26001	3.46599	4.03464	3.85585	2.7779	3.21753	3.08158	3.99999	3.5936	3.9964	3.53433
FBgn0031604	3.911	4.0517	3.1621	3.38251	3.86642	3.56549	3.57674	4.51662	3.56524	3.3584	3.33444	3.49212	4.2729	3.42611
FBgn0031608	2.72671	1.79942	2.82411	1.77544	2.51696	3.04677	3.3676	1.90316	3.62838	1.80996	2.34502	2.5557	3.40972	3.42676
FBgn0031611	2.19463	2.82655	3.99905	2.23821	2.37499	2.10011	2.57291	2.30814	2.69012	3.17105	2.30697	2.29422	2.47687	2.00401
FBgn0011603	3.55617	4.09578	3.77189	3.51548	3.81001	3.89057	2.94567	3.56766	3.36636	3.92463	3.80082	3.54519	2.80053	3.3889
FBgn0031609	2.26332	4.02968	3.82046	3.33441	3.15468	3.35621	3.68897	3.67077	2.89967	2.61455	2.38687	3.0565	3.06454	2.23632
FBgn0053002	3.83498	3.80431	3.89185	3.7879	5.04613	4.71644	3.65636	3.57523	3.21056	4.79873	4.0823	4.58572	3.75547	4.76792
FBgn0261606	9.30311	9.50007	9.30404	9.66405	9.92455	9.77186	9.15293	9.0542	8.24557	7.01766	6.13865	8.64491	8.39884	8.6987
FBgn0019982	4.37246	4.50792	4.2958	4.32406	5.10805	4.89583	2.64092	5.32099	4.79282	5.40786	5.26243	3.92981	4.76933	4.19107
FBgn0031607	4.69091	4.25958	4.34111	3.92053	4.09875	3.66178	2.96655	3.23519	3.9077	4.24257	4.00008	3.56043	4.11757	3.94502
FBgn0031606	1.70222	2.16428	1.89304	2.26745	1.90283	1.98126	2.55497	3.08244	2.87271	2.14167	2.36243	2.42456	1.64534	1.58793
FBgn0025684	-0.277632	3.83337	3.74999	3.85882	4.08713	3.69291	3.67497	3.33488	3.79467	3.48329	3.91132	3.63883	4.31919	4.05934
FBgn0027609	3.19106	3.30456	2.99522	3.37394	3.23878	3.6047	3.52152	3.46355	3.84136	4.26171	4.04982	4.11991	3.84204	3.43628
FBgn0031602	0.37304	1.4462	0.3778	2.26873	1.64529	-0.215703	1.24771	0.450101	1.71545	-0.447787	0.506564	1.2993	0.654047	1.43786
FBgn0031600	4.31973	4.25876	4.12123	4.56057	4.81905	4.85324	4.6151	4.66282	4.2157	4.91319	4.76319	3.97881	4.31718	4.42974
FBgn0031598	3.39907	2.69115	2.82298	2.97918	2.99933	2.84145	3.51216	3.58423	3.04671	2.84531	2.40447	2.50796	3.89316	3.18888
FBgn0000547	2.51377	3.55784	2.77168	2.07312	1.95774	1.88422	2.60166	1.3994	2.77761	1.73882	1.71553	1.93565	2.50872	2.04522
FBgn0031590	5.71148	5.42146	5.52824	5.32048	4.60203	4.6452	4.88561	5.35058	5.43438	5.74017	5.74765	5.11997	6.25122	5.61791
FBgn0031589	3.66783	3.85594	4.42719	3.26787	3.54503	3.21055	3.31211	4.11781	3.85661	3.13005	3.296	3.13967	3.64532	3.76157
FBgn0051961	3.69034	3.46516	3.14986	4.32427	4.07879	5.19351	3.57269	4.36197	3.70083	4.28926	4.82105	4.11269	3.97107	3.88595
FBgn0003430	1.14227	0.806386	1.52665	1.72821	1.50611	1.50934	1.36371	1.78775	0.738335	0.886388	1.31699	1.4805	0.744347	0.88032
FBgn0004567	-0.307852	0.614853	0.654879	0.876123	1.47954	0.272803	1.01095	0.508627	0.434072	0.764829	0.447014	1.07712	0.863047	0.925705
FBgn0031574	6.01852	5.6067	5.44923	5.77679	4.90782	4.6758	6.07877	5.01486	6.0744	5.47346	5.57477	6.32154	6.0721	5.10124
FBgn0051773	5.9987	5.12218	5.20638	5.84531	4.28527	4.6747	5.31458	4.54757	5.99728	6.32788	6.16909	6.5016	5.69115	4.45152
FBgn0051957	3.19372	3.17478	3.87141	3.80735	3.67272	4.251	3.82258	3.91874	3.9344	0.727739	3.46197	4.9469	4.34532	4.25752
FBgn0031573	1.34449	1.78122	1.69912	2.58734	2.33334	1.57351	2.2359	2.39027	2.42496	2.41338	1.88494	1.58611	1.47986	1.71727
FBgn0031533	2.37815	1.09373	1.82293	2.20426	3.27723	-0.203349	3.23201	3.48811	1.81964	1.73331	1.52303	0.538287	1.14924	3.2763
FBgn0031534	4.26638	4.6965	5.15087	4.47633	4.12087	3.76086	4.12889	4.29719	4.77212	3.6933	4.07448	4.21254	4.09483	4.34819
FBgn0031537	3.13614	4.00854	3.44745	3.61333	3.762	3.0683	2.92513	3.32984	3.16749	3.87066	3.41605	2.7376	3.14757	3.06363
FBgn0021967	4.23323	5.76624	6.17372	5.71891	6.33551	6.68154	6.10555	7.2467	5.41968	6.38555	6.00068	5.77338	5.0971	5.30438
FBgn0261560	4.675	4.91052	4.45882	5.91104	5.03501	7.19556	4.21646	3.91306	3.35488	3.1698	3.94035	4.28176	3.08006	3.26256
FBgn0015663	2.30807	2.69776	2.57389	1.96129	1.94497	2.59786	2.42582	5.15109	3.22392	3.51616	3.10599	2.29386	4.66128	4.51797
FBgn0031566	3.45103	3.35274	3.52327	3.57787	4.05665	3.4063	3.37332	3.21448	3.13368	2.9384	3.28985	3.16558	2.92573	3.10237
FBgn0015376	0.844408	1.18054	0.403566	0.320165	0.965561	0.235069	0.420461	0.686096	1.84287	0.317152	-0.220882	0.0834434	-0.472928	2.61241
FBgn0031563	4.42755	5.01013	3.96915	3.57535	5.15625	4.66975	3.25596	4.81267	4.35262	0.957113	4.93991	3.01459	2.87004	3.00215
FBgn0031562	3.08431	4.82443	5.1338	5.99863	6.06868	5.99799	2.54668	4.03174	2.31296	2.71278	3.37393	3.68914	3.29121	5.50179
FBgn0031545	7.56853	6.92103	7.08239	7.41847	6.20833	6.70866	6.97777	6.64337	7.70831	7.43446	7.43801	7.7973	7.29572	7.09033
FBgn0053123	4.0284	4.0731	4.00713	3.51783	3.84089	3.83556	3.85186	4.51947	4.0789	3.47115	3.39337	3.248	4.2606	3.87485
FBgn0031542	0.0377019	1.17259	1.41345	0.918323	0.845111	0.0377019	2.09778	1.22569	2.64243	0.929078	0.756125	1.81345	0.80277	1.25687
FBgn0031540	0.948903	1.5876	1.3196	1.9291	0.863999	2.26047	1.14095	0.503166	1.62728	1.05904	1.63191	3.26223	2.79073	2.29513
FBgn0031538	4.56441	4.37163	4.81984	3.06493	5.06465	5.68656	4.51587	5.65959	3.57594	3.61733	3.98171	3.75895	4.36064	5.25564
FBgn0260817	3.61729	3.27152	3.45754	2.56571	3.287	3.07707	3.36394	3.43603	3.69354	3.36094	3.20077	3.29418	2.96573	3.07143
FBgn0031517	5.82753	3.96196	5.71436	5.35879	6.03506	5.6914	4.70021	5.22451	4.88101	5.03719	5.50151	4.01292	4.5829	3.52024
FBgn0031520	2.13114	2.83467	3.20531	2.74754	4.48465	3.77637	2.90141	3.79107	4.43474	3.95588	3.89307	2.98953	2.96251	2.99984
FBgn0053281	2.50761	3.75964	4.10533	2.46624	4.2726	3.80165	2.21108	1.48887	2.12935	4.31158	4.57148	4.01725	4.64401	5.77455
FBgn0031522	3.84633	3.48314	4.69811	2.51848	3.74678	4.00941	1.79614	4.15406	3.44108	3.35857	3.9006	2.39798	4.02061	3.47196
FBgn0031523	4.62302	4.95519	5.16916	3.01912	4.73012	4.6191	3.82026	5.0012	3.94108	4.59702	4.28002	4.2532	4.25132	3.07122
FBgn0031515	4.23121	3.08369	3.4747	3.2544	3.41644	3.76202	3.35317	3.18445	2.76108	3.18943	3.06397	2.52424	3.33955	3.75802
FBgn0031514	3.22927	2.95815	2.14045	2.84322	3.90611	2.31209	2.4765	2.54176	2.67701	2.22173	2.14803	2.32764	1.73799	1.58223
FBgn0015521	4.26457	3.99316	3.79591	4.42551	7.10575	4.22009	3.49166	3.92786	2.94765	3.4577	2.36439	3.32036	2.58639	4.06635
FBgn0031474	3.51819	4.38253	3.69873	3.49258	3.54398	3.4757	3.88673	4.28226	4.22537	2.93719	3.45053	3.38489	3.81256	3.48384
FBgn0031476	7.25986	5.97202	5.91293	6.68549	5.1697	6.68557	6.82271	5.78084	6.58795	6.98084	7.22418	7.15933	6.77867	6.76157
FBgn0031478	4.24505	4.95188	4.25998	3.68817	4.1694	3.75527	3.84928	4.60361	4.0105	4.44795	4.51765	5.04596	3.76559	4.18535
FBgn0028970	1.30069	3.80664	3.62555	3.76688	3.83171	3.79257	3.66043	3.35918	3.0967	4.0555	4.34507	3.35044	4.33456	3.93701
FBgn0260639	4.3704	4.01065	3.21865	3.17988	3.04094	2.20082	2.89395	2.44552	2.78297	3.50839	3.34817	3.57735	4.16939	3.4252
FBgn0031484	4.30575	3.7929	3.97782	3.64119	4.13251	2.96204	4.02614	4.04712	3.96874	4.22213	3.66995	4.25239	3.63081	3.75444
FBgn0025109	3.95632	3.55751	3.74306	3.45974	3.39043	3.14293	3.14107	3.91851	4.11547	3.75073	3.72254	3.85267	4.45531	4.45838
FBgn0031492	3.18325	3.08416	3.06877	3.4703	2.96132	2.9402	3.34104	3.65504	3.31581	3.73677	3.22919	3.04899	3.17144	3.23255
FBgn0031494	2.41391	2.83762	3.05236	3.64756	3.59062	3.74457	2.90229	2.59979	2.7046	3.63434	4.3994	2.33523	2.37245	3.44217
FBgn0031495	4.20031	3.38253	3.94098	4.32999	4.35979	4.44668	3.74549	3.494	3.58691	3.86711	3.82206	3.60715	3.61816	3.21303
FBgn0031498	3.90577	3.46665	4.01069	4.28534	3.80998	3.94449	3.9414	3.80216	4.51273	4.50532	4.03383	4.03691	3.98903	3.73948
FBgn0031500	4.4754	4.04532	4.18444	3.90569	4.12154	4.73959	3.72504	4.26589	3.69185	5.37543	6.15521	4.00146	3.52084	4.25565
FBgn0031497	4.95564	5.07921	5.21422	5.5915	4.63609	4.70552	5.53441	5.0697	5.10814	2.95315	4.24686	4.25899	5.26818	5.12582
FBgn0031493	3.1439	3.63436	4.07361	4.5951	3.95637	3.8308	3.56078	4.01142	4.25399	4.25099	4.11238	3.73331	3.95247	3.47431
FBgn0031491	3.23716	3.5027	3.3995	2.62872	2.78892	2.91555	2.66264	2.9739	2.84268	3.19533	2.85439	2.98269	4.00817	3.48231
FBgn0002989	2.61318	2.46505	2.06012	2.53415	1.84974	2.38431	2.87528	1.99102	3.04478	3.24302	2.95174	2.90024	2.7542	2.56065
FBgn0031485	3.69532	3.4558	3.51801	3.27158	4.07633	4.72318	3.78716	4.43522	4.81819	4.99955	3.86117	3.73099	4.528	3.94075
FBgn0024920	3.14438	4.26649	1.53775	1.29937	4.78877	2.94355	1.30869	3.11372	2.95107	1.52208	0.735194	3.09154	5.0059	2.21482
FBgn0031479	4.33549	3.28602	4.14942	3.91307	3.71231	3.90786	4.17738	4.60991	4.60629	4.94243	3.77789	3.54275	3.811	4.83539
FBgn0051694	5.67678	5.23838	5.60662	5.30239	4.86789	4.87675	5.23795	4.54966	5.10482	4.7784	5.20991	5.36108	5.278	5.11125
FBgn0031473	1.85613	2.45519	2.2969	2.08608	2.61272	1.8544	2.38592	2.40611	1.84956	1.43264	2.65757	2.7977	3.58037	3.19795
FBgn0031437	4.95283	4.41727	4.59419	5.03269	4.62119	4.40296	4.79774	4.52237	4.49147	1.32715	4.13929	4.09307	4.41381	4.18188
FBgn0031449	4.71198	5.30209	4.62749	4.55715	4.97126	4.46311	4.45977	4.4585	4.37137	3.25464	3.16996	2.80674	4.20026	3.83962
FBgn0031452	3.46471	3.34518	3.40081	3.27426	3.42926	2.80168	3.00154	2.9575	3.25072	3.44958	2.87672	3.39288	2.8541	2.80867
FBgn0031458	3.85353	3.34315	3.62159	3.94015	3.56027	3.93968	3.91691	4.69821	3.37674	3.8361	3.52792	3.32558	3.77402	3.33637
FBgn0028398	4.25591	4.65914	4.22165	4.03159	4.9416	4.57042	4.59027	4.85055	4.47617	4.3738	3.71841	3.90947	4.36272	4.79919
FBgn0031461	2.12989	3.73375	2.94682	3.27254	2.96215	3.14942	4.22684	3.56489	3.23844	3.36029	3.44715	3.45491	3.33425	3.21508
FBgn0004242	2.75562	3.36197	3.10076	2.86513	2.79675	3.02583	4.40759	3.86347	4.48513	3.69852	2.88477	3.84274	4.0502	2.87317
FBgn0019830	5.52077	5.43214	5.63244	5.22921	5.39165	5.78238	4.02767	5.96826	5.47359	4.27869	4.51149	4.479	4.0947	4.78606
FBgn0026324	5.29012	4.98171	5.08755	4.91414	5.58455	5.2542	5.14151	4.86625	4.88713	6.15299	5.54392	4.85545	5.0647	4.84833
FBgn0031457	2.12719	3.367	2.67079	3.26083	2.18973	2.65281	3.3325	2.89921	2.41119	3.49285	3.68385	3.26913	2.63218	3.11119
FBgn0031455	3.20309	3.20963	3.29586	2.50126	2.73873	2.71345	2.77328	2.86718	3.38555	0.889162	3.10872	2.89271	1.77786	2.17672
FBgn0031451	5.61067	4.66084	5.39515	5.68477	4.12798	4.75328	5.14191	3.67733	5.17742	4.97917	4.88179	5.96644	6.21161	5.47064
FBgn0026479	5.2041	4.93439	4.86878	5.16579	4.52713	4.40249	4.2388	4.47792	4.90037	3.92682	3.79179	4.18423	4.27739	4.12277
FBgn0031434	2.4222	2.21394	2.83642	3.05263	0.362626	2.07294	2.06858	1.84132	1.97869	0.869176	1.00255	3.36142	2.98237	2.58881
FBgn0026778	2.22933	1.84659	1.75516	1.37629	1.13236	2.09605	2.20467	3.2898	3.51608	3.50481	3.00824	2.04169	2.05626	1.81945
FBgn0041337	4.49408	5.12889	2.79844	3.50861	4.33763	4.28855	2.01907	3.9496	4.55462	2.05573	4.178	4.59402	5.3103	5.1805
FBgn0031432	3.81043	2.51402	4.22156	3.15704	3.61085	3.02939	3.59311	5.23274	2.36732	2.79264	2.28873	4.39225	3.06883	4.75473
FBgn0031405	3.91846	3.67597	4.22386	4.06451	4.88697	4.39996	3.53928	3.31359	3.08159	4.49577	4.63696	2.97068	4.42976	3.46882
FBgn0031407	5.87339	5.40965	4.96256	6.19852	4.72491	6.23029	4.79476	5.60073	5.75964	6.50671	6.15472	6.14473	4.34533	4.91057
FBgn0031412	1.68939	3.18486	3.05336	1.91657	1.31934	3.83226	3.4622	3.26522	2.65207	4.59879	4.41751	4.04236	6.241	3.5332
FBgn0031419	2.37941	2.18056	2.50518	2.69798	3.11706	2.32363	3.8825	1.90599	2.6577	3.02904	3.30148	2.43057	3.06207	3.69425
FBgn0031420	3.26543	2.53733	3.2783	3.32588	2.59719	3.80012	3.59292	3.09104	4.08817	2.52454	2.86148	4.0895	3.542	3.34569
FBgn0264672	3.04493	2.72449	3.28799	3.12828	3.76906	3.48266	2.80886	3.25121	2.9128	3.2334	2.99706	2.26526	3.15537	3.16375
FBgn0031428	3.96075	3.18487	3.86891	2.63882	3.72857	4.94069	3.34659	4.12046	3.55229	4.3651	4.24817	2.95456	3.91162	4.57542
FBgn0000490	2.47882	1.7642	2.70953	2.14804	2.08051	2.96797	2.10879	2.28489	3.42412	1.80163	1.90676	2.18226	1.83208	2.05881
FBgn0011818	4.49447	3.54993	3.50574	3.28888	2.27558	3.08977	2.40648	1.9004	3.37353	2.05825	1.55893	2.23558	2.37558	3.078
FBgn0015816	4.33949	4.32951	4.74333	4.47802	4.30334	4.39155	3.97485	4.51097	4.55834	4.43269	4.30263	4.02275	3.80424	3.78303
FBgn0031418	6.64991	6.25387	6.6375	6.00895	7.43762	6.12594	5.66484	6.44356	6.16036	5.74851	5.96301	5.6233	5.48036	6.4996
FBgn0014010	5.23277	5.22873	5.213	4.87997	5.16012	5.38009	5.37516	5.20023	5.36187	5.33838	5.51687	5.52716	6.13104	5.51814
FBgn0052463	3.52315	3.14591	3.61882	3.65148	2.86751	2.49832	3.67845	4.53772	3.69851	4.55855	5.22015	4.57398	5.50711	4.4108
FBgn0031376	5.16213	1.82441	5.39686	4.23562	4.92495	5.35022	4.78218	4.4305	4.63952	4.97146	5.34939	4.47597	4.49396	5.17923
FBgn0031378	4.16903	5.77626	5.26226	6.18306	6.12878	4.85972	5.44156	2.83074	4.54726	3.28073	3.32125	2.12166	3.96814	2.85528
FBgn0031381	5.44231	1.62306	5.27171	6.2583	6.2413	6.57282	4.78661	4.9784	4.60511	6.20035	5.82384	5.02503	4.11141	3.4808
FBgn0003557	3.50971	3.53247	3.74794	2.99348	3.0985	2.68146	3.79931	3.79932	3.97251	4.78835	3.61946	4.16228	4.18628	4.32293
FBgn0004507	6.13685	6.53758	5.99093	5.8152	6.47241	5.93848	6.01075	6.28367	4.96304	5.37455	5.89003	5.00167	6.3156	7.38467
FBgn0027509	3.5077	3.08279	3.18152	3.31991	2.69504	2.52025	2.84604	2.85662	3.42614	3.29492	3.22552	3.79714	3.6168	2.9443
FBgn0031392	5.43682	5.04097	4.95792	4.84565	4.18329	4.49817	5.21913	5.12431	5.83067	5.49857	5.73924	5.63481	5.87189	5.52067
FBgn0031401	5.1072	4.25959	4.60984	5.09797	5.16989	4.42237	4.75637	4.70251	3.63063	5.05086	5.20616	6.17646	5.7659	5.35888
FBgn0010288	6.469	5.41795	6.02271	6.29917	5.49111	5.11332	5.55534	5.95662	6.47492	5.42037	5.28295	6.15706	6.31474	5.66274
FBgn0031397	3.12205	3.76423	3.47898	3.55519	3.45149	3.04839	3.20392	2.90771	2.80414	2.59188	2.22186	3.59262	1.95126	1.6711
FBgn0000097	1.92213	2.77229	2.21156	1.99295	1.86847	1.47557	2.78691	2.25177	2.03241	1.29427	2.0722	2.50295	2.07424	2.48216
FBgn0031391	3.6803	3.31716	3.62351	2.89693	3.52495	3.106	2.86228	3.15436	4.02629	3.59746	4.09127	3.59482	3.28684	2.96908
FBgn0001125	5.76386	4.61094	6.20254	5.36352	6.33525	5.77803	5.54143	5.8392	5.57845	4.41906	5.40992	4.783	5.63413	6.9171
FBgn0031377	1.31791	2.39812	1.83708	1.99074	0.983384	0.434811	2.02685	1.73949	1.89432	1.14797	1.51844	1.62286	2.16861	2.00853
FBgn0261509	0.128631	0.624011	-0.408441	0.155089	0.688455	-0.15594	1.04822	-0.37663	1.14818	0.472864	0.920419	0.13752	0.965551	0.306735
FBgn0031357	0.605136	3.85267	4.0255	4.0906	4.02285	5.49254	3.56336	3.82121	1.46714	4.44828	3.96131	3.88835	3.79139	4.04942
FBgn0260648	3.73654	3.20786	3.84645	3.68442	3.92674	3.83622	3.17513	3.094	3.03498	4.44849	4.1528	3.28614	4.24639	3.83894
FBgn0031360	5.01637	4.93679	5.43506	4.91149	5.51824	5.09109	5.16504	5.86629	4.09219	4.30911	4.63688	3.68803	3.44282	4.69977
FBgn0264494	5.04454	4.34187	4.20722	3.42637	4.17951	4.33382	2.98422	5.50522	4.77102	3.40953	4.00275	3.70968	4.39102	3.89389
FBgn0051663	3.55823	3.75636	4.13289	2.37708	2.82735	2.90037	3.64119	3.70627	3.54309	2.93989	3.15717	3.48302	3.17223	3.91373
FBgn0027597	3.57953	4.04758	3.51733	4.09113	3.84672	3.85574	2.84011	3.26292	3.44301	3.35432	3.51264	3.20841	3.49449	3.28581
FBgn0000579	6.63358	6.81754	6.66231	6.2893	6.89203	7.33454	6.61186	7.29548	6.4645	6.85528	6.68827	6.42996	7.40096	7.63797
FBgn0031359	3.80022	4.55783	3.91496	3.5358	4.07845	3.9789	3.90663	4.29123	4.0007	4.1455	4.02012	4.19602	4.30385	3.97067
FBgn0031356	4.09461	4.1688	4.11167	4.45248	4.05151	4.62404	4.37811	4.04455	4.74591	4.64553	4.61516	5.26334	4.24317	4.51749
FBgn0021906	6.50893	6.55827	6.43906	6.57311	6.8336	7.58835	6.54525	6.90824	5.71141	6.09172	6.86364	6.34173	6.26385	6.21829
FBgn0051935	3.03847	2.97826	3.73075	2.89307	2.80863	2.23498	2.33688	3.30885	3.19541	2.48245	2.6527	2.8597	3.00473	3.06772
FBgn0031347	6.83652	6.18029	6.28469	6.57131	5.67562	5.88522	6.35668	5.44631	6.24116	6.18565	6.20264	7.12527	6.39751	5.31873
FBgn0031327	2.02996	3.34364	3.93111	2.66064	4.42869	3.97882	2.51509	3.22485	2.48538	2.59558	3.72106	2.70107	3.94238	4.01351
FBgn0031344	3.12461	3.42901	3.10905	2.80512	2.46823	3.23801	2.89185	2.21622	2.57177	2.5272	2.43697	2.63687	2.30065	2.87613
FBgn0028481	2.38024	1.23978	1.35736	2.95624	2.70281	1.97619	2.83236	1.72426	2.00956	2.45703	2.64294	2.96429	1.94027	1.2656
FBgn0015905	2.38753	3.23839	3.30824	2.82576	2.81835	2.17843	3.06093	1.80216	2.42443	2.53569	2.9361	1.94825	3.03809	2.97212
FBgn0031298	4.23029	3.82246	4.12302	3.69794	4.77197	3.94567	4.08259	4.70135	4.27243	3.33798	3.59036	3.11463	3.21132	4.01422
FBgn0031304	4.31848	4.47274	4.13644	4.59521	4.23248	4.71878	4.67126	3.7956	5.19755	3.87112	4.3545	4.64513	5.06507	4.41812
FBgn0031307	0.715915	1.38162	1.37885	2.15053	2.28069	2.09062	4.21048	3.06289	2.72097	2.43172	2.43585	2.48173	2.24035	2.53251
FBgn0031308	2.49184	2.22316	2.07351	2.56239	2.75066	2.83785	3.86749	3.24498	2.87223	3.39281	3.27426	2.91451	5.93941	4.7907
FBgn0031310	3.82569	4.21558	3.88865	4.55878	4.00714	4.94921	3.47557	4.20328	3.55866	5.20018	4.95076	3.62923	3.48429	3.66343
FBgn0031312	3.4443	3.62653	3.57156	3.37439	3.82241	3.46031	4.13701	3.86942	3.6859	4.77092	4.62127	3.76095	3.61768	4.17695
FBgn0031314	1.88244	2.90936	2.70115	2.51906	2.75403	2.78522	2.63333	2.76198	2.9302	3.62554	3.33454	2.57175	1.8659	3.20999
FBgn0031315	3.62869	3.24731	4.07404	5.00786	4.81281	4.87546	3.78688	3.83689	3.7476	0.610646	4.15985	3.61028	3.60145	3.93648
FBgn0031321	2.60198	2.14442	2.73745	2.94691	3.17595	3.59417	3.03525	1.91054	2.73992	3.33283	2.75966	3.16065	2.56371	2.69967
FBgn0031320	4.3599	3.70447	3.70465	4.28482	4.36999	4.88339	4.34488	2.32772	3.67261	3.38227	4.02985	2.78841	3.95752	3.64729
FBgn0031317	3.03502	3.16121	3.62899	2.49558	3.09992	3.42135	3.70346	2.9636	3.33551	3.87636	3.41885	3.55335	2.68952	3.56236
FBgn0024314	5.1528	4.75114	4.87876	4.9943	4.7132	4.57789	4.45938	4.31412	5.06237	4.20245	4.33495	4.91106	4.3915	4.91616
FBgn0031313	4.32131	5.10404	4.61571	4.35843	5.05848	5.20826	4.72053	5.01183	4.64379	5.34305	5.02401	4.15166	4.73002	5.08791
FBgn0031309	3.01069	2.84454	3.20744	3.3796	3.09818	3.60803	2.75793	2.92915	3.0707	4.33116	3.7197	5.43001	2.60122	2.66672
FBgn0003310	3.15726	3.42733	2.84454	2.67567	1.80275	1.87422	4.0917	2.67338	3.14143	3.59182	3.45169	3.53255	2.72555	2.37498
FBgn0011244	6.62827	6.15589	6.49123	6.25761	5.46494	6.12269	5.57288	5.85152	6.51085	6.55715	6.47764	6.27559	7.08798	6.42275
FBgn0086130	2.56487	2.98365	3.07567	2.78739	2.98032	3.32336	3.39363	3.01307	2.8269	2.66579	2.40743	3.01041	3.09608	3.34068
FBgn0015621	2.63385	2.26121	3.04706	2.67065	2.85556	2.56769	2.5611	1.40782	1.61598	3.01049	2.69293	3.77165	3.21886	2.95396
FBgn0031285	6.21314	6.21869	6.42309	5.97376	6.18735	6.17644	6.64105	6.04587	5.3519	6.528	6.41548	6.39209	7.353	6.72489
FBgn0020545	5.44216	5.85384	5.24132	5.05619	4.98131	4.29596	4.87346	5.28903	4.61307	6.27953	6.0703	5.23567	5.13666	4.05149
FBgn0031288	2.52794	2.21484	3.31228	3.45759	2.2318	3.35147	2.21049	3.6083	4.81181	3.93797	3.96241	2.9896	2.60059	2.10868
FBgn0031289	1.36258	1.44039	2.55938	2.3845	2.92765	2.77058	1.10113	1.02066	3.31345	1.71576	1.91192	0.556755	1.24147	1.06158
FBgn0002936	2.13365	2.61404	3.62602	4.61246	4.88274	4.63304	5.17915	4.68547	2.00921	5.80831	4.62545	4.19266	3.14232	2.61798
FBgn0020305	-0.0344014	3.04782	3.57463	4.06995	3.59911	4.4092	3.31146	3.78074	2.71612	4.41747	4.44432	2.82485	3.73194	3.4817
FBgn0031287	3.54385	-0.0256677	3.28179	3.60031	3.23827	3.12396	2.68478	2.78634	2.76095	3.8233	3.54096	3.76238	3.56981	2.90525
FBgn0031284	1.83251	2.44328	1.63972	2.20012	2.05044	3.49183	2.49951	2.28633	2.73654	3.39298	3.48161	4.47354	2.36318	3.04653
FBgn0031281	3.17963	3.17735	2.44888	2.81695	3.14595	2.46996	3.17386	3.62718	3.10688	2.83071	2.83536	2.73713	2.72726	3.19962
FBgn0000442	3.40382	3.19798	3.39864	2.80171	3.0648	3.69203	3.28718	3.05773	2.24511	3.80326	3.83598	3.71792	3.09688	4.24094
FBgn0004611	3.15213	3.20122	2.77379	2.76471	2.82668	2.00232	2.81796	2.96269	2.89083	1.89952	2.21488	2.97654	2.22586	2.41128
FBgn0053127	3.61399	6.00819	3.9412	4.64031	4.57605	2.82297	4.41978	5.47853	4.43146	4.62732	4.458	5.01435	3.82083	4.77757
FBgn0003278	2.30008	2.34521	2.01672	1.35533	2.12295	2.4281	1.81343	2.0212	2.4569	2.79732	2.73908	2.81997	1.6035	1.84887
FBgn0031256	4.75038	5.04137	5.39297	4.88854	4.93339	5.5035	5.1444	5.15048	5.18331	5.19801	5.00492	4.81123	5.4945	5.80204
FBgn0031257	2.1107	1.33708	2.77654	2.68729	2.17928	2.85083	1.90708	2.73699	1.74095	1.78277	2.06302	3.94688	1.8147	2.33719
FBgn0027592	3.36195	3.23227	3.61779	3.08574	2.98958	3.26792	2.8384	2.636	2.37803	1.38103	2.11302	2.30918	2.35339	2.49714
FBgn0031261	2.14108	3.41923	2.11126	0.804764	2.47763	1.53378	3.88633	3.12915	1.20064	2.63752	2.37858	1.68151	1.69817	2.87488
FBgn0031263	6.3736	6.057	6.47917	6.52454	6.28522	6.97589	5.23114	5.58879	5.26377	6.50173	5.83056	5.69422	5.28557	5.88288
FBgn0031265	4.82946	4.39519	4.79098	4.57664	3.84041	3.65581	3.632	4.02987	3.09752	2.70201	2.82625	4.00297	5.35777	3.32863
FBgn0031267	2.39572	3.52262	2.92737	3.05684	3.44137	2.97669	3.65669	2.49611	2.19975	3.19205	3.00488	3.47259	2.29199	3.09411
FBgn0021874	3.39127	3.57884	3.478	3.57112	3.8328	4.06267	3.42451	3.27061	3.56894	3.08898	4.01473	3.11906	3.17445	3.12141
FBgn0260933	0.89312	0.776465	1.10602	2.02102	1.29806	0.36556	0.536726	-0.222147	1.19832	-0.763377	-1.07689	1.67458	1.31798	1.51986
FBgn0031260	5.98185	6.15968	6.65221	6.65677	6.61523	6.14474	5.353	4.98159	6.0489	6.19694	6.35797	4.36869	5.52114	5.73096
FBgn0043364	4.08228	4.23681	3.60304	3.06351	3.32481	3.37842	4.472	4.2598	3.99793	-0.260439	5.0338	4.14435	4.11085	5.09085
FBgn0015924	4.39382	4.88763	4.61756	4.03532	4.81827	4.65759	4.46346	4.76979	4.13253	5.41018	5.00302	4.04097	4.15374	4.62319
FBgn0031253	3.9784	3.92161	5.19845	4.33009	5.35446	4.20612	4.06589	4.35742	4.40561	5.27677	4.18775	5.11113	3.97857	3.43693
FBgn0031252	1.52549	0.989868	0.809043	1.49858	2.09141	2.62398	2.24645	2.6494	2.35449	3.19885	2.01068	2.35949	1.79372	1.0788
FBgn0031251	4.16247	3.4607	3.78115	4.06859	4.06922	4.03805	4.84408	4.50186	3.02199	0.74287	2.16409	2.7852	3.72353	2.7667
FBgn0031250	3.60822	4.19627	4.14145	2.76582	3.79118	3.48558	3.06303	3.77365	2.99816	4.23094	3.89954	2.80759	3.59506	4.23761
FBgn0031249	3.7997	6.88899	1.94633	5.32844	4.9864	3.63894	4.56533	6.51863	5.2392	5.96546	6.73249	6.20651	3.91124	4.47259
FBgn0031248	0.216292	2.27634	1.7094	3.32852	1.87643	0.549025	4.14943	2.97497	2.82563	6.62023	6.25429	2.47925	5.89229	7.29267
FBgn0031213	4.43951	4.29669	4.47112	3.95754	4.04908	4.39627	4.47322	4.82537	3.99951	4.7959	4.84823	4.27615	5.17492	4.73569
FBgn0031217	4.03902	4.43378	4.50035	4.33358	4.43047	4.61818	3.50277	3.78574	4.55458	3.80438	3.3832	3.76946	3.89449	4.3313
FBgn0001142	4.9448	4.93297	5.20838	3.99828	4.25846	4.8281	4.63501	4.34904	3.79587	5.37866	5.86598	4.02285	5.4508	6.47374
FBgn0031224	2.87712	2.83377	3.65101	3.04063	3.85631	2.90956	3.3422	3.17637	2.61138	3.57559	2.84884	3.1223	3.87849	3.56063
FBgn0031229	4.22132	4.03273	4.22224	4.12887	4.04609	4.1528	3.93202	3.4865	3.75045	4.23146	3.31096	3.34259	3.37461	3.2932
FBgn0031231	4.59867	3.86583	4.61193	3.59699	4.25902	4.19116	4.53598	3.70051	3.53524	4.85783	4.01649	2.78037	3.61285	3.56537
FBgn0031235	5.4437	3.23599	4.86413	4.69471	3.79954	4.91436	4.94211	4.82121	5.17947	4.86852	5.68004	5.80563	5.70234	4.65626
FBgn0031240	5.7061	5.46208	5.56945	5.74079	4.73689	5.72676	5.16932	5.01195	6.67921	5.71679	5.92085	6.48883	6.18375	6.38772
[truncated: 4,511 more rows]

## Sheet: gene info
FBgn	FBtr	Length	Fly.Symbol	Fly.Description	Human.Ortholog.Symbol	Human.Ortholog.Description
FBgn0002887	FBtr0005673	3774	mus201	mutagen-sensitive 201	ERCC5	excision repair cross-complementation group 5
FBgn0000056	FBtr0006151	819	Adhr	Adh-related	HPGD	hydroxyprostaglandin dehydrogenase 15-(NAD)
FBgn0031092	FBtr0070007	939	CG9577	NA	ECH1	enoyl CoA hydratase 1, peroxisomal
FBgn0031080	FBtr0070036	468	CG12655	NA	NA	NA
FBgn0000316	FBtr0070064	1806	cin	cinnamon	GPHN	gephyrin
FBgn0040371	FBtr0070069	588	CG12470	NA	NA	NA
FBgn0023536	FBtr0070079	2079	CG3156	NA	ABCB10	ATP-binding cassette, sub-family B (MDR/TAP), member 10
FBgn0004648	FBtr0070087	4320	svr	silver	NA	NA
FBgn0023535	FBtr0070088	1056	arg	arginase	ARG1	arginase 1
FBgn0023537	FBtr0070092	1563	CG17896	NA	ALDH6A1	aldehyde dehydrogenase 6 family, member A1
FBgn0029525	FBtr0070094	4134	CG18273	NA	NA	NA
FBgn0001337	FBtr0070098	3144	Exp6	Exportin 6	XPO6	exportin 6
FBgn0010019	FBtr0070099	1671	Cyp4g1	Cytochrome P450-4g1	NA	NA
FBgn0040373	FBtr0070108	1167	CG3038	NA	NA	NA
FBgn0261930	FBtr0070110	2172	vnd	ventral nervous system defective	NKX2-2	NK2 homeobox 2
FBgn0025640	FBtr0070115	915	CG13369	NA	RBKS	ribokinase
FBgn0025635	FBtr0070116	1404	CG17829	NA	HINFP	histone H4 transcription factor
FBgn0001341	FBtr0070119	3402	l(1)1Bi	lethal (1) 1Bi	NA	NA
FBgn0025634	FBtr0070121	1227	CG13367	NA	GATAD1	GATA zinc finger domain containing 1
FBgn0025637	FBtr0070123	489	skpA	skpA	SKP1	S-phase kinase-associated protein 1
FBgn0040383	FBtr0070134	921	CG5254	NA	SLC25A21	solute carrier family 25 (mitochondrial oxoadipate carrier), member 21
FBgn0015799	FBtr0070146	2538	Rbf	Retinoblastoma-family protein	RBL1	retinoblastoma-like 1
FBgn0025620	FBtr0070147	1266	CG13360	NA	NA	NA
FBgn0015288	FBtr0070148	900	RpL22	Ribosomal protein L22	RPL22L1	ribosomal protein L22-like 1
FBgn0002579	FBtr0070155	348	RpL36	Ribosomal protein L36	RPL36	ribosomal protein L36
FBgn0029529	FBtr0070160	345	CG13365	NA	NA	NA
FBgn0040339	FBtr0070165	432	MED22	Mediator complex subunit 22	MED22	mediator complex subunit 22
FBgn0040340	FBtr0070167	1107	TRAM	TRAM	TRAM1L1	translocation associated membrane protein 1-like 1
FBgn0040347	FBtr0070170	1281	mus81	mus81	MUS81	MUS81 structure-specific endonuclease subunit
FBgn0040337	FBtr0070173	1170	CG3021	NA	TRMU	tRNA 5-methylaminomethyl-2-thiouridylate methyltransferase
FBgn0014903	FBtr0070175	1221	CG14630	NA	BBOX1	butyrobetaine (gamma), 2-oxoglutarate dioxygenase (gamma-butyrobetaine hydroxylase) 1
FBgn0040398	FBtr0070179	960	CG14629	NA	NA	NA
FBgn0026143	FBtr0070182	1728	CDC45L	CDC45L	CDC45	cell division cycle 45
FBgn0040350	FBtr0070185	1677	CG3690	NA	SV2A	synaptic vesicle glycoprotein 2A
FBgn0040349	FBtr0070186	756	CG3699	NA	NA	NA
FBgn0040348	FBtr0070187	2136	CG3703	NA	RUNDC1	RUN domain containing 1
FBgn0040346	FBtr0070188	1149	CG3704	NA	GPN1	GPN-loop GTPase 1
FBgn0024361	FBtr0070211	735	Tsp2A	Tetraspanin 2A	NA	NA
FBgn0023169	FBtr0070216	1749	SNF1A	SNF1A/AMP-activated protein kinase	PRKAA1	protein kinase, AMP-activated, alpha 1 catalytic subunit
FBgn0027794	FBtr0070230	3219	CG14786	NA	LRPPRC	leucine-rich pentatricopeptide repeat containing
FBgn0024986	FBtr0070233	483	CG3719	NA	TXN2	thioredoxin 2
FBgn0000826	FBtr0070234	876	png	pan gu	NA	NA
FBgn0024365	FBtr0070235	2139	CG12773	NA	SLC12A8	solute carrier family 12, member 8
FBgn0026876	FBtr0070245	2586	CG11403	NA	DDX11	DEAD/H (Asp-Glu-Ala-Asp/His) box helicase 11
FBgn0026872	FBtr0070253	591	CG14777	NA	RP11-1021N1.1	Uncharacterized protein
FBgn0029580	FBtr0070254	561	CG14778	NA	RP11-1021N1.1	Uncharacterized protein
FBgn0013720	FBtr0070255	771	pck	pickel	NA	NA
FBgn0000482	FBtr0070269	3009	dor	deep orange	VPS18	vacuolar protein sorting 18 homolog (S. cerevisiae)
FBgn0023130	FBtr0070279	1230	a6	a6	NA	NA
FBgn0023530	FBtr0070283	423	CG3740	NA	C19orf12	chromosome 19 open reading frame 12
FBgn0053513	FBtr0070288	3252	Nmdar2	NMDA receptor 2	GRIN2C	glutamate receptor, ionotropic, N-methyl D-aspartate 2C
FBgn0003517	FBtr0070291	942	sta	stubarista	RPSAP58	ribosomal protein SA pseudogene 58
FBgn0023513	FBtr0070310	3309	CG14803	NA	MMS22L	MMS22-like, DNA repair protein
FBgn0023509	FBtr0070315	2961	mip130	Myb-interacting protein 130	LIN9	lin-9 homolog (C. elegans)
FBgn0023510	FBtr0070316	4578	Rbcn-3B	Rabconnectin-3B	WDR7	WD repeat domain 7
FBgn0023508	FBtr0070317	2553	Ocrl	Oculocerebrorenal syndrome of Lowe 1 ortholog	OCRL	oculocerebrorenal syndrome of Lowe
FBgn0023522	FBtr0070318	1371	CG11596	NA	C9orf41	chromosome 9 open reading frame 41
FBgn0023521	FBtr0070321	900	CG3587	NA	KTI12	KTI12 homolog, chromatin associated (S. cerevisiae)
FBgn0025632	FBtr0070327	1719	CG4313	NA	GPR84	G protein-coupled receptor 84
FBgn0025630	FBtr0070330	1086	CG4061	NA	RTCA	RNA 3'-terminal phosphate cyclase
FBgn0025629	FBtr0070331	771	CG4045	NA	METTL1	methyltransferase like 1
FBgn0025626	FBtr0070339	2091	CG4281	NA	NA	NA
FBgn0000667	FBtr0070345	2754	Actn	alpha actinin	ACTN1	actinin, alpha 1
FBgn0023545	FBtr0070347	1068	CG4406	NA	PIGK	phosphatidylinositol glycan anchor biosynthesis, class K
FBgn0023520	FBtr0070349	1464	CG3857	NA	SMG9	SMG9 nonsense mediated mRNA decay factor
FBgn0023512	FBtr0070351	2010	eIF2B-epsilon	eIF2B-epsilon	EIF2B5	eukaryotic translation initiation factor 2B, subunit 5 epsilon, 82kDa
FBgn0026089	FBtr0070365	321	CG14817	NA	NA	NA
FBgn0023517	FBtr0070366	870	Pgam5	Phosphoglycerate mutase 5	PGAM5	phosphoglycerate mutase family member 5
FBgn0023516	FBtr0070367	1845	Pex5	Peroxin 5	PEX5	peroxisomal biogenesis factor 5
FBgn0028969	FBtr0070371	1599	deltaCOP	delta-coatomer protein	ARCN1	archain 1
FBgn0025624	FBtr0070375	741	CG4025	NA	DRAM2	DNA-damage regulated autophagy modulator 2
FBgn0023507	FBtr0070381	1602	CG3835	NA	D2HGDH	D-2-hydroxyglutarate dehydrogenase
FBgn0004654	FBtr0070384	1446	Pgd	Phosphogluconate dehydrogenase	PGD	phosphogluconate dehydrogenase
FBgn0025839	FBtr0070386	312	CG3621	NA	NDUFA7	NADH dehydrogenase (ubiquinone) 1 alpha subcomplex, 7, 14.5kDa
FBgn0015036	FBtr0070388	1491	Cyp4ae1	Cytochrome P450-4ae1	NA	NA
FBgn0003116	FBtr0070389	1218	pn	prune	PRUNE	prune exopolyphosphatase
FBgn0023527	FBtr0070398	1608	CG3071	NA	UTP15	UTP15, U3 small nucleolar ribonucleoprotein, homolog (S. cerevisiae)
FBgn0023529	FBtr0070411	2772	CG2918	NA	HYOU1	hypoxia up-regulated 1
FBgn0023528	FBtr0070412	1194	CG2924	NA	UBE2Q1	ubiquitin-conjugating enzyme E2Q family member 1
FBgn0027296	FBtr0070414	1197	l(1)G0144	lethal (1) G0144	PTAR1	protein prenyltransferase alpha subunit repeat containing 1
FBgn0023524	FBtr0070415	2232	CG3078	NA	NA	NA
FBgn0029608	FBtr0070416	912	CG3091	NA	RLBP1	retinaldehyde binding protein 1
FBgn0000377	FBtr0070418	2109	crn	crooked neck	CRNKL1	crooked neck pre-mRNA splicing factor 1
FBgn0001330	FBtr0070419	3579	kz	kurz	DHX37	DEAH (Asp-Glu-Ala-His) box polypeptide 37
FBgn0004397	FBtr0070420	2886	Vinc	Vinculin	VCL	vinculin
FBgn0023542	FBtr0070425	1566	Nmd3	Nonsense-mediated mRNA 3	NMD3	NMD3 ribosome export adaptor
FBgn0040394	FBtr0070434	1683	CG16903	NA	CCNL1	cyclin L1
FBgn0001404	FBtr0070439	1374	egh	egghead	NA	NA
FBgn0004643	FBtr0070441	2166	mit(1)15	mitotic 15	ZW10	zw10 kinetochore protein
FBgn0029629	FBtr0070446	810	CG8636	NA	EIF3G	eukaryotic translation initiation factor 3, subunit G
FBgn0011566	FBtr0070447	1407	Bzd	Buzidau	SMYD3	SET and MYND domain containing 3
FBgn0011606	FBtr0070448	3639	Klp3A	Kinesin-like protein at 3A	KIF4A	kinesin family member 4A
FBgn0024996	FBtr0070479	1059	eIF2B-beta	eIF2B-beta	EIF2B2	eukaryotic translation initiation factor 2B, subunit 2 beta, 39kDa
FBgn0024997	FBtr0070480	1881	CG2681	NA	SIAH2	siah E3 ubiquitin protein ligase 2
FBgn0000927	FBtr0070485	2091	fs(1)Ya	female sterile (1) Young arrest	NA	NA
FBgn0003996	FBtr0070490	2064	w	white	NA	NA
FBgn0024980	FBtr0070494	1002	Syx4	Syntaxin 4	NA	NA
FBgn0250874	FBtr0070497	1287	ttm50	tiny tim 50	TIMM50	translocase of inner mitochondrial membrane 50 homolog (S. cerevisiae)
FBgn0024973	FBtr0070498	2208	CG2701	NA	ASCC2	activating signal cointegrator 1 complex subunit 2
FBgn0024998	FBtr0070499	1659	CG2685	NA	WBP11	WW domain binding protein 11
FBgn0024992	FBtr0070502	2460	CG2658	NA	SPG7	spastic paraplegia 7 (pure and complicated autosomal recessive)
FBgn0000092	FBtr0070504	783	CG2650	NA	NA	NA
FBgn0029664	FBtr0070568	1311	CG10802	NA	AARSD1	alanyl-tRNA synthetase domain containing 1
FBgn0015286	FBtr0070583	606	Rala	Ras-related protein	RALA	v-ral simian leukemia viral oncogene homolog A (ras related)
FBgn0029672	FBtr0070586	1494	CG2875	NA	NOC4L	nucleolar complex associated 4 homolog (S. cerevisiae)
FBgn0029667	FBtr0070589	1440	Gas8	Growth arrest specific protein 8	GAS8	growth arrest-specific 8
FBgn0029679	FBtr0070605	1950	CG2901	NA	XPR1	xenotropic and polytropic retrovirus receptor 1
FBgn0028491	FBtr0070609	2433	CG2930	NA	SLC15A1	solute carrier family 15 (oligopeptide transporter), member 1
FBgn0028665	FBtr0070611	1053	VhaAC39-1	Vacuolar H[+] ATPase subunit AC39-1	ATP6V0D2	ATPase, H+ transporting, lysosomal 38kDa, V0 subunit d2
FBgn0029687	FBtr0070616	810	Vap-33-1	Vap-33-1	VAPA	VAMP (vesicle-associated membrane protein)-associated protein A, 33kDa
FBgn0029689	FBtr0070625	1896	CG6428	NA	ASPG	asparaginase
FBgn0029688	FBtr0070626	8340	lva	lava lamp	NA	NA
FBgn0015565	FBtr0070631	2232	yin	yin	SLC15A1	solute carrier family 15 (oligopeptide transporter), member 1
FBgn0000221	FBtr0070638	978	brn	brainiac	NA	NA
FBgn0026084	FBtr0070639	390	cib	ciboulot	NA	NA
FBgn0066114	FBtr0070644	921	GlcAT-I	GlcAT-I	B3GAT3	beta-1,3-glucuronyltransferase 3 (glucuronosyltransferase I)
FBgn0029704	FBtr0070648	1962	CG2982	NA	C14orf169	chromosome 14 open reading frame 169
FBgn0029706	FBtr0070652	2820	CG3626	NA	PDPR	pyruvate dehydrogenase phosphatase regulatory subunit
FBgn0000635	FBtr0070665	2622	Fas2	Fasciclin 2	NCAM2	neural cell adhesion molecule 2
FBgn0026080	FBtr0070668	1626	Tip60	Tip60	KAT5	K(lysine) acetyltransferase 5
FBgn0026079	FBtr0070669	2241	Nsun2	NOP2-Sun domain family, member 2 ortholog	NSUN2	NOP2/Sun RNA methyltransferase family, member 2
FBgn0029693	FBtr0070671	2367	CG6379	NA	CMTR1	cap methyltransferase 1
FBgn0029709	FBtr0070675	627	CHOp24	CHOp24	TMED2	transmembrane emp24 domain trafficking protein 2
FBgn0029710	FBtr0070676	1527	CG3568	NA	NA	NA
FBgn0029712	FBtr0070677	741	CG15912	NA	HDHD3	haloacid dehalogenase-like hydrolase domain containing 3
FBgn0029714	FBtr0070678	759	CG3527	NA	EMG1	EMG1 N1-specific pseudouridine methyltransferase
FBgn0029718	FBtr0070682	543	mRpL30	mitochondrial ribosomal protein L30	MRPL30	mitochondrial ribosomal protein L30
FBgn0022942	FBtr0070684	2403	Cbp80	cap binding protein 80	NCBP1	nuclear cap binding protein subunit 1, 80kDa
FBgn0262699	FBtr0070686	1437	rap	retina aberrant in pattern	FZR1	fizzy/cell division cycle 20 related 1 (Drosophila)
FBgn0025615	FBtr0070690	1023	Torsin	Torsin	TOR1B	torsin family 1, member B (torsin B)
FBgn0029715	FBtr0070698	648	CG11444	NA	PDAP1	PDGFA associated protein 1
FBgn0029713	FBtr0070699	1398	CG11436	NA	TTC17	tetratricopeptide repeat domain 17
FBgn0028325	FBtr0070711	1332	l(1)G0334	lethal (1) G0334	PDHA2	pyruvate dehydrogenase (lipoamide) alpha 2
FBgn0029722	FBtr0070712	1440	CG7024	NA	PDHA2	pyruvate dehydrogenase (lipoamide) alpha 2
FBgn0029723	FBtr0070713	1638	Proc-R	Proctolin receptor	NA	NA
FBgn0029737	FBtr0070723	1731	CG6903	NA	HGSNAT	heparan-alpha-glucosaminide N-acetyltransferase
FBgn0004368	FBtr0070724	5304	Ptp4E	Protein tyrosine phosphatase 4E	PTPRQ	protein tyrosine phosphatase, receptor type, Q
FBgn0003449	FBtr0070748	651	snf	sans fille	SNRPB2	small nuclear ribonucleoprotein polypeptide B
FBgn0263237	FBtr0070756	1062	Cdk7	Cyclin-dependent kinase 7	CDK7	cyclin-dependent kinase 7
FBgn0029751	FBtr0070757	819	CG17764	NA	NA	NA
FBgn0029747	FBtr0070759	1746	CG5062	NA	CCDC19	coiled-coil domain containing 19
FBgn0024332	FBtr0070762	2460	Mcm3	Minichromosome maintenance 3	MCM3	minichromosome maintenance complex component 3
FBgn0026751	FBtr0070763	1845	XRCC1	XRCC1	RP11-849H4.2	Putative short transient receptor potential channel 2-like protein
FBgn0029763	FBtr0070772	3381	CG4165	NA	USP45	ubiquitin specific peptidase 45
FBgn0029765	FBtr0070776	459	CG16756	NA	SPACA5	sperm acrosome associated 5
FBgn0029768	FBtr0070778	1308	SPR	Sex peptide receptor	NA	NA
FBgn0029771	FBtr0070780	447	CG12730	NA	NA	NA
FBgn0029778	FBtr0070785	1485	RhoGAP5A	RhoGAP5A	CHN2	chimerin 2
FBgn0263987	FBtr0070795	1824	spoon	spoonbill	AKAP1	A kinase (PRKA) anchor protein 1
FBgn0029762	FBtr0070797	1926	NAAT1	Nutrient Amino Acid Transporter 1	NA	NA
FBgn0029756	FBtr0070798	1905	CG3309	NA	DENND6A	DENN/MADD domain containing 6A
FBgn0028474	FBtr0070799	2997	CG4119	NA	RBM25	RNA binding motif protein 25
FBgn0029785	FBtr0070800	372	RpL35	Ribosomal protein L35	RPL35	ribosomal protein L35
FBgn0000394	FBtr0070804	774	cv	crossveinless	TWSG1	twisted gastrulation BMP signaling modulator 1
FBgn0029795	FBtr0070806	1437	CG15773	NA	NA	NA
FBgn0029799	FBtr0070808	780	CG15772	NA	NA	NA
FBgn0029801	FBtr0070809	1068	CG15771	NA	NANP	N-acetylneuraminic acid phosphatase
FBgn0029812	FBtr0070816	924	Prosbeta2R1	Proteasome beta2R1 subunit	PSMB7	proteasome (prosome, macropain) subunit, beta type, 7
FBgn0029820	FBtr0070821	1485	CG16721	NA	TCP11L2	t-complex 11, testis-specific-like 2
FBgn0029822	FBtr0070825	1662	CG12236	NA	NA	NA
FBgn0029823	FBtr0070827	1614	CG3011	NA	SHMT2	serine hydroxymethyltransferase 2 (mitochondrial)
FBgn0014340	FBtr0070829	2484	mof	males absent on the first	KAT8	K(lysine) acetyltransferase 8
FBgn0029818	FBtr0070830	2025	CG3033	NA	GPAA1	glycosylphosphatidylinositol anchor attachment 1
FBgn0029804	FBtr0070836	1338	CG3097	NA	NA	NA
FBgn0013987	FBtr0070837	1080	MAPk-Ak2	MAP kinase activated protein-kinase-2	MAPKAPK2	mitogen-activated protein kinase-activated protein kinase 2
FBgn0029800	FBtr0070840	474	lin-52	lin-52	LIN52	lin-52 homolog (C. elegans)
FBgn0052758	FBtr0070843	1596	CG32758	NA	SNX27	sorting nexin family member 27
FBgn0053080	FBtr0070844	2778	CG33080	NA	NA	NA
FBgn0027564	FBtr0070846	1671	CG3149	NA	RP11-894J14.5
FBgn0029789	FBtr0070847	2943	CG3160	NA	PGAP1	post-GPI attachment to proteins 1
FBgn0046687	FBtr0070848	1179	Tre1	Trapped in endoderm 1	GPR84	G protein-coupled receptor 84
FBgn0015794	FBtr0070849	594	Rab-RP4	Rab-related protein 4	RAB18	RAB18, member RAS oncogene family
FBgn0029783	FBtr0070852	939	Sirt4	Sirt4	SIRT4	sirtuin 4
FBgn0029824	FBtr0070858	2031	CG3726	NA	NA	NA
FBgn0029827	FBtr0070863	1089	CG6048	NA	NA	NA
FBgn0029828	FBtr0070864	924	CG6067	NA	NA	NA
FBgn0029831	FBtr0070866	1623	CG5966	NA	PNLIPRP1	pancreatic lipase-related protein 1
FBgn0029833	FBtr0070867	549	CG5941	NA	MCTS1	malignant T cell amplified sequence 1
FBgn0029843	FBtr0070872	2550	Nep1	Neprilysin 1	MME	membrane metallo-endopeptidase
FBgn0029849	FBtr0070874	1059	Efr	ER GDP-fucose transporter	SLC35B4	solute carrier family 35 (UDP-xylose/UDP-N-acetylglucosamine transporter), member B4
FBgn0003514	FBtr0070877	525	sqh	spaghetti squash	MYL12B	myosin, light chain 12B, regulatory
FBgn0052750	FBtr0070881	1572	CG32750	NA	VNN2	vanin 2
FBgn0029839	FBtr0070886	786	CG4660	NA	THEM6	thioesterase superfamily member 6
FBgn0029838	FBtr0070887	582	CG4666	NA	THEM6	thioesterase superfamily member 6
FBgn0029851	FBtr0070893	1011	CG14445	NA	NA	NA
FBgn0029857	FBtr0070897	1275	wuho	wuho	WDR4	WD repeat domain 4
FBgn0029863	FBtr0070900	888	CG3823	NA	RLBP1	retinaldehyde binding protein 1
FBgn0029867	FBtr0070905	1143	CG3847	NA	NA	NA
FBgn0029870	FBtr0070908	2502	Marf	Mitochondrial assembly regulatory factor	MFN2	mitofusin 2
FBgn0014031	FBtr0070913	1185	Spat	Serine pyruvate aminotransferase	AGXT	alanine-glyoxylate aminotransferase
FBgn0000524	FBtr0070914	2217	dx	deltex	DTX1	deltex 1, E3 ubiquitin ligase
FBgn0014026	FBtr0070915	816	RpL7A	Ribosomal protein L7A	RPL7A	ribosomal protein L7a
FBgn0003139	FBtr0070921	912	PpV	Protein phosphatase V	PPP6C	protein phosphatase 6, catalytic subunit
FBgn0029868	FBtr0070924	465	CG3446	NA	CTC-260F20.3	Uncharacterized protein; YjeF N-terminal domain-containing protein 3
FBgn0026015	FBtr0070930	2628	Top3beta	Topoisomerase 3beta	TOP3B	topoisomerase (DNA) III beta
FBgn0040918	FBtr0070938	1203	schlank	schlank	CERS5	ceramide synthase 5
FBgn0029877	FBtr0070944	801	CG17717	NA	NA	NA
FBgn0029878	FBtr0070945	2061	Pat1	Protein interacting with APP tail-1	APPBP2	amyloid beta precursor protein (cytoplasmic tail) binding protein 2
FBgn0029879	FBtr0070946	1848	Apc7	Anaphase promoting complex 7	ANAPC7	anaphase promoting complex subunit 7
FBgn0025815	FBtr0070952	2454	Mcm6	Minichromosome maintenance 6	MCM6	minichromosome maintenance complex component 6
FBgn0029895	FBtr0070959	3450	CG14441	NA	NA	NA
FBgn0086693	FBtr0070969	3372	iav	inactive	TRPV2	transient receptor potential cation channel, subfamily V, member 2
FBgn0029906	FBtr0070970	1536	CG4542	NA	ALG8	ALG8, alpha-1,3-glucosyltransferase
FBgn0263968	FBtr0070972	9657	nonC	no-on-and-no-off transient C	RP11-345J4.5	BolA-like protein 2
FBgn0003390	FBtr0070978	1371	shf	shifted	VWDE	von Willebrand factor D and EGF domains
FBgn0029897	FBtr0070980	561	RpL17	Ribosomal protein L17	RPL17-C18orf32	RPL17-C18orf32 readthrough
FBgn0029896	FBtr0070984	1899	CG3168	NA	SV2A	synaptic vesicle glycoprotein 2A
FBgn0029888	FBtr0070990	528	CG3192	NA	NDUFB8	NADH dehydrogenase (ubiquinone) 1 beta subcomplex, 8, 19kDa
FBgn0029887	FBtr0070991	1317	CG3198	NA	LUC7L3	LUC7-like 3 (S. cerevisiae)
FBgn0029885	FBtr0070992	489	CG3224	NA	ZNF593	zinc finger protein 593
FBgn0029882	FBtr0070993	693	CG3226	NA	CACYBP	calcyclin binding protein
FBgn0029924	FBtr0071003	2034	CG4586	NA	ACOX1	acyl-CoA oxidase 1, palmitoyl
FBgn0261284	FBtr0071004	450	bou	boudin	NA	NA
FBgn0027108	FBtr0071006	1104	inx2	innexin 2	NA	NA
FBgn0029929	FBtr0071009	630	CG4593	NA	CCDC25	coiled-coil domain containing 25
FBgn0029932	FBtr0071013	1578	CG4607	NA	SLC2A8	solute carrier family 2 (facilitated glucose transporter), member 8
FBgn0029937	FBtr0071015	558	CG8300	NA	NA	NA
FBgn0027342	FBtr0071017	2118	fz4	frizzled 4	SFRP5	secreted frizzled-related protein 5
FBgn0029935	FBtr0071020	942	CG4615	NA	MMD	monocyte to macrophage differentiation-associated
FBgn0029928	FBtr0071032	1296	CG3032	NA	GZF1	GDNF-inducible zinc finger protein 1
FBgn0027106	FBtr0071035	1317	inx7	innexin 7	NA	NA
FBgn0029925	FBtr0071038	717	CG3040	NA	LRRC57	leucine rich repeat containing 57
FBgn0029915	FBtr0071040	564	CG14434	NA	NA	NA
FBgn0029911	FBtr0071042	912	CG14435	NA	ZNRF2	zinc and ring finger 2
FBgn0029950	FBtr0071057	1806	CG9657	NA	SLC5A8	solute carrier family 5 (sodium/monocarboxylate cotransporter), member 8
FBgn0029943	FBtr0071065	810	Atg5	Autophagy-specific gene 5	ATG5	autophagy related 5
FBgn0029957	FBtr0071071	1668	CG12155	NA	NA	NA
FBgn0040087	FBtr0071089	2511	p115	p115	USO1	USO1 vesicle transport factor
FBgn0010292	FBtr0071090	1311	bys	by S6	BYSL	bystin-like
FBgn0029975	FBtr0071091	966	CG1444	NA	HSD17B3	hydroxysteroid (17-beta) dehydrogenase 3
FBgn0029976	FBtr0071092	3354	snz	snazarus	SNX25	sorting nexin 25
FBgn0260858	FBtr0071093	600	Ykt6	NA	YKT6	YKT6 v-SNARE homolog (S. cerevisiae)
FBgn0004657	FBtr0071105	2541	mys	myospheroid	ITGB7	integrin, beta 7
FBgn0029993	FBtr0071106	1956	CG1571	NA	DNAI2	dynein, axonemal, intermediate chain 2
FBgn0040319	FBtr0071107	2154	Gclc	Glutamate-cysteine ligase catalytic subunit	GCLC	glutamate-cysteine ligase, catalytic subunit
FBgn0029997	FBtr0071109	2406	CG2258	NA	NCKIPSD	NCK interacting protein with SH3 domain
FBgn0029996	FBtr0071112	552	Ubc-E2H	Ubc-E2H	UBE2H	ubiquitin-conjugating enzyme E2H
FBgn0029994	FBtr0071116	963	CG2254	NA	NA	NA
FBgn0029992	FBtr0071117	3726	Upf2	Upf2	UPF2	UPF2 regulator of nonsense transcripts homolog (yeast)
FBgn0003656	FBtr0071125	4278	sws	swiss cheese	PNPLA7	patatin-like phospholipase domain containing 7
FBgn0027280	FBtr0071129	1995	l(1)G0193	lethal (1) G0193	NA	NA
FBgn0029979	FBtr0071132	2838	CG10777	NA	DDX17	DEAD (Asp-Glu-Ala-Asp) box helicase 17
FBgn0261592	FBtr0071135	747	RpS6	Ribosomal protein S6	RPS6	ribosomal protein S6
FBgn0029969	FBtr0071143	1233	CG10932	NA	ACAT1	acetyl-CoA acetyltransferase 1
FBgn0029999	FBtr0071151	1914	CG1575	NA	TEX10	testis expressed 10
FBgn0030003	FBtr0071152	1797	CG2116	NA	ZNF768	zinc finger protein 768
FBgn0030004	FBtr0071153	2232	CG10958	NA	DRC1	dynein regulatory complex subunit 1 homolog (Chlamydomonas)
FBgn0030008	FBtr0071155	1398	CG2129	NA	NA	NA
FBgn0030010	FBtr0071157	1332	CG10959	NA	NA	NA
FBgn0030012	FBtr0071158	1410	CG18262	NA	NA	NA
FBgn0030027	FBtr0071170	3171	CG1632	NA	NA	NA
FBgn0030030	FBtr0071171	1149	CG1636	NA	NA	NA
FBgn0030035	FBtr0071175	1902	CG11190	NA	PIGT	phosphatidylinositol glycan anchor biosynthesis, class T
FBgn0030029	FBtr0071178	642	CG15343	NA	NA	NA
FBgn0017566	FBtr0071180	2196	ND75	NADH:ubiquinone reductase 75kD subunit precursor	NDUFS1	NADH dehydrogenase (ubiquinone) Fe-S protein 1, 75kDa (NADH-coenzyme Q reductase)
FBgn0030026	FBtr0071183	744	sni	sniffer	NA	NA
FBgn0030015	FBtr0071187	972	CG10761	NA	2017-03-05	membrane-associated ring finger (C3HC4) 5
FBgn0026318	FBtr0071188	1428	Traf6	TNF-receptor-associated factor 6	TRAF6	TNF receptor-associated factor 6, E3 ubiquitin protein ligase
FBgn0030011	FBtr0071189	1077	Gbeta5	Gbeta5	GNB5	guanine nucleotide binding protein (G protein), beta 5
FBgn0030007	FBtr0071190	1497	CG2263	NA	FARSA	phenylalanyl-tRNA synthetase, alpha subunit
FBgn0025800	FBtr0071192	1461	Smox	Smad on X	SMAD3	SMAD family member 3
FBgn0030000	FBtr0071194	1830	CG2260	NA	WDR46	WD repeat domain 46
FBgn0023506	FBtr0071198	1506	Es2	Es2	DGCR14	DiGeorge syndrome critical region gene 14
FBgn0030052	FBtr0071214	2064	CG12065	NA	NA	NA
FBgn0030056	FBtr0071222	753	CG11284	NA	NA	NA
FBgn0030057	FBtr0071225	945	Ppt1	Palmitoyl-protein thioesterase 1	PPT1	palmitoyl-protein thioesterase 1
FBgn0030054	FBtr0071228	3552	Caf1-180	Caf1-180	CHAF1A	chromatin assembly factor 1, subunit A (p150)
FBgn0024943	FBtr0071235	3588	PIP82	PIP82	NA	NA
FBgn0030041	FBtr0071240	822	CG12116	NA	SPR	sepiapterin reductase (7,8-dihydrobiopterin:NADP+ oxidoreductase)
FBgn0021767	FBtr0071244	2100	org-1	optomotor-blind-related-gene-1	TBX10	T-box 10
FBgn0030039	FBtr0071245	657	CG12123	NA	NA	NA
FBgn0030037	FBtr0071246	1578	CG12125	NA	FAM73B	family with sequence similarity 73, member B
FBgn0041629	FBtr0071249	1869	Hexo2	Hexosaminidase 2	RP11-106M3.2
FBgn0030061	FBtr0071250	1437	CG1785	NA	GLTSCR2	glioma tumor suppressor candidate region gene 2
FBgn0030063	FBtr0071251	714	CG1789	NA	UTP11L	UTP11-like, U3 small nucleolar ribonucleoprotein (yeast)
FBgn0030067	FBtr0071255	1032	Rbm13	RNA-binding motif protein 13	MAK16	MAK16 homolog (S. cerevisiae)
FBgn0030073	FBtr0071263	750	CG10962	NA	DHRS11	dehydrogenase/reductase (SDR family) member 11
FBgn0011661	FBtr0071270	1950	Moe	Moesin	EZR	ezrin
FBgn0026411	FBtr0071279	1518	Lim1	NA	LHX5	LIM homeobox 5
FBgn0027330	FBtr0071280	3027	l(1)G0020	lethal (1) G0020	NAT10	N-acetyltransferase 10 (GCN5-related)
FBgn0030082	FBtr0071284	723	HP1b	HP1b	CBX1	chromobox homolog 1
FBgn0052707	FBtr0071285	2328	APC4	Anaphase Promoting Complex 4	ANAPC4	anaphase promoting complex subunit 4
FBgn0030086	FBtr0071289	1608	CG7033	NA	CCT2	chaperonin containing TCP1, subunit 2 (beta)
FBgn0030088	FBtr0071293	603	CG7039	NA	ARFRP1	ADP-ribosylation factor related protein 1
FBgn0030089	FBtr0071296	2949	AP-1gamma	AP-1gamma	AP4E1	adaptor-related protein complex 4, epsilon 1 subunit
FBgn0030091	FBtr0071299	3696	CG7065	NA	NA	NA
FBgn0030098	FBtr0071304	660	CG12057	NA	NA	NA
FBgn0030100	FBtr0071306	636	CG12106	NA	NA	NA
FBgn0010269	FBtr0071313	1191	Dsor1	Downstream of raf1	MAP2K1	mitogen-activated protein kinase kinase 1
FBgn0030114	FBtr0071314	1965	CG17754	NA	KLHL4	kelch-like family member 4
FBgn0028292	FBtr0071317	1722	ric8a	ric8a	RIC8B	RIC8 guanine nucleotide exchange factor B
FBgn0030122	FBtr0071319	1401	CG16892	NA	AAAS	achalasia, adrenocortical insufficiency, alacrimia
FBgn0040234	FBtr0071321	4161	c12.2	c12.2	VWA8	von Willebrand factor A domain containing 8
FBgn0040235	FBtr0071324	780	c12.1	c12.1	CWC15	CWC15 spliceosome-associated protein homolog (S. cerevisiae)
FBgn0040236	FBtr0071326	5229	c11.1	c11.1	MROH5	maestro heat-like repeat family member 5
FBgn0030121	FBtr0071327	1992	Cfp1	NA	CXXC1	CXXC finger protein 1
FBgn0000077	FBtr0071331	855	amx	almondex	TM2D3	TM2 domain containing 3
FBgn0052704	FBtr0071333	2811	Ir8a	Ionotropic receptor 8a	GRID2	glutamate receptor, ionotropic, delta 2
FBgn0030109	FBtr0071334	2217	CG12121	NA	GPR107	G protein-coupled receptor 107
FBgn0086367	FBtr0071335	1164	t	tan	NA	NA
FBgn0030102	FBtr0071336	1503	CG12119	NA	NA	NA
FBgn0030096	FBtr0071342	1374	Zpr1	Zpr1	ZPR1	ZPR1 zinc finger
FBgn0014868	FBtr0071344	1350	Ost48	Oligosaccharyltransferase 48kD subunit	DDOST	dolichyl-diphosphooligosaccharide--protein glycosyltransferase subunit (non-catalytic)
FBgn0030081	FBtr0071353	1809	CG7246	NA	UTP6	UTP6, small subunit (SSU) processome component, homolog (yeast)
FBgn0030079	FBtr0071354	378	CG7267	NA	NA	NA
FBgn0030077	FBtr0071357	2466	CG15365	NA	NA	NA
FBgn0030136	FBtr0071360	198	RpS28b	Ribosomal protein S28b	RPS28	ribosomal protein S28
FBgn0027084	FBtr0071367	1824	Aats-lys	Lysyl-tRNA synthetase	KARS	lysyl-tRNA synthetase
FBgn0264691	FBtr0071368	942	Lst8	NA	MLST8	MTOR associated protein, LST8 homolog (S. cerevisiae)
FBgn0028327	FBtr0071372	909	l(1)G0320	lethal (1) G0320	SSR1	signal sequence receptor, alpha
FBgn0030158	FBtr0071389	489	CG9686	NA	NA	NA
FBgn0030160	FBtr0071391	366	CG9691	NA	NA	NA
FBgn0026415	FBtr0071393	1329	Idgf4	Imaginal disc growth factor 4	NA	NA
FBgn0030156	FBtr0071397	1068	CG15247	NA	NA	NA
FBgn0030148	FBtr0071403	2229	CG3106	NA	NA	NA
FBgn0028341	FBtr0071405	2484	l(1)G0232	lethal (1) G0232	PTPN9	protein tyrosine phosphatase, non-receptor type 9
FBgn0030164	FBtr0071408	999	CG1889	NA	NA	NA
FBgn0030170	FBtr0071415	3303	CG2990	NA	DNA2	DNA replication helicase/nuclease 2
FBgn0005391	FBtr0071424	1329	Yp2	Yolk protein 2	NA	NA
FBgn0030163	FBtr0071429	1005	CG1791	NA	NA	NA
FBgn0030177	FBtr0071430	1419	CG2972	NA	NOB1	NIN1/RPN12 binding protein 1 homolog (S. cerevisiae)
FBgn0030189	FBtr0071441	1518	CG2909	NA	NA	NA
FBgn0028480	FBtr0071444	1290	CG17841	NA	FAM57A	family with sequence similarity 57, member A
FBgn0000711	FBtr0071446	1386	flw	flapwing	PPP1CB	protein phosphatase 1, catalytic subunit, beta isozyme
FBgn0030208	FBtr0071451	1830	PPP4R2r	Protein phosphatase 4 regulatory subunit 2-related protein	PPP4R2	protein phosphatase 4, regulatory subunit 2
FBgn0052687	FBtr0071458	1134	CG32687	NA	LRRC58	leucine rich repeat containing 58
FBgn0028331	FBtr0071470	1878	l(1)G0289	lethal (1) G0289	PLXDC1	plexin domain containing 1
FBgn0011770	FBtr0071472	795	Gip	GIP-like	HYI	hydroxypyruvate isomerase (putative)
FBgn0030217	FBtr0071491	1890	CG2124	NA	FASTKD5	FAST kinase domains 5
FBgn0030228	FBtr0071497	2169	CG1826	NA	BTBD9	BTB (POZ) domain containing 9
FBgn0052672	FBtr0071498	366	Atg8a	Autophagy-specific gene 8a	GABARAP	GABA(A) receptor-associated protein
FBgn0052675	FBtr0071500	1593	Tango5	Transport and Golgi organization 5	VMP1	vacuole membrane protein 1
FBgn0030230	FBtr0071502	1917	Rph	Rabphilin	DOC2B	double C2-like domains, beta
[truncated: 6,177 more rows]

## Sheet: sample info
ID	Scientific Name
dsim	Drosophila simulans
dsec	Drosophila sechellia
dmel	Drosophila melanogaster
[truncated: 11 more rows]
